# Supplementary material for: The biomedical knowledge graph of symptom phenotype in coronary artery plaque: machine learning-based analysis of real-world clinical data
Source: BioData Min. 2024 May 21;17:13. doi: 10.1186/s13040-024-00365-1 (PMC11110203; doi:10.1186/s13040-024-00365-1)
Supplement: Supplementary file 1 — Supplementary Material 1. [file 13040_2024_365_MOESM1_ESM.zip]

Archive with 18 entries (17 files):
- Supplementary Files/
- Supplementary Files/figure.R
- Supplementary Files/MM_target.xlsx
- Supplementary Files/RWR.R
- Supplementary Files/KNN_data.R
- Supplementary Files/CIBERSORTx_Results.csv
- __MACOSX/Supplementary Files/._CIBERSORTx_Results.csv
- Supplementary Files/WGCNA.R
- Supplementary Files/network.R
- Supplementary Files/CNN_data.R
- Supplementary Files/patient characteristics.xlsx
- Supplementary Files/sym&CAQ_process.R
- Supplementary Files/WGCNA_data.R
- Supplementary Files/dijkstra.R
- Supplementary Files/PPIN.R
- Supplementary Files/KNN.R
- Supplementary Files/KNN_loop.R
- Supplementary Files/CNN_Model.py
