# Supplementary material for: The biomedical knowledge graph of symptom phenotype in coronary artery plaque: machine learning-based analysis of real-world clinical data
Source: BioData Min. 2024 May 21;17:13. doi: 10.1186/s13040-024-00365-1 (PMC11110203; doi:10.1186/s13040-024-00365-1)
Supplement: Supplementary file 1 — Supplementary Material 1. [file 13040_2024_365_MOESM1_ESM.zip › Supplementary Files/MM_target.xlsx]

## Sheet: Sheet1
Target id	Gene symbol	Chromosome	Gene name	Protein name	Ensembl id	UniProt id	P_value	FDR(BH)	FDR(Bonferroni)	Relationship	Value	MM
SMTT00008	AARS2	6	Alanyl-tRNA Synthetase 2, Mitochondrial	Alanine--tRNA Ligase, Mitochondrial	ENSG00000124608	Q5JTZ9	0.0283601	0.0594584	1	By_disease	0.2823	Lethargy
SMTT00010	ABAT	16	4-aminobutyrate Aminotransferase	4-aminobutyrate Aminotransferase, Mitochondrial	ENSG00000183044	P80404	0.0101932	0.0272439	1	By_disease	0.4921	Lethargy
SMTT00026	ABCC8	11	ATP Binding Cassette Subfamily C Member 8	ATP-binding Cassette Sub-family C Member 8	ENSG00000006071	Q09428	0.0333929	0.0670052	1	By_disease	0.4109	Lethargy
SMTT00030	ABCD4	14	ATP Binding Cassette Subfamily D Member 4	None	ENSG00000119688	None	0.0140142	0.048684	1	By_disease	0.2353	Lethargy
SMTT00039	ACAD8	11	Acyl-CoA Dehydrogenase Family Member 8	Isobutyryl-CoA Dehydrogenase, Mitochondrial	ENSG00000151498	Q9UKU7	0.0048955	0.0154068	1	By_disease	0.5156	Lethargy
SMTT00041	ACADM	1	Acyl-CoA Dehydrogenase Medium Chain	Medium-chain Specific Acyl-CoA Dehydrogenase, Mitochondrial	ENSG00000117054	P11310	0.0121157	0.031013	1	By_disease	0.5177	Lethargy
SMTT00042	ACADS	12	Acyl-CoA Dehydrogenase Short Chain	Short-chain Specific Acyl-CoA Dehydrogenase, Mitochondrial	ENSG00000122971	P16219	0.0022738	0.00848171	1	By_disease	0.4832	Lethargy
SMTT00043	ACADSB	10	Acyl-CoA Dehydrogenase Short/branched Chain	Short/branched Chain Specific Acyl-CoA Dehydrogenase, Mitochondrial	ENSG00000196177	P45954	0.000314843	0.00179884	1	By_disease	0.7871	Lethargy
SMTT00044	ACADVL	17	Acyl-CoA Dehydrogenase Very Long Chain	None	ENSG00000072778	None	0.0048955	0.0154068	1	By_disease	0.4355	Lethargy
SMTT00108	ADSL	22	Adenylosuccinate Lyase	None	ENSG00000239900	None	0.000667674	0.00325596	1	By_disease	0.6814	Lethargy
SMTT00113	AGA	4	Aspartylglucosaminidase	None	ENSG00000038002	None	0.0229424	0.0504831	1	By_disease	0.4236	Lethargy
SMTT00118	AGL	1	Amylo-alpha-1, 6-glucosidase, 4-alpha-glucanotransferase	None	ENSG00000162688	None	0.0114585	0.0296693	1	By_disease	0.4592	Lethargy
SMTT00157	ALDH5A1	6	Aldehyde Dehydrogenase 5 Family Member A1	Succinate-semialdehyde Dehydrogenase, Mitochondrial	ENSG00000112294	P51649	0.0238255	0.0519681	1	By_disease	0.4876	Lethargy
SMTT00161	ALDOB	9	Aldolase, Fructose-bisphosphate B	Fructose-bisphosphate Aldolase B	ENSG00000136872	P05062	0.000614131	0.00305279	1	By_disease	0.6282	Lethargy
SMTT00193	AMT	3	Aminomethyltransferase	Aminomethyltransferase, Mitochondrial	ENSG00000145020	P48728	0.00732502	0.0210621	1	By_disease	0.5072	Lethargy
SMTT00272	ASL	7	Argininosuccinate Lyase	Argininosuccinate Lyase	ENSG00000126522	P04424	0.0140142	0.048684	1	By_disease	0.2374	Lethargy
SMTT00274	ASPA	17	Aspartoacylase	Aspartoacylase	ENSG00000108381	P45381	0.041464	0.0761951	1	By_disease	0.251	Lethargy
SMTT00278	ASS1	9	Argininosuccinate Synthase 1	Argininosuccinate Synthase	ENSG00000130707	P00966	0.0140142	0.048684	1	By_disease	0.497	Lethargy
SMTT00324	AVP	20	Arginine Vasopressin	None	ENSG00000101200	None	0.0278347	0.0610164	1	By_disease	0.2342	Lethargy
SMTT00357	BCKDHA	19	Branched Chain Keto Acid Dehydrogenase E1, Alpha Polypeptide	None	ENSG00000248098	None	0.0140142	0.048684	1	By_disease	0.221	Lethargy
SMTT00358	BCKDHB	6	Branched Chain Keto Acid Dehydrogenase E1 Subunit Beta	None	ENSG00000083123	None	0.0140142	0.048684	1	By_disease	0.2164	Lethargy
SMTT00396	BOLA3	2	BolA Family Member 3	None	ENSG00000163170	None	2.23352e-05	0.00021495	1	By_disease	0.7378	Lethargy
SMTT00408	BTD	3	Biotinidase	None	ENSG00000169814	None	0.0140142	0.043509	1	By_disease	0.488	Lethargy
SMTT00438	CA5A	16	Carbonic Anhydrase 5A	Carbonic Anhydrase 5A, Mitochondrial	ENSG00000174990	P35218	0.0140142	0.048684	1	By_disease	0.2812	Lethargy
SMTT00714	COL11A1	1	Collagen Type XI Alpha 1 Chain	None	ENSG00000060718	None	0.0476636	0.0874449	1	By_disease	0.4141	Lethargy
SMTT00776	CPS1	2	Carbamoyl-phosphate Synthase 1	Carbamoyl-phosphate Synthase [ammonia], Mitochondrial	ENSG00000021826	P31327	0.0101932	0.0272439	1	By_disease	0.4602	Lethargy
SMTT00777	CPT1A	11	Carnitine Palmitoyltransferase 1A	Carnitine O-palmitoyltransferase 1, Liver Isoform	ENSG00000110090	P50416	0.000193745	0.00407631	1	By_disease	0.5014	Lethargy
SMTT00779	CPT2	1	Carnitine Palmitoyltransferase 2	Carnitine O-palmitoyltransferase 2, Mitochondrial	ENSG00000157184	P23786	0.000145913	0.000977831	1	By_disease	0.926	Lethargy
SMTT00869	CYP24A1	20	Cytochrome P450 Family 24 Subfamily A Member 1	1,25-dihydroxyvitamin D(3) 24-hydroxylase, Mitochondrial	ENSG00000019186	Q07973	0.0140142	0.048684	1	By_disease	0.2368	Lethargy
SMTT00904	DBT	1	Dihydrolipoamide Branched Chain Transacylase E2	None	ENSG00000137992	None	0.0140142	0.048684	1	By_disease	0.2216	Lethargy
SMTT00959	DLD	7	Dihydrolipoamide Dehydrogenase	Dihydrolipoyl Dehydrogenase, Mitochondrial	ENSG00000091140	P09622	0.0048955	0.0154068	1	By_disease	0.4549	Lethargy
SMTT01014	DPYD	1	Dihydropyrimidine Dehydrogenase	Dihydropyrimidine Dehydrogenase [NADP(+)]	ENSG00000188641	Q12882	0.0278347	0.0610164	1	By_disease	0.4159	Lethargy
SMTT01015	DPYS	8	Dihydropyrimidinase	None	ENSG00000147647	None	0.00259061	0.00940361	1	By_disease	0.4487	Lethargy
SMTT01077	EIF2B1	12	Eukaryotic Translation Initiation Factor 2B Subunit Alpha	None	ENSG00000111361	None	0.0140142	0.048684	1	By_disease	0.2561	Lethargy
SMTT01078	EIF2B2	14	Eukaryotic Translation Initiation Factor 2B Subunit Beta	None	ENSG00000119718	None	0.0140142	0.048684	1	By_disease	0.2752	Lethargy
SMTT01079	EIF2B3	1	Eukaryotic Translation Initiation Factor 2B Subunit Gamma	None	ENSG00000070785	None	0.0140142	0.048684	1	By_disease	0.2838	Lethargy
SMTT01080	EIF2B4	2	Eukaryotic Translation Initiation Factor 2B Subunit Delta	None	ENSG00000115211	None	0.00328271	0.0112636	1	By_disease	0.5336	Lethargy
SMTT01081	EIF2B5	3	Eukaryotic Translation Initiation Factor 2B Subunit Epsilon	None	ENSG00000145191	None	0.0140142	0.048684	1	By_disease	0.2661	Lethargy
SMTT01209	FBP1	9	Fructose-bisphosphatase 1	Fructose-1,6-bisphosphatase 1	ENSG00000165140	P09467	0.0140142	0.048684	1	By_disease	0.2126	Lethargy
SMTT01286	FOXRED1	11	FAD Dependent Oxidoreductase Domain Containing 1	None	ENSG00000110074	None	0.041464	0.0761951	1	By_disease	0.2352	Lethargy
SMTT01315	G6PC	17	Glucose-6-phosphatase Catalytic Subunit	None	ENSG00000131482	None	0.0229424	0.0504831	1	By_disease	0.4458	Lethargy
SMTT01333	GALT	9	Galactose-1-phosphate Uridylyltransferase	None	ENSG00000213930	None	0.0278347	0.0610164	1	By_disease	0.2071	Lethargy
SMTT01353	GCH1	14	GTP Cyclohydrolase 1	GTP Cyclohydrolase 1	ENSG00000131979	P30793	0.0278347	0.0610164	1	By_disease	0.2454	Lethargy
SMTT01358	GCSH	16	Glycine Cleavage System Protein H	Glycine Cleavage System H Protein, Mitochondrial	ENSG00000140905	P23434	0.0140142	0.048684	1	By_disease	0.2288	Lethargy
SMTT01378	GIF	11	Gastric Intrinsic Factor	None	ENSG00000134812	None	0.00534525	0.0165194	1	By_disease	0.4344	Lethargy
SMTT01390	GK	X	Glycerol Kinase	None	ENSG00000198814	None	0.0140142	0.048684	1	By_disease	0.2357	Lethargy
SMTT01393	GLDC	9	Glycine Decarboxylase	Glycine Dehydrogenase (decarboxylating), Mitochondrial	ENSG00000178445	P23378	0.0140142	0.048684	1	By_disease	0.2376	Lethargy
SMTT01407	GLYCTK	3	Glycerate Kinase	None	ENSG00000168237	None	0.0376362	0.0732574	1	By_disease	0.2687	Lethargy
SMTT01514	HAMP	19	Hepcidin Antimicrobial Peptide	None	ENSG00000105697	None	0.0278347	0.0610164	1	By_disease	0.2632	Lethargy
SMTT01561	HLCS	21	Holocarboxylase Synthetase	Biotin--protein Ligase	ENSG00000159267	P50747	0.00328271	0.0112636	1	By_disease	0.4521	Lethargy
SMTT01562	HMBS	11	Hydroxymethylbilane Synthase	None	ENSG00000256269	None	0.0278347	0.0610164	1	By_disease	0.2205	Lethargy
SMTT01566	HMGCL	1	3-hydroxymethyl-3-methylglutaryl-CoA Lyase	Hydroxymethylglutaryl-CoA Lyase, Mitochondrial	ENSG00000117305	P35914	0.00197672	0.00761391	1	By_disease	0.4859	Lethargy
SMTT01571	HNF1A	12	HNF1 Homeobox A	Hepatocyte Nuclear Factor 1-alpha	ENSG00000135100	P20823	0.0681598	0.104038	1	By_disease	0.2192	Lethargy
SMTT01573	HNF4A	20	Hepatocyte Nuclear Factor 4 Alpha	Hepatocyte Nuclear Factor 4-alpha	ENSG00000101076	P41235	0.0549049	0.0921458	1	By_disease	0.2031	Lethargy
SMTT01637	IBA57	1	IBA57, Iron-sulfur Cluster Assembly	None	ENSG00000181873	None	0.000223356	0.00137	1	By_disease	0.5966	Lethargy
SMTT01739	ISCA2	14	Iron-sulfur Cluster Assembly 2	None	ENSG00000165898	None	0.0330091	0.0665804	1	By_disease	0.2803	Lethargy
SMTT01756	ITGB2	21	Integrin Subunit Beta 2	Integrin Beta-2	ENSG00000160255	P05107	0.0284455	0.0595433	1	By_disease	0.4341	Lethargy
SMTT01766	IVD	15	Isovaleryl-CoA Dehydrogenase	Isovaleryl-CoA Dehydrogenase, Mitochondrial	ENSG00000128928	P26440	0.0140142	0.048684	1	By_disease	0.2854	Lethargy
SMTT01806	KCNJ11	11	Potassium Voltage-gated Channel Subfamily J Member 11	ATP-sensitive Inward Rectifier Potassium Channel 11	ENSG00000187486	Q14654	0.0408358	0.0779844	1	By_disease	0.4198	Lethargy
SMTT01964	LMBRD1	6	LMBR1 Domain Containing 1	None	ENSG00000168216	None	0.000193745	0.0021309	1	By_disease	0.6755	Lethargy
SMTT02003	LYRM7	5	LYR Motif Containing 7	None	ENSG00000186687	None	0.00954285	0.0258469	1	By_disease	0.224	Lethargy
SMTT02058	MCCC1	3	Methylcrotonoyl-CoA Carboxylase 1	Methylcrotonoyl-CoA Carboxylase Subunit Alpha, Mitochondrial	ENSG00000078070	Q96RQ3	0.0278347	0.0610164	1	By_disease	None	Lethargy
SMTT02084	MEN1	11	Menin 1	None	ENSG00000133895	None	0.0681598	0.104038	1	By_disease	0.4378	Lethargy
SMTT02126	MMAA	4	Methylmalonic Aciduria (cobalamin Deficiency) CblA Type	Methylmalonic Aciduria Type A Protein, Mitochondrial	ENSG00000151611	Q8IVH4	0.000619612	0.00307464	1	By_disease	0.489	Lethargy
SMTT02127	MMAB	12	Methylmalonic Aciduria (cobalamin Deficiency) CblB Type	Cob(I)yrinic Acid A,c-diamide Adenosyltransferase, Mitochondrial	ENSG00000139428	Q96EY8	0.0140142	0.048684	1	By_disease	0.2126	Lethargy
SMTT02128	MMACHC	1	Methylmalonic Aciduria (cobalamin Deficiency) CblC Type, With Homocystinuria	Methylmalonic Aciduria And Homocystinuria Type C Protein	ENSG00000132763	Q9Y4U1	0.000193745	0.00407631	1	By_disease	0.4736	Lethargy
SMTT02129	MMADHC	2	Methylmalonic Aciduria And Homocystinuria, CblD Type	None	ENSG00000168288	None	1.75923e-06	2.71258e-05	1	By_disease	0.939	Lethargy
SMTT02165	MRPS16	10	Mitochondrial Ribosomal Protein S16	None	ENSG00000182180	None	0.0140142	0.048684	1	By_disease	0.2404	Lethargy
SMTT02183	MTFMT	15	Mitochondrial Methionyl-tRNA Formyltransferase	Methionyl-tRNA Formyltransferase, Mitochondrial	ENSG00000103707	Q96DP5	0.0376362	0.0732574	1	By_disease	0.2597	Lethargy
SMTT02191	MTR	1	5-methyltetrahydrofolate-homocysteine Methyltransferase	Methionine Synthase	ENSG00000116984	Q99707	0.0220732	0.0490044	1	By_disease	0.4277	Lethargy
SMTT02192	MTRR	5	5-methyltetrahydrofolate-homocysteine Methyltransferase Reductase	Methionine Synthase Reductase	ENSG00000124275	Q9UBK8	0.00786426	0.0222248	1	By_disease	0.468	Lethargy
SMTT02197	MUT	6	Methylmalonyl-CoA Mutase	Methylmalonyl-CoA Mutase, Mitochondrial	ENSG00000146085	P22033	2.34621e-07	5.16003e-06	0.046039	By_disease	1.1669	Lethargy
SMTT02238	NAGS	17	N-acetylglutamate Synthase	N-acetylglutamate Synthase, Mitochondrial	ENSG00000161653	Q8N159	0.00534525	0.0165194	1	By_disease	0.4288	Lethargy
SMTT02244	NAT8L	4	N-acetyltransferase 8 Like	None	ENSG00000185818	None	0.0376362	0.0732574	1	By_disease	0.2605	Lethargy
SMTT02256	ND3	MT	NADH Dehydrogenase, Subunit 3 (complex I)	None	None	None	0.0236891	0.0516973	1	By_disease	0.2581	Lethargy
SMTT02266	NDUFA1	X	NADH:ubiquinone Oxidoreductase Subunit A1	NADH Dehydrogenase [ubiquinone] 1 Alpha Subcomplex Subunit 1	ENSG00000125356	O15239	0.0278347	0.0610164	1	By_disease	0.2436	Lethargy
SMTT02268	NDUFA11	19	NADH:ubiquinone Oxidoreductase Subunit A11	NADH Dehydrogenase [ubiquinone] 1 Alpha Subcomplex Subunit 11	ENSG00000174886	Q86Y39	0.0278347	0.0610164	1	By_disease	0.2864	Lethargy
SMTT02272	NDUFAF1	15	NADH:ubiquinone Oxidoreductase Complex Assembly Factor 1	None	ENSG00000137806	None	0.0278347	0.0610164	1	By_disease	0.2283	Lethargy
SMTT02273	NDUFAF2	5	NADH:ubiquinone Oxidoreductase Complex Assembly Factor 2	None	ENSG00000164182	None	0.0330091	0.0665804	1	By_disease	0.2784	Lethargy
SMTT02274	NDUFAF3	3	NADH:ubiquinone Oxidoreductase Complex Assembly Factor 3	None	ENSG00000178057	None	0.0278347	0.0610164	1	By_disease	0.2281	Lethargy
SMTT02275	NDUFAF4	6	NADH:ubiquinone Oxidoreductase Complex Assembly Factor 4	None	ENSG00000123545	None	0.0278347	0.0610164	1	By_disease	0.2405	Lethargy
SMTT02276	NDUFAF5	20	NADH:ubiquinone Oxidoreductase Complex Assembly Factor 5	None	ENSG00000101247	None	0.0236891	0.0516973	1	By_disease	0.2557	Lethargy
SMTT02279	NDUFB3	2	NADH:ubiquinone Oxidoreductase Subunit B3	NADH Dehydrogenase [ubiquinone] 1 Beta Subcomplex Subunit 3	ENSG00000119013	O43676	0.0278347	0.0610164	1	By_disease	0.2495	Lethargy
SMTT02280	NDUFB9	8	NADH:ubiquinone Oxidoreductase Subunit B9	NADH Dehydrogenase [ubiquinone] 1 Beta Subcomplex Subunit 9	ENSG00000147684	Q9Y6M9	0.0278347	0.0610164	1	By_disease	0.2532	Lethargy
SMTT02281	NDUFS1	2	NADH:ubiquinone Oxidoreductase Core Subunit S1	NADH-ubiquinone Oxidoreductase 75 KDa Subunit, Mitochondrial	ENSG00000023228	P28331	0.0278347	0.0610164	1	By_disease	0.2443	Lethargy
SMTT02282	NDUFS2	1	NADH:ubiquinone Oxidoreductase Core Subunit S2	NADH Dehydrogenase [ubiquinone] Iron-sulfur Protein 2, Mitochondrial	ENSG00000158864	O75306	0.0278347	0.0610164	1	By_disease	0.2455	Lethargy
SMTT02283	NDUFS3	11	NADH:ubiquinone Oxidoreductase Core Subunit S3	NADH Dehydrogenase [ubiquinone] Iron-sulfur Protein 3, Mitochondrial	ENSG00000213619	O75489	0.041464	0.0761951	1	By_disease	0.2593	Lethargy
SMTT02284	NDUFS4	5	NADH:ubiquinone Oxidoreductase Subunit S4	NADH Dehydrogenase [ubiquinone] Iron-sulfur Protein 4, Mitochondrial	ENSG00000164258	O43181	0.041464	0.0761951	1	By_disease	0.2296	Lethargy
SMTT02285	NDUFS6	5	NADH:ubiquinone Oxidoreductase Subunit S6	NADH Dehydrogenase [ubiquinone] Iron-sulfur Protein 6, Mitochondrial	ENSG00000145494	O75380	0.0278347	0.0610164	1	By_disease	0.2422	Lethargy
SMTT02286	NDUFS7	19	NADH:ubiquinone Oxidoreductase Core Subunit S7	NADH Dehydrogenase [ubiquinone] Iron-sulfur Protein 7, Mitochondrial	ENSG00000115286	O75251	0.0283601	0.0594584	1	By_disease	0.2493	Lethargy
SMTT02288	NDUFV1	11	NADH:ubiquinone Oxidoreductase Core Subunit V1	NADH Dehydrogenase [ubiquinone] Flavoprotein 1, Mitochondrial	ENSG00000167792	P49821	0.0278347	0.0610164	1	By_disease	0.2539	Lethargy
SMTT02289	NDUFV2	18	NADH:ubiquinone Oxidoreductase Core Subunit V2	NADH Dehydrogenase [ubiquinone] Flavoprotein 2, Mitochondrial	ENSG00000178127	P19404	0.0278347	0.0610164	1	By_disease	0.2582	Lethargy
SMTT02315	NFU1	2	NFU1 Iron-sulfur Cluster Scaffold	None	ENSG00000169599	None	0.000794182	0.00374448	1	By_disease	0.5488	Lethargy
SMTT02339	NNT	5	Nicotinamide Nucleotide Transhydrogenase	NAD(P) Transhydrogenase, Mitochondrial	ENSG00000112992	Q13423	0.0283601	0.0594584	1	By_disease	0.248	Lethargy
SMTT02403	NUBPL	14	Nucleotide Binding Protein Like	None	ENSG00000151413	None	0.0142806	0.0352957	1	By_disease	0.2759	Lethargy
SMTT02439	OTC	X	Ornithine Carbamoyltransferase	Ornithine Carbamoyltransferase, Mitochondrial	ENSG00000036473	P00480	0.0187393	0.043509	1	By_disease	0.4468	Lethargy
SMTT02478	PAX8	2	Paired Box 8	None	ENSG00000125618	None	0.0549049	0.0921458	1	By_disease	0.239	Lethargy
SMTT02480	PC	11	Pyruvate Carboxylase	Pyruvate Carboxylase, Mitochondrial	ENSG00000173599	P11498	0.0195511	0.0449132	1	By_disease	0.46	Lethargy
SMTT02482	PCCA	13	Propionyl-CoA Carboxylase Alpha Subunit	Propionyl-CoA Carboxylase Alpha Chain, Mitochondrial	ENSG00000175198	P05165	0.0140142	0.048684	1	By_disease	0.2033	Lethargy
SMTT02483	PCCB	3	Propionyl-CoA Carboxylase Beta Subunit	Propionyl-CoA Carboxylase Beta Chain, Mitochondrial	ENSG00000114054	P05166	0.00899468	0.0246601	1	By_disease	0.4305	Lethargy
SMTT02513	PDHA1	X	Pyruvate Dehydrogenase E1 Alpha 1 Subunit	Pyruvate Dehydrogenase E1 Component Subunit Alpha, Somatic Form, Mitochondrial	ENSG00000131828	P08559	0.0140142	0.048684	1	By_disease	0.215	Lethargy
SMTT02794	PTS	11	6-pyruvoyltetrahydropterin Synthase	6-pyruvoyl Tetrahydrobiopterin Synthase	ENSG00000150787	Q03393	0.0187393	0.043509	1	By_disease	0.4758	Lethargy
SMTT02896	RMND1	6	Required For Meiotic Nuclear Division 1 Homolog	None	ENSG00000155906	None	0.0140142	0.048684	1	By_disease	0.2408	Lethargy
SMTT03087	SIK1	21	Salt Inducible Kinase 1	Serine/threonine-protein Kinase SIK1	ENSG00000142178	P57059	0.0278347	0.0610164	1	By_disease	0.2451	Lethargy
SMTT03116	SLC19A2	1	Solute Carrier Family 19 Member 2	Thiamine Transporter 1	ENSG00000117479	O60779	0.0140142	0.048684	1	By_disease	0.2421	Lethargy
SMTT03127	SLC22A5	5	Solute Carrier Family 22 Member 5	Solute Carrier Family 22 Member 5	ENSG00000197375	O76082	0.0156413	0.0378696	1	By_disease	0.4615	Lethargy
SMTT03134	SLC25A13	7	Solute Carrier Family 25 Member 13	Calcium-binding Mitochondrial Carrier Protein Aralar2	ENSG00000004864	Q9UJS0	2.51468e-05	0.000236623	1	By_disease	0.8807	Lethargy
SMTT03135	SLC25A15	13	Solute Carrier Family 25 Member 15	Mitochondrial Ornithine Transporter 1	ENSG00000102743	Q9Y619	0.0140142	0.048684	1	By_disease	0.2479	Lethargy
SMTT03136	SLC25A19	17	Solute Carrier Family 25 Member 19	None	ENSG00000125454	None	0.041464	0.0761951	1	By_disease	0.2257	Lethargy
SMTT03137	SLC25A20	3	Solute Carrier Family 25 Member 20	Mitochondrial Carnitine/acylcarnitine Carrier Protein	ENSG00000178537	O43772	0.000314843	0.00179884	1	By_disease	0.7203	Lethargy
SMTT03138	SLC25A22	11	Solute Carrier Family 25 Member 22	Mitochondrial Glutamate Carrier 1	ENSG00000177542	Q9H936	0.0278347	0.0610164	1	By_disease	0.2479	Lethargy
SMTT03173	SLC39A4	8	Solute Carrier Family 39 Member 4	None	ENSG00000147804	None	0.0278347	0.0610164	1	By_disease	None	Lethargy
SMTT03188	SLC5A5	19	Solute Carrier Family 5 Member 5	None	ENSG00000105641	None	0.0278347	0.0610164	1	By_disease	0.2406	Lethargy
SMTT03197	SLC6A5	11	Solute Carrier Family 6 Member 5	Sodium- And Chloride-dependent Glycine Transporter 2	ENSG00000165970	Q9Y345	0.0422414	0.0800611	1	By_disease	0.2361	Lethargy
SMTT03340	STXBP1	9	Syntaxin Binding Protein 1	None	ENSG00000136854	None	0.0156413	0.0378696	1	By_disease	0.5001	Lethargy
SMTT03415	TCN2	22	Transcobalamin 2	None	ENSG00000185339	None	0.041464	0.0761951	1	By_disease	0.2253	Lethargy
SMTT03483	TMEM126B	11	Transmembrane Protein 126B	None	ENSG00000171204	None	0.00954285	0.0258469	1	By_disease	0.2817	Lethargy
SMTT03552	TRH	3	Thyrotropin Releasing Hormone	None	ENSG00000170893	None	0.0265572	0.0563692	1	By_disease	0.4091	Lethargy
SMTT03553	TRHR	8	Thyrotropin Releasing Hormone Receptor	Thyrotropin-releasing Hormone Receptor	ENSG00000174417	P34981	0.0422414	0.0800611	1	By_disease	0.2717	Lethargy
SMTT03662	UCP2	11	Uncoupling Protein 2	None	ENSG00000175567	None	0.0140142	0.048684	1	By_disease	0.1832	Lethargy
SMTT03665	UGT1A1	2	UDP Glucuronosyltransferase Family 1 Member A1	None	ENSG00000241635	None	0.0408358	0.0779844	1	By_disease	0.4607	Lethargy
SMTT03667	UMPS	3	Uridine Monophosphate Synthetase	Uridine 5'-monophosphate Synthase	ENSG00000114491	P11172	0.00958552	0.0259554	1	By_disease	0.4444	Lethargy
SMTT03689	USP8	15	Ubiquitin Specific Peptidase 8	None	ENSG00000138592	None	0.0140142	0.048684	1	By_disease	0.2276	Lethargy
SMTT03825	HFE2	None	None	None	None	None	0.0189959	0.0439911	1	By_disease	0.2653	Lethargy
SMTT03938	GCG	2	Glucagon	None	ENSG00000115263	P01275	0.0195511	0.0449132	1	By_disease	0.4298	Lethargy
SMTT03944	GGT5	22	Gamma-glutamyltransferase 5	None	ENSG00000099998	P36269	0.0422414	0.0800611	1	By_disease	0.2207	Lethargy
SMTT04184	UGT1A6	2	UDP Glucuronosyltransferase Family 1 Member A6	None	ENSG00000167165	P19224	0.00629934	0.018755	1	By_disease	0.4615	Lethargy
SMTT04375	ACOT12	None	acyl-CoA thioesterase 12	None	ENSG00000172497	None	0.0236891	0.0516973	1	By_disease	0.2711	Lethargy
SMTT04981	BCAT2	None	branched chain amino acid transaminase 2	None	ENSG00000105552	None	0.0283601	0.0594584	1	By_disease	0.2516	Lethargy
SMTT05165	CA5B	None	carbonic anhydrase 5B	None	ENSG00000169239	None	0.0142806	0.0352957	1	By_disease	0.2734	Lethargy
SMTT06093	DNAJC22	None	DnaJ heat shock protein family (Hsp40) member C22	None	ENSG00000178401	None	0.0422414	0.0800611	1	By_disease	0.2893	Lethargy
SMTT06106	DNTTIP2	None	deoxynucleotidyltransferase terminal interacting protein 2	None	ENSG00000067334	None	0.0422414	0.0800611	1	By_disease	0.2858	Lethargy
SMTT06275	EIF2S2	None	eukaryotic translation initiation factor 2 subunit beta	None	ENSG00000125977	None	0.046825	0.0862055	1	By_disease	0.2645	Lethargy
SMTT06541	FBP2	None	fructose-bisphosphatase 2	None	ENSG00000130957	None	0.0236891	0.0516973	1	By_disease	0.2219	Lethargy
SMTT06854	GK2	None	glycerol kinase 2	None	ENSG00000196475	None	0.0376362	0.0732574	1	By_disease	0.2302	Lethargy
SMTT06882	GLYAT	None	glycine-N-acyltransferase	None	ENSG00000149124	None	0.0422414	0.0800611	1	By_disease	0.2886	Lethargy
SMTT06908	GNGT1	None	G protein subunit gamma transducin 1	None	ENSG00000127928	None	0.0422414	0.0800611	1	By_disease	0.2453	Lethargy
SMTT07060	GTF2H3	None	general transcription factor IIH subunit 3	None	ENSG00000111358	None	0.0330091	0.0665804	1	By_disease	0.278	Lethargy
SMTT07395	IK	None	IK cytokine	None	ENSG00000113141	None	0.00954285	0.0258469	1	By_disease	0.2734	Lethargy
SMTT07517	ISCA1	None	iron-sulfur cluster assembly 1	None	ENSG00000135070	None	0.0376362	0.0732574	1	By_disease	0.2886	Lethargy
SMTT07575	KBTBD4	None	kelch repeat and BTB domain containing 4	None	ENSG00000123444	None	0.00954285	0.0258469	1	By_disease	0.2652	Lethargy
SMTT07651	KHK	None	ketohexokinase	None	ENSG00000138030	None	0.0422414	0.0800611	1	By_disease	0.2084	Lethargy
SMTT07888	LIPT2	None	lipoyl(octanoyl) transferase 2	None	ENSG00000175536	None	0.0142806	0.0352957	1	By_disease	0.2648	Lethargy
SMTT08129	MC3R	None	melanocortin 3 receptor	None	ENSG00000124089	None	0.0330091	0.0665804	1	By_disease	0.2261	Lethargy
SMTT08256	MMD	None	monocyte to macrophage differentiation associated	None	ENSG00000108960	None	0.000173143	0.00111717	1	By_disease	0.7708	Lethargy
SMTT08564	NDUFB6	None	NADH:ubiquinone oxidoreductase subunit B6	None	ENSG00000165264	None	0.0142806	0.0352957	1	By_disease	0.2712	Lethargy
SMTT09100	PES1	None	pescadillo ribosomal biogenesis factor 1	None	ENSG00000100029	None	0.00954285	0.0258469	1	By_disease	0.2558	Lethargy
SMTT09477	PRKRIP1	None	PRKR interacting protein 1	None	ENSG00000128563	None	0.00954285	0.0258469	1	By_disease	0.2339	Lethargy
SMTT10471	SLC22A2	None	solute carrier family 22 member 2	None	ENSG00000112499	None	0.0330091	0.0665804	1	By_disease	0.2695	Lethargy
SMTT10477	SLC22A6	None	solute carrier family 22 member 6	None	ENSG00000197901	None	0.00954285	0.0258469	1	By_disease	0.2351	Lethargy
SMTT10572	SLC44A5	None	solute carrier family 44 member 5	None	ENSG00000137968	None	0.0047827	0.0151255	1	By_disease	0.2747	Lethargy
SMTT10674	SND1	None	staphylococcal nuclease and tudor domain containing 1	None	ENSG00000197157	None	0.046825	0.0862055	1	By_disease	0.2096	Lethargy
SMTT10699	SNX17	None	sorting nexin 17	None	ENSG00000115234	None	0.0283601	0.0594584	1	By_disease	0.2763	Lethargy
SMTT11083	TCF20	None	transcription factor 20	None	ENSG00000100207	None	0.0283601	0.0594584	1	By_disease	0.2876	Lethargy
SMTT11221	TMCO6	None	transmembrane and coiled-coil domains 6	None	ENSG00000113119	None	0.0283601	0.0594584	1	By_disease	0.2704	Lethargy
SMTT11574	TXK	None	TXK tyrosine kinase	None	ENSG00000074966	None	0.0283601	0.0594584	1	By_disease	0.2841	Lethargy
SMTT12551	ACADL	None	acyl-CoA dehydrogenase long chain	None	ENSG00000115361	None	0.000794182	0.00374448	1	By_disease	0.4978	Lethargy
SMTT12869	ASCL3	None	achaete-scute family bHLH transcription factor 3	None	ENSG00000176009	None	0.0189959	0.0439911	1	By_disease	0.2724	Lethargy
SMTT13090	BOLA3-AS1	None	BOLA3 divergent transcript	None	ENSG00000225439	None	0.0047827	0.0151255	1	By_disease	0.3107	Lethargy
SMTT13173	C11ORF80	None	None	None	None	None	0.00954285	0.0258469	1	By_disease	None	Lethargy
SMTT14074	DDX6	None	DEAD-box helicase 6	None	ENSG00000110367	None	0.0236891	0.0516973	1	By_disease	None	Lethargy
SMTT14128	DENND4B	None	DENN domain containing 4B	None	ENSG00000198837	None	0.0283601	0.0594584	1	By_disease	None	Lethargy
SMTT14243	DRAIC	None	downregulated RNA in cancer, inhibitor of cell invasion and migration	None	None	None	0.0142806	0.0352957	1	By_disease	None	Lethargy
SMTT14270	DUP17Q12	None	Chromosome 17q12 duplication syndrome	None	None	None	0.0047827	0.0151255	1	By_disease	None	Lethargy
SMTT15552	IFNA4	None	interferon alpha 4	None	ENSG00000236637	None	0.00954285	0.0258469	1	By_disease	None	Lethargy
SMTT15704	JMJD4	None	jumonji domain containing 4	None	ENSG00000081692	None	0.0330091	0.0665804	1	By_disease	None	Lethargy
SMTT15741	KCNQ1DN	None	KCNQ1 downstream neighbor (non-protein coding)	None	ENSG00000237941	None	0.00954285	0.0258469	1	By_disease	None	Lethargy
SMTT15899	KTCN3	None	Keratoconus 3	None	None	None	0.00954285	0.0258469	1	By_disease	None	Lethargy
SMTT16343	LOC100507373	None	uncharacterized LOC100507373	None	ENSG00000267169	None	2.25443e-05	0.0002167	1	By_disease	None	Lethargy
SMTT16344	LOC100507395	None	uncharacterized LOC100507395	None	None	None	2.25443e-05	0.0002167	1	By_disease	None	Lethargy
SMTT16484	LOC105377103	None	uncharacterized LOC105377103	None	None	None	0.00954285	0.0258469	1	By_disease	None	Lethargy
SMTT16526	LOC107032825	None	origin of replication in 5' region of FMR1	None	None	None	0.0189959	0.0439911	1	By_disease	None	Lethargy
SMTT16968	MCDR1	None	macular dystrophy, retinal, 1 (North Carolina type)	None	None	None	0.0142806	0.0352957	1	By_disease	None	Lethargy
SMTT17357	MIR4425	None	microRNA 4425	None	ENSG00000264371	None	0.00954285	0.0258469	1	By_disease	None	Lethargy
SMTT17399	MIR4741	None	microRNA 4741	None	ENSG00000284331	None	0.0236891	0.0516973	1	By_disease	None	Lethargy
SMTT17446	MIR548H2	None	microRNA 548h-2	None	ENSG00000221801	None	0.00954285	0.0258469	1	By_disease	None	Lethargy
SMTT17568	MMP12	None	matrix metallopeptidase 12	None	ENSG00000262406	None	0.00954285	0.0258469	1	By_disease	None	Lethargy
SMTT17619	MRFAP1L1	None	Morf4 family associated protein 1 like 1	None	ENSG00000178988	None	0.0047827	0.0151255	1	By_disease	None	Lethargy
SMTT17793	MTND4P6	None	mitochondrially encoded NADH:ubiquinone oxidoreductase core subunit 4 pseudogene 6	None	None	None	0.0283601	0.0594584	1	By_disease	None	Lethargy
SMTT17794	MTND5P15	None	mitochondrially encoded NADH:ubiquinone oxidoreductase core subunit 5 pseudogene 15	None	None	None	0.00581326	0.0176294	1	By_disease	None	Lethargy
SMTT17807	MUC3A	None	mucin 3A, cell surface associated	None	ENSG00000169894	None	0.0142806	0.0352957	1	By_disease	None	Lethargy
SMTT18008	NIPAL3	None	NIPA like domain containing 3	None	ENSG00000001461	None	0.00954285	0.0258469	1	By_disease	None	Lethargy
SMTT19404	SCA9	None	spinocerebellar ataxia 9	None	None	None	0.0236891	0.0516973	1	By_disease	None	Lethargy
SMTT19704	SLTM	None	SAFB like transcription modulator	None	ENSG00000137776	None	0.0189959	0.0439911	1	By_disease	None	Lethargy
SMTT19846	SOX12	None	SRY-box 12	None	ENSG00000177732	None	0.0047827	0.0151255	1	By_disease	None	Lethargy
SMTT20726	WASL	None	Wiskott-Aldrich syndrome like	None	ENSG00000106299	None	0.00954285	0.0258469	1	By_disease	None	Lethargy
SMTT00001	A2M	12	Alpha-2-macroglobulin	Alpha-2-macroglobulin	ENSG00000175899	P01023	7.38221e-06	8.75395e-05	1	By_disease	1.4174	Dizziness
SMTT00004	AAAS	12	Aladin WD Repeat Nucleoporin	None	ENSG00000094914	None	0.0234828	0.0514463	1	By_disease	0.7429	Dizziness
SMTT00006	AANAT	None	aralkylamine N-acetyltransferase	Serotonin N-acetyltransferase	ENSG00000129673	Q16613	0.0039498	0.0130617	1	By_disease	0.5505	Dizziness
SMTT00007	AARS	16	Alanyl-tRNA Synthetase	Alanine--tRNA Ligase, Cytoplasmic	ENSG00000090861	P49588	0.0140358	0.0347833	1	By_disease	0.8176	Dizziness
SMTT00010	ABAT	16	4-aminobutyrate Aminotransferase	4-aminobutyrate Aminotransferase, Mitochondrial	ENSG00000183044	P80404	0.000952493	0.00429736	1	By_disease	1.358	Dizziness
SMTT00011	ABCA1	9	ATP Binding Cassette Subfamily A Member 1	ATP-binding Cassette Sub-family A Member 1	ENSG00000165029	O95477	2.78176e-17	6.924e-15	2.44417e-11	By_disease	4.4917	Dizziness
SMTT00012	ABCA12	2	ATP Binding Cassette Subfamily A Member 12	None	ENSG00000144452	None	0.000119786	0.000831632	1	By_disease	1.9747	Dizziness
SMTT00013	ABCA3	16	ATP Binding Cassette Subfamily A Member 3	None	ENSG00000167972	None	0.000139806	0.000942132	1	By_disease	1.2365	Dizziness
SMTT00014	ABCA4	1	ATP Binding Cassette Subfamily A Member 4	None	ENSG00000198691	None	0.00724081	0.0208828	1	By_disease	1.329	Dizziness
SMTT00016	ABCB1	None	ATP binding cassette subfamily B member 1	Multidrug Resistance Protein 1	ENSG00000085563	P08183	7.55478e-12	6.73562e-10	6.63795e-06	By_disease	3.6078	Dizziness
SMTT00017	ABCB11	2	ATP Binding Cassette Subfamily B Member 11	Bile Salt Export Pump	ENSG00000073734	O95342	2.5705e-06	3.70473e-05	1	By_disease	1.7457	Dizziness
SMTT00018	ABCB4	7	ATP Binding Cassette Subfamily B Member 4	None	ENSG00000005471	None	4.42964e-09	1.81635e-07	0.00389207	By_disease	2.9503	Dizziness
SMTT00019	ABCB5	None	ATP binding cassette subfamily B member 5	ATP-binding Cassette Sub-family B Member 5	ENSG00000004846	Q2M3G0	0.000206685	0.00128564	1	By_disease	0.6722	Dizziness
SMTT00020	ABCB6	2	ATP Binding Cassette Subfamily B Member 6 (Langereis Blood Group)	None	ENSG00000115657	None	0.00768347	0.0218507	1	By_disease	0.8422	Dizziness
SMTT00021	ABCB7	X	ATP Binding Cassette Subfamily B Member 7	None	ENSG00000131269	None	0.0256764	0.0550408	1	By_disease	0.5441	Dizziness
SMTT00022	ABCC1	None	ATP binding cassette subfamily C member 1	Multidrug Resistance-associated Protein 1	ENSG00000103222	P33527	4.69688e-08	1.35348e-06	0.0412688	By_disease	2.0897	Dizziness
SMTT00023	ABCC2	10	ATP Binding Cassette Subfamily C Member 2	Canalicular Multispecific Organic Anion Transporter 1	ENSG00000023839	Q92887	0.000194644	0.00122685	1	By_disease	1.3364	Dizziness
SMTT00024	ABCC4	None	ATP binding cassette subfamily C member 4	Multidrug Resistance-associated Protein 4	ENSG00000125257	O15439	1.28911e-08	4.53121e-07	0.0113267	By_disease	1.8471	Dizziness
SMTT00025	ABCC6	16	ATP Binding Cassette Subfamily C Member 6	Multidrug Resistance-associated Protein 6	ENSG00000091262	O95255	5.41844e-12	5.00934e-10	4.76088e-06	By_disease	3.5632	Dizziness
SMTT00026	ABCC8	11	ATP Binding Cassette Subfamily C Member 8	ATP-binding Cassette Sub-family C Member 8	ENSG00000006071	Q09428	7.83946e-06	9.20387e-05	1	By_disease	2.3496	Dizziness
SMTT00027	ABCC9	12	ATP Binding Cassette Subfamily C Member 9	ATP-binding Cassette Sub-family C Member 9	ENSG00000069431	O60706	0.0340474	0.0679856	1	By_disease	1.1222	Dizziness
SMTT00028	ABCD1	X	ATP Binding Cassette Subfamily D Member 1	None	ENSG00000101986	None	0.000400203	0.00218593	1	By_disease	1.1289	Dizziness
SMTT00030	ABCD4	14	ATP Binding Cassette Subfamily D Member 4	None	ENSG00000119688	None	0.000187601	0.0011915	1	By_disease	1.0757	Dizziness
SMTT00031	ABCG1	None	ATP binding cassette subfamily G member 1	ATP-binding Cassette Sub-family G Member 1	ENSG00000160179	P45844	0.00581086	0.0176252	1	By_disease	0.7277	Dizziness
SMTT00032	ABCG2	None	ATP binding cassette subfamily G member 2 (Junior blood group)	ATP-binding Cassette Sub-family G Member 2	ENSG00000118777	Q9UNQ0	3.31209e-06	4.54614e-05	1	By_disease	1.8182	Dizziness
SMTT00033	ABCG5	2	ATP Binding Cassette Subfamily G Member 5	None	ENSG00000138075	None	0.000262439	0.00156107	1	By_disease	1.0954	Dizziness
SMTT00034	ABCG8	2	ATP Binding Cassette Subfamily G Member 8	None	ENSG00000143921	None	0.00443805	0.0142855	1	By_disease	0.7423	Dizziness
SMTT00035	ABHD12	20	Abhydrolase Domain Containing 12	None	ENSG00000100997	None	0.0140358	0.0347833	1	By_disease	0.7741	Dizziness
SMTT00036	ABHD5	3	Abhydrolase Domain Containing 5	None	ENSG00000011198	None	0.00768347	0.0218507	1	By_disease	0.8594	Dizziness
SMTT00037	ABL1	9	ABL Proto-oncogene 1, Non-receptor Tyrosine Kinase	Tyrosine-protein Kinase ABL1	ENSG00000097007	P00519	2.81027e-06	3.97749e-05	1	By_disease	2.1565	Dizziness
SMTT00038	ACACA	17	Acetyl-CoA Carboxylase Alpha	Acetyl-CoA Carboxylase 1	ENSG00000278540	Q13085	0.000923922	0.00419033	1	By_disease	0.9471	Dizziness
SMTT00039	ACAD8	11	Acyl-CoA Dehydrogenase Family Member 8	Isobutyryl-CoA Dehydrogenase, Mitochondrial	ENSG00000151498	Q9UKU7	0.000633027	0.00312242	1	By_disease	1.0717	Dizziness
SMTT00040	ACAD9	3	Acyl-CoA Dehydrogenase Family Member 9	None	ENSG00000177646	None	0.0021656	0.00818431	1	By_disease	0.7798	Dizziness
SMTT00042	ACADS	12	Acyl-CoA Dehydrogenase Short Chain	Short-chain Specific Acyl-CoA Dehydrogenase, Mitochondrial	ENSG00000122971	P16219	0.00581086	0.0176252	1	By_disease	0.6817	Dizziness
SMTT00043	ACADSB	10	Acyl-CoA Dehydrogenase Short/branched Chain	Short/branched Chain Specific Acyl-CoA Dehydrogenase, Mitochondrial	ENSG00000196177	P45954	0.0125349	0.0318563	1	By_disease	0.8635	Dizziness
SMTT00046	ACAT1	11	Acetyl-CoA Acetyltransferase 1	Acetyl-CoA Acetyltransferase, Mitochondrial	ENSG00000075239	P24752	0.005293	0.0163925	1	By_disease	0.8523	Dizziness
SMTT00049	ACE	17	Angiotensin I Converting Enzyme	Angiotensin-converting Enzyme	ENSG00000159640	P12821	6.83499e-32	2.09983e-28	6.00551e-26	By_disease	8.9052	Dizziness
SMTT00050	ACE2	None	angiotensin I converting enzyme 2	Angiotensin-converting Enzyme 2	ENSG00000130234	Q9BYF1	0.020513	0.0465459	1	By_disease	0.4452	Dizziness
SMTT00051	ACHE	None	acetylcholinesterase (Cartwright blood group)	Acetylcholinesterase	ENSG00000087085	P22303	0.000349018	0.00195608	1	By_disease	1.9342	Dizziness
SMTT00052	ACO2	22	Aconitase 2	Aconitate Hydratase, Mitochondrial	ENSG00000100412	Q99798	0.0115368	0.0298143	1	By_disease	0.77	Dizziness
SMTT00053	ACOX1	17	Acyl-CoA Oxidase 1	Peroxisomal Acyl-coenzyme A Oxidase 1	ENSG00000161533	Q15067	1.03773e-06	1.76574e-05	0.911792	By_disease	1.975	Dizziness
SMTT00054	ACP2	11	Acid Phosphatase 2, Lysosomal	None	ENSG00000134575	None	0.0378831	0.0736729	1	By_disease	0.561	Dizziness
SMTT00055	ACP5	19	Acid Phosphatase 5, Tartrate Resistant	Tartrate-resistant Acid Phosphatase Type 5	ENSG00000102575	P13686	3.21371e-06	4.44951e-05	1	By_disease	2.5708	Dizziness
SMTT00056	ACPP	None	acid phosphatase, prostate	Prostatic Acid Phosphatase	ENSG00000014257	P15309	8.83451e-05	0.000652427	1	By_disease	1.0916	Dizziness
SMTT00057	ACSF3	16	Acyl-CoA Synthetase Family Member 3	None	ENSG00000176715	None	0.045889	0.0851215	1	By_disease	0.4187	Dizziness
SMTT00059	ACSL4	X	Acyl-CoA Synthetase Long Chain Family Member 4	Long-chain-fatty-acid--CoA Ligase 4	ENSG00000068366	O60488	0.00125444	0.00535335	1	By_disease	0.971	Dizziness
SMTT00060	ACTA1	1	Actin, Alpha 1, Skeletal Muscle	Actin, Alpha Skeletal Muscle	ENSG00000143632	P68133	0.0256624	0.0550258	1	By_disease	1.1615	Dizziness
SMTT00061	ACTA2	10	Actin, Alpha 2, Smooth Muscle, Aorta	Actin, Aortic Smooth Muscle	ENSG00000107796	P62736	2.61457e-11	2.05444e-09	2.29727e-05	By_disease	3.4155	Dizziness
SMTT00065	ACTG2	2	Actin, Gamma 2, Smooth Muscle, Enteric	None	ENSG00000163017	None	0.000243293	0.00146771	1	By_disease	1.3627	Dizziness
SMTT00068	ACTN4	19	Actinin Alpha 4	None	ENSG00000130402	None	0.000633027	0.00312242	1	By_disease	1.1552	Dizziness
SMTT00069	ACVR1	2	Activin A Receptor Type 1	Activin Receptor Type-1	ENSG00000115170	Q04771	3.00717e-05	0.000274312	1	By_disease	1.4699	Dizziness
SMTT00071	ACVRL1	12	Activin A Receptor Like Type 1	Serine/threonine-protein Kinase Receptor R3	ENSG00000139567	P37023	3.94262e-07	7.91645e-06	0.346416	By_disease	2.1774	Dizziness
SMTT00073	ADA	20	Adenosine Deaminase	Adenosine Deaminase	ENSG00000196839	P00813	0.00606522	0.0182409	1	By_disease	1.7522	Dizziness
SMTT00074	ADA2	22	Adenosine Deaminase 2	None	ENSG00000093072	None	0.000952493	0.00429736	1	By_disease	1.2239	Dizziness
SMTT00075	ADAM10	15	ADAM Metallopeptidase Domain 10	Disintegrin And Metalloproteinase Domain-containing Protein 10	ENSG00000137845	O14672	1.80331e-07	4.16023e-06	0.158446	By_disease	1.7989	Dizziness
SMTT00076	ADAM17	2	ADAM Metallopeptidase Domain 17	Disintegrin And Metalloproteinase Domain-containing Protein 17	ENSG00000151694	P78536	0.0117246	0.0301802	1	By_disease	0.9353	Dizziness
SMTT00077	ADAM9	8	ADAM Metallopeptidase Domain 9	Disintegrin And Metalloproteinase Domain-containing Protein 9	ENSG00000168615	Q13443	0.00355864	0.0120412	1	By_disease	1.1479	Dizziness
SMTT00079	ADAMTS13	9	ADAM Metallopeptidase With Thrombospondin Type 1 Motif 13	None	ENSG00000160323	None	0.0167969	0.0399499	1	By_disease	1.0736	Dizziness
SMTT00082	ADAMTS2	5	ADAM Metallopeptidase With Thrombospondin Type 1 Motif 2	None	ENSG00000087116	None	0.000547154	0.00280081	1	By_disease	1.5049	Dizziness
SMTT00083	ADAMTSL2	9	ADAMTS Like 2	None	ENSG00000197859	None	0.0360277	0.0708333	1	By_disease	0.6936	Dizziness
SMTT00087	ADCY1	7	Adenylate Cyclase 1	Adenylate Cyclase Type 1	ENSG00000164742	Q08828	0.0140358	0.0347833	1	By_disease	0.6956	Dizziness
SMTT00089	ADCY2	None	adenylate cyclase 2	Adenylate Cyclase Type 2	ENSG00000078295	Q08462	0.000396696	0.0021715	1	By_disease	0.7516	Dizziness
SMTT00090	ADCY5	3	Adenylate Cyclase 5	Adenylate Cyclase Type 5	ENSG00000173175	O95622	2.15181e-06	3.20671e-05	1	By_disease	1.5771	Dizziness
SMTT00091	ADCY6	12	Adenylate Cyclase 6	None	ENSG00000174233	None	0.020513	0.0465459	1	By_disease	0.5088	Dizziness
SMTT00100	ADORA2A	None	adenosine A2a receptor	Adenosine Receptor A2a	ENSG00000128271	P29274	1.0816e-05	0.000119147	1	By_disease	1.3605	Dizziness
SMTT00101	ADORA3	None	adenosine A3 receptor	Adenosine Receptor A3	ENSG00000282608	P0DMS8	0.045889	0.0851215	1	By_disease	0.3085	Dizziness
SMTT00103	ADRA2A	None	adrenoceptor alpha 2A	Alpha-2A Adrenergic Receptor	ENSG00000150594	P08913	0.00131846	0.00556087	1	By_disease	1.0779	Dizziness
SMTT00104	ADRA2B	2	Adrenoceptor Alpha 2B	Alpha-2B Adrenergic Receptor	ENSG00000274286	P18089	0.0256764	0.0550408	1	By_disease	0.5303	Dizziness
SMTT00105	ADRB1	None	adrenoceptor beta 1	Beta-1 Adrenergic Receptor	ENSG00000043591	P08588	1.18679e-14	1.84462e-12	1.04276e-08	By_disease	4.4105	Dizziness
SMTT00106	ADRB2	None	adrenoceptor beta 2	Beta-2 Adrenergic Receptor	ENSG00000169252	P07550	3.63387e-18	1.03196e-15	3.19288e-12	By_disease	5.7228	Dizziness
SMTT00107	ADRB3	None	adrenoceptor beta 3	Beta-3 Adrenergic Receptor	ENSG00000188778	P13945	0.0021656	0.00818431	1	By_disease	0.8749	Dizziness
SMTT00109	AFF2	X	AF4/FMR2 Family Member 2	None	ENSG00000155966	None	0.000154275	0.00102098	1	By_disease	1.4454	Dizziness
SMTT00110	AFF4	5	AF4/FMR2 Family Member 4	None	ENSG00000072364	None	7.51049e-10	3.92356e-08	0.000659904	By_disease	2.3506	Dizziness
SMTT00111	AFG3L2	18	AFG3 Like Matrix AAA Peptidase Subunit 2	AFG3-like Protein 2	ENSG00000141385	Q9Y4W6	0.000504597	0.00262869	1	By_disease	1.3709	Dizziness
SMTT00112	AFP	4	Alpha Fetoprotein	None	ENSG00000081051	None	0.00314237	0.0109092	1	By_disease	2.1965	Dizziness
SMTT00113	AGA	4	Aspartylglucosaminidase	None	ENSG00000038002	None	0.000721514	0.0034687	1	By_disease	1.5899	Dizziness
SMTT00116	AGGF1	5	Angiogenic Factor With G-patch And FHA Domains 1	None	ENSG00000164252	None	0.00125444	0.00535335	1	By_disease	0.8918	Dizziness
SMTT00117	AGK	7	Acylglycerol Kinase	None	ENSG00000006530	None	0.000461101	0.00243958	1	By_disease	1.1578	Dizziness
SMTT00119	AGPAT2	9	1-acylglycerol-3-phosphate O-acyltransferase 2	None	ENSG00000169692	None	0.00269559	0.0096493	1	By_disease	1.4386	Dizziness
SMTT00120	AGPS	2	Alkylglycerone Phosphate Synthase	None	ENSG00000018510	None	0.0140358	0.0347833	1	By_disease	0.787	Dizziness
SMTT00121	AGRN	1	Agrin	None	ENSG00000188157	None	0.020513	0.0465459	1	By_disease	0.5227	Dizziness
SMTT00122	AGT	1	Angiotensinogen	Angiotensinogen	ENSG00000135744	P01019	2.84716e-26	2.92931e-23	2.50163e-20	By_disease	7.166	Dizziness
SMTT00123	AGTR1	3	Angiotensin II Receptor Type 1	Type-1 Angiotensin II Receptor	ENSG00000144891	P30556	1.05467e-11	9.09664e-10	9.26675e-06	By_disease	3.6527	Dizziness
SMTT00124	AGTR2	X	Angiotensin II Receptor Type 2	Type-2 Angiotensin II Receptor	ENSG00000180772	P50052	1.0816e-05	0.000119147	1	By_disease	1.4113	Dizziness
SMTT00125	AGXT	2	Alanine--glyoxylate And Serine--pyruvate Aminotransferase	Serine--pyruvate Aminotransferase	ENSG00000172482	P21549	0.000185703	0.00118122	1	By_disease	1.2707	Dizziness
SMTT00126	AHCY	20	Adenosylhomocysteinase	Adenosylhomocysteinase	ENSG00000101444	P23526	0.00784098	0.0221834	1	By_disease	1.0871	Dizziness
SMTT00129	AHR	None	aryl hydrocarbon receptor	Aryl Hydrocarbon Receptor	ENSG00000106546	P35869	3.97351e-14	5.61121e-12	3.49129e-08	By_disease	3.5196	Dizziness
SMTT00131	AIFM1	X	Apoptosis Inducing Factor Mitochondria Associated 1	Apoptosis-inducing Factor 1, Mitochondrial	ENSG00000156709	O95831	0.00432058	0.0139636	1	By_disease	0.8891	Dizziness
SMTT00133	AIP	11	Aryl Hydrocarbon Receptor Interacting Protein	None	ENSG00000110711	None	3.4303e-05	0.000304587	1	By_disease	2.2826	Dizziness
SMTT00134	AIPL1	17	Aryl Hydrocarbon Receptor Interacting Protein Like 1	None	ENSG00000129221	None	0.0314926	0.0643963	1	By_disease	0.7538	Dizziness
SMTT00135	AIRE	21	Autoimmune Regulator	None	ENSG00000160224	None	2.81027e-06	3.97749e-05	1	By_disease	2.1118	Dizziness
SMTT00136	AK1	9	Adenylate Kinase 1	Adenylate Kinase Isoenzyme 1	ENSG00000106992	P00568	1.28316e-07	3.12796e-06	0.112744	By_disease	1.5152	Dizziness
SMTT00137	AK2	1	Adenylate Kinase 2	Adenylate Kinase 2, Mitochondrial	ENSG00000004455	P54819	0.0120728	0.0309195	1	By_disease	0.557	Dizziness
SMTT00138	AKAP9	7	A-kinase Anchoring Protein 9	None	ENSG00000127914	None	0.0256764	0.0550408	1	By_disease	0.6201	Dizziness
SMTT00139	AKR1B1	None	aldo-keto reductase family 1 member B	Aldose Reductase	ENSG00000085662	P15121	9.17425e-07	1.59295e-05	0.806089	By_disease	1.8424	Dizziness
SMTT00140	AKR1C1	None	aldo-keto reductase family 1 member C1	Aldo-keto Reductase Family 1 Member C1	ENSG00000187134	Q04828	0.000451867	0.00240295	1	By_disease	1.3029	Dizziness
SMTT00141	AKR1C2	10	Aldo-keto Reductase Family 1 Member C2	Aldo-keto Reductase Family 1 Member C2	ENSG00000151632	P52895	8.63057e-07	1.51355e-05	0.758319	By_disease	2.2317	Dizziness
SMTT00142	AKR1C3	None	aldo-keto reductase family 1 member C3	Aldo-keto Reductase Family 1 Member C3	ENSG00000196139	P42330	2.68221e-08	8.45575e-07	0.023567	By_disease	2.427	Dizziness
SMTT00144	AKT1	14	AKT Serine/threonine Kinase 1	RAC-alpha Serine/threonine-protein Kinase	ENSG00000142208	P31749	1.08495e-14	1.70078e-12	9.53288e-09	By_disease	7.183	Dizziness
SMTT00145	AKT2	19	AKT Serine/threonine Kinase 2	RAC-beta Serine/threonine-protein Kinase	ENSG00000105221	P31751	7.14336e-05	0.000550886	1	By_disease	1.9089	Dizziness
SMTT00146	AKT3	1	AKT Serine/threonine Kinase 3	None	ENSG00000117020	None	0.0103035	0.0274563	1	By_disease	1.29	Dizziness
SMTT00147	ALAD	9	Aminolevulinate Dehydratase	Delta-aminolevulinic Acid Dehydratase	ENSG00000148218	P13716	1.35926e-12	1.42536e-10	1.19431e-06	By_disease	3.6997	Dizziness
SMTT00150	ALB	4	Albumin	Serum Albumin	ENSG00000163631	P02768	1.27884e-26	1.39065e-23	1.12364e-20	By_disease	10.1142	Dizziness
SMTT00152	ALDH1A3	15	Aldehyde Dehydrogenase 1 Family Member A3	Aldehyde Dehydrogenase Family 1 Member A3	ENSG00000184254	P47895	8.7755e-06	0.000100718	1	By_disease	1.5348	Dizziness
SMTT00153	ALDH2	12	Aldehyde Dehydrogenase 2 Family Member	Aldehyde Dehydrogenase, Mitochondrial	ENSG00000111275	P05091	1.09436e-18	3.41825e-16	9.61554e-13	By_disease	4.6974	Dizziness
SMTT00155	ALDH3A2	17	Aldehyde Dehydrogenase 3 Family Member A2	Fatty Aldehyde Dehydrogenase	ENSG00000072210	P51648	0.00901337	0.0247014	1	By_disease	0.9554	Dizziness
SMTT00156	ALDH4A1	1	Aldehyde Dehydrogenase 4 Family Member A1	Delta-1-pyrroline-5-carboxylate Dehydrogenase, Mitochondrial	ENSG00000159423	P30038	0.020513	0.0465459	1	By_disease	0.4476	Dizziness
SMTT00157	ALDH5A1	6	Aldehyde Dehydrogenase 5 Family Member A1	Succinate-semialdehyde Dehydrogenase, Mitochondrial	ENSG00000112294	P51649	5.67148e-06	7.05007e-05	1	By_disease	2.1136	Dizziness
SMTT00158	ALDH6A1	14	Aldehyde Dehydrogenase 6 Family Member A1	Methylmalonate-semialdehyde Dehydrogenase [acylating], Mitochondrial	ENSG00000119711	Q02252	0.000103551	0.000740729	1	By_disease	1.1998	Dizziness
SMTT00159	ALDH7A1	5	Aldehyde Dehydrogenase 7 Family Member A1	Alpha-aminoadipic Semialdehyde Dehydrogenase	ENSG00000164904	P49419	2.19342e-06	3.25293e-05	1	By_disease	2.0262	Dizziness
SMTT00160	ALDOA	16	Aldolase, Fructose-bisphosphate A	Fructose-bisphosphate Aldolase A	ENSG00000149925|ENSG00000285043	P04075	9.17425e-07	1.59295e-05	0.806089	By_disease	1.7875	Dizziness
SMTT00169	ALG6	1	ALG6, Alpha-1,3-glucosyltransferase	None	ENSG00000088035	None	0.0449084	0.0836614	1	By_disease	0.5643	Dizziness
SMTT00170	ALG8	11	ALG8, Alpha-1,3-glucosyltransferase	None	ENSG00000159063	None	6.74041e-09	2.60406e-07	0.00592241	By_disease	1.6789	Dizziness
SMTT00172	ALK	2	ALK Receptor Tyrosine Kinase	ALK Tyrosine Kinase Receptor	ENSG00000171094	Q9UM73	1.33077e-08	4.65399e-07	0.0116927	By_disease	3.3042	Dizziness
SMTT00173	ALMS1	2	ALMS1, Centrosome And Basal Body Associated Protein	None	ENSG00000116127	None	2.52836e-10	1.51124e-08	0.000222153	By_disease	3.0321	Dizziness
SMTT00175	ALOX5	None	arachidonate 5-lipoxygenase	Arachidonate 5-lipoxygenase	ENSG00000012779	P09917	5.70925e-14	7.85776e-12	5.01639e-08	By_disease	3.799	Dizziness
SMTT00177	ALPL	1	Alkaline Phosphatase, Liver/bone/kidney	Alkaline Phosphatase, Tissue-nonspecific Isozyme	ENSG00000162551	P05186	6.73502e-09	2.60297e-07	0.00591768	By_disease	3.1043	Dizziness
SMTT00179	ALX1	12	ALX Homeobox 1	None	ENSG00000180318	None	0.000243293	0.00146771	1	By_disease	1.2408	Dizziness
SMTT00182	AMACR	5	Alpha-methylacyl-CoA Racemase	None	ENSG00000242110	None	0.000373353	0.0020663	1	By_disease	1.5163	Dizziness
SMTT00184	AMD1	None	adenosylmethionine decarboxylase 1	S-adenosylmethionine Decarboxylase Proenzyme	ENSG00000123505	P17707	0.0217424	0.0484532	1	By_disease	0.8415	Dizziness
SMTT00189	AMMECR1	X	Alport Syndrome, Mental Retardation, Midface Hypoplasia And Elliptocytosis Chromosomal Region Gene 1	None	ENSG00000101935	None	0.000396696	0.0021715	1	By_disease	0.7774	Dizziness
SMTT00191	AMPD1	1	Adenosine Monophosphate Deaminase 1	None	ENSG00000116748	None	0.0256764	0.0550408	1	By_disease	0.5139	Dizziness
SMTT00192	AMPD2	1	Adenosine Monophosphate Deaminase 2	None	ENSG00000116337	None	0.000685301	0.00332542	1	By_disease	0.6595	Dizziness
SMTT00193	AMT	3	Aminomethyltransferase	Aminomethyltransferase, Mitochondrial	ENSG00000145020	P48728	4.08377e-05	0.000350867	1	By_disease	1.4468	Dizziness
SMTT00195	ANG	14	Angiogenin	Angiogenin	ENSG00000214274	P03950	3.61729e-05	0.000317364	1	By_disease	1.0612	Dizziness
SMTT00197	ANK1	8	Ankyrin 1	None	ENSG00000029534	None	9.45401e-05	0.000687368	1	By_disease	1.6573	Dizziness
SMTT00198	ANK2	4	Ankyrin 2	None	ENSG00000145362	None	1.19734e-05	0.000129905	1	By_disease	2.2029	Dizziness
SMTT00199	ANK3	10	Ankyrin 3	None	ENSG00000151150	None	4.69688e-08	1.35348e-06	0.0412688	By_disease	2.3033	Dizziness
SMTT00200	ANKH	5	ANKH Inorganic Pyrophosphate Transport Regulator	None	ENSG00000154122	None	0.000243293	0.00146771	1	By_disease	1.3573	Dizziness
SMTT00201	ANKLE2	12	Ankyrin Repeat And LEM Domain Containing 2	None	ENSG00000176915	None	0.0115368	0.0298143	1	By_disease	0.7568	Dizziness
SMTT00202	ANKRD1	10	Ankyrin Repeat Domain 1	None	ENSG00000148677	None	0.020513	0.0465459	1	By_disease	0.5632	Dizziness
SMTT00205	ANKRD55	5	Ankyrin Repeat Domain 55	None	ENSG00000164512	None	3.61729e-05	0.000317364	1	By_disease	1.184	Dizziness
SMTT00207	ANLN	7	Anillin Actin Binding Protein	None	ENSG00000011426	None	0.0034825	0.0118235	1	By_disease	0.9276	Dizziness
SMTT00211	ANO6	12	Anoctamin 6	None	ENSG00000177119	None	0.000461101	0.00243958	1	By_disease	0.9083	Dizziness
SMTT00212	ANOS1	X	Anosmin 1	None	ENSG00000011201	None	0.0140358	0.0347833	1	By_disease	0.8007	Dizziness
SMTT00214	ANTXR2	4	Anthrax Toxin Receptor 2	Anthrax Toxin Receptor 2	ENSG00000163297	P58335	3.06414e-07	6.46501e-06	0.269229	By_disease	1.854	Dizziness
SMTT00215	ANXA5	None	annexin A5	Annexin A5	ENSG00000164111	P08758	5.27518e-09	2.10922e-07	0.004635	By_disease	3.2729	Dizziness
SMTT00216	AOC3	None	amine oxidase, copper containing 3	Membrane Primary Amine Oxidase	ENSG00000131471	Q16853	0.000103551	0.000740729	1	By_disease	1.1278	Dizziness
SMTT00217	AP1S1	7	Adaptor Related Protein Complex 1 Sigma 1 Subunit	None	ENSG00000106367	None	0.00276784	0.00986967	1	By_disease	0.9298	Dizziness
SMTT00218	AP1S2	X	Adaptor Related Protein Complex 1 Sigma 2 Subunit	None	ENSG00000182287	None	8.06676e-09	3.03832e-07	0.0070878	By_disease	2.7795	Dizziness
SMTT00219	AP2S1	19	Adaptor Related Protein Complex 2 Sigma 1 Subunit	None	ENSG00000042753	None	0.00934304	0.0254451	1	By_disease	0.7548	Dizziness
SMTT00220	AP3B1	5	Adaptor Related Protein Complex 3 Beta 1 Subunit	None	ENSG00000132842	None	0.0021656	0.00818431	1	By_disease	0.9303	Dizziness
SMTT00224	AP4S1	14	Adaptor Related Protein Complex 4 Sigma 1 Subunit	None	ENSG00000100478	None	0.00443805	0.0142855	1	By_disease	0.7101	Dizziness
SMTT00226	APAF1	None	apoptotic peptidase activating factor 1	Apoptotic Protease-activating Factor 1	ENSG00000120868	O14727	0.00934304	0.0254451	1	By_disease	0.6429	Dizziness
SMTT00227	APC	5	APC, WNT Signaling Pathway Regulator	None	ENSG00000134982	None	2.53048e-07	5.49732e-06	0.222339	By_disease	3.0478	Dizziness
SMTT00229	APCDD1	18	APC Down-regulated 1	None	ENSG00000154856	None	0.00934304	0.0254451	1	By_disease	0.7315	Dizziness
SMTT00230	APOA1	11	Apolipoprotein A1	Apolipoprotein A-I	ENSG00000118137	P02647	2.69771e-14	3.93807e-12	2.37033e-08	By_disease	4.8903	Dizziness
SMTT00231	APOA5	11	Apolipoprotein A5	None	ENSG00000110243	None	7.88669e-10	4.08994e-08	0.000692958	By_disease	2.1979	Dizziness
SMTT00232	APOB	2	Apolipoprotein B	None	ENSG00000084674	None	2.92625e-15	5.12585e-13	2.57113e-09	By_disease	4.5828	Dizziness
SMTT00233	APOC2	19	Apolipoprotein C2	Apolipoprotein C-II	ENSG00000234906	P02655	0.0010466	0.00463424	1	By_disease	1.2182	Dizziness
SMTT00234	APOC3	11	Apolipoprotein C3	Apolipoprotein C-III	ENSG00000110245	P02656	4.50236e-06	5.84951e-05	1	By_disease	1.6207	Dizziness
SMTT00235	APOD	None	apolipoprotein D	Apolipoprotein D	ENSG00000189058	P05090	0.00166625	0.00668711	1	By_disease	1.3231	Dizziness
SMTT00236	APOE	19	Apolipoprotein E	Apolipoprotein E	ENSG00000130203	P02649	2.49034e-18	7.28403e-16	2.18812e-12	By_disease	6.4474	Dizziness
SMTT00237	APOPT1	14	Apoptogenic 1, Mitochondrial	None	ENSG00000256053	None	0.0120728	0.0309195	1	By_disease	0.6297	Dizziness
SMTT00238	APP	21	Amyloid Beta Precursor Protein	Amyloid Beta A4 Protein	ENSG00000142192	P05067	2.86473e-08	8.91758e-07	0.0251708	By_disease	3.732	Dizziness
SMTT00239	APRT	16	Adenine Phosphoribosyltransferase	Adenine Phosphoribosyltransferase	ENSG00000198931	P07741	0.000480927	0.00252518	1	By_disease	1.0894	Dizziness
SMTT00242	AQP2	12	Aquaporin 2	None	ENSG00000167580	None	4.39422e-11	3.25325e-09	3.86095e-05	By_disease	2.7439	Dizziness
SMTT00243	AQP5	12	Aquaporin 5	None	ENSG00000161798	None	0.0314926	0.0643963	1	By_disease	0.7694	Dizziness
SMTT00244	AR	X	Androgen Receptor	Androgen Receptor	ENSG00000169083	P10275	1.4712e-06	2.34485e-05	1	By_disease	3.679	Dizziness
SMTT00247	ARG2	None	arginase 2	Arginase-2, Mitochondrial	ENSG00000081181	P78540	9.08497e-08	2.34543e-06	0.0798245	By_disease	1.1952	Dizziness
SMTT00248	ARHGAP26	5	Rho GTPase Activating Protein 26	None	ENSG00000145819	None	0.000120956	0.000837891	1	By_disease	0.8928	Dizziness
SMTT00249	ARHGAP31	3	Rho GTPase Activating Protein 31	None	ENSG00000031081	None	0.00125444	0.00535335	1	By_disease	0.9552	Dizziness
SMTT00252	ARHGEF6	X	Rac/Cdc42 Guanine Nucleotide Exchange Factor 6	None	ENSG00000129675	None	6.36445e-06	7.77963e-05	1	By_disease	1.5829	Dizziness
SMTT00253	ARHGEF9	X	Cdc42 Guanine Nucleotide Exchange Factor 9	None	ENSG00000131089	None	0.000358865	0.00200138	1	By_disease	1.2086	Dizziness
SMTT00254	ARID1A	1	AT-rich Interaction Domain 1A	None	ENSG00000117713	None	0.00110318	0.00483683	1	By_disease	1.506	Dizziness
SMTT00255	ARID1B	6	AT-rich Interaction Domain 1B	None	ENSG00000049618	None	9.39772e-05	0.000683654	1	By_disease	1.4521	Dizziness
SMTT00256	ARL13B	3	ADP Ribosylation Factor Like GTPase 13B	None	ENSG00000169379	None	0.0449084	0.0836614	1	By_disease	0.5988	Dizziness
SMTT00257	ARL2BP	16	ADP Ribosylation Factor Like GTPase 2 Binding Protein	None	ENSG00000102931	None	5.46381e-05	0.000444529	1	By_disease	1.5092	Dizziness
SMTT00258	ARL6	3	ADP Ribosylation Factor Like GTPase 6	None	ENSG00000113966	None	5.37085e-05	0.00043811	1	By_disease	1.1689	Dizziness
SMTT00259	ARL6IP1	16	ADP Ribosylation Factor Like GTPase 6 Interacting Protein 1	None	ENSG00000170540	None	2.16995e-06	3.2286e-05	1	By_disease	1.3217	Dizziness
SMTT00262	ARNT2	15	Aryl Hydrocarbon Receptor Nuclear Translocator 2	None	ENSG00000172379	None	0.0149645	0.0364683	1	By_disease	1.1147	Dizziness
SMTT00265	ARSE	X	Arylsulfatase E (chondrodysplasia Punctata 1)	None	ENSG00000157399	None	0.000400203	0.00218593	1	By_disease	1.219	Dizziness
SMTT00268	ASAH1	8	N-acylsphingosine Amidohydrolase 1	None	ENSG00000104763	None	6.99472e-07	1.27529e-05	0.614586	By_disease	2.4987	Dizziness
SMTT00273	ASNS	7	Asparagine Synthetase (glutamine-hydrolyzing)	Asparagine Synthetase [glutamine-hydrolyzing]	ENSG00000070669	P08243	0.00030146	0.00174174	1	By_disease	1.3946	Dizziness
SMTT00274	ASPA	17	Aspartoacylase	Aspartoacylase	ENSG00000108381	P45381	0.00246215	0.00900411	1	By_disease	1.1971	Dizziness
SMTT00275	ASPH	8	Aspartate Beta-hydroxylase	Aspartyl/asparaginyl Beta-hydroxylase	ENSG00000198363	Q12797	0.000313812	0.00179368	1	By_disease	1.7695	Dizziness
SMTT00276	ASPM	1	Abnormal Spindle Microtubule Assembly	None	ENSG00000066279	None	0.0378831	0.0736729	1	By_disease	0.5249	Dizziness
SMTT00277	ASPSCR1	17	ASPSCR1, UBX Domain Containing Tether For SLC2A4	None	ENSG00000169696	None	0.00934304	0.0254451	1	By_disease	0.8528	Dizziness
SMTT00278	ASS1	9	Argininosuccinate Synthase 1	Argininosuccinate Synthase	ENSG00000130707	P00966	0.0115073	0.0297557	1	By_disease	1.3004	Dizziness
SMTT00283	ATF6	1	Activating Transcription Factor 6	Cyclic AMP-dependent Transcription Factor ATF-6 Alpha	ENSG00000118217	P18850	1.5503e-05	0.000159829	1	By_disease	1.5089	Dizziness
SMTT00284	ATIC	2	5-aminoimidazole-4-carboxamide Ribonucleotide Formyltransferase/IMP Cyclohydrolase	Bifunctional Purine Biosynthesis Protein PURH	ENSG00000138363	P31939	3.74445e-05	0.000326432	1	By_disease	1.1408	Dizziness
SMTT00285	ATL1	14	Atlastin GTPase 1	None	ENSG00000198513	None	0.00678245	0.0198338	1	By_disease	1.2649	Dizziness
SMTT00286	ATL3	11	Atlastin GTPase 3	None	ENSG00000184743	None	0.00125444	0.00535335	1	By_disease	0.9159	Dizziness
SMTT00287	ATM	11	ATM Serine/threonine Kinase	Serine-protein Kinase ATM	ENSG00000149311	Q13315	9.89233e-12	8.59896e-10	8.69183e-06	By_disease	4.2817	Dizziness
SMTT00289	ATP13A2	1	ATPase Cation Transporting 13A2	None	ENSG00000159363	None	0.000262439	0.00156107	1	By_disease	1.0438	Dizziness
SMTT00290	ATP1A1	None	ATPase Na+/K+ transporting subunit alpha 1	Sodium/potassium-transporting ATPase Subunit Alpha-1	ENSG00000163399	P05023	9.39772e-05	0.000683654	1	By_disease	1.2426	Dizziness
SMTT00291	ATP1A2	1	ATPase Na+/K+ Transporting Subunit Alpha 2	Sodium/potassium-transporting ATPase Subunit Alpha-2	ENSG00000018625	P50993	0.00370517	0.0124345	1	By_disease	1.6318	Dizziness
SMTT00292	ATP1A3	19	ATPase Na+/K+ Transporting Subunit Alpha 3	Sodium/potassium-transporting ATPase Subunit Alpha-3	ENSG00000105409	P13637	0.00273915	0.00977802	1	By_disease	1.2223	Dizziness
SMTT00293	ATP2A1	16	ATPase Sarcoplasmic/endoplasmic Reticulum Ca2+ Transporting 1	Sarcoplasmic/endoplasmic Reticulum Calcium ATPase 1	ENSG00000196296	O14983	0.00934304	0.0254451	1	By_disease	0.8744	Dizziness
SMTT00294	ATP2A2	12	ATPase Sarcoplasmic/endoplasmic Reticulum Ca2+ Transporting 2	Sarcoplasmic/endoplasmic Reticulum Calcium ATPase 2	ENSG00000174437	P16615	2.64212e-07	5.70795e-06	0.232148	By_disease	2.5566	Dizziness
SMTT00295	ATP2C1	3	ATPase Secretory Pathway Ca2+ Transporting 1	Calcium-transporting ATPase Type 2C Member 1	ENSG00000017260	P98194	0.020513	0.0465459	1	By_disease	0.5544	Dizziness
SMTT00296	ATP5A1	None	None	ATP Synthase Subunit Alpha, Mitochondrial	None	P25705	0.00164109	0.00661997	1	By_disease	1.1067	Dizziness
SMTT00297	ATP5B	None	None	ATP Synthase Subunit Beta, Mitochondrial	None	P06576	0.0168528	0.0400616	1	By_disease	0.7871	Dizziness
SMTT00298	ATP6	MT	ATP Synthase F0 Subunit 6	None	None	None	0.00297282	0.0104213	1	By_disease	1.0399	Dizziness
SMTT00301	ATP6V0A4	7	ATPase H+ Transporting V0 Subunit A4	None	ENSG00000105929	None	0.0010466	0.00463424	1	By_disease	1.1557	Dizziness
SMTT00302	ATP6V1B1	2	ATPase H+ Transporting V1 Subunit B1	None	ENSG00000116039	None	0.000309341	0.00177912	1	By_disease	1.0091	Dizziness
SMTT00303	ATP6V1B2	8	ATPase H+ Transporting V1 Subunit B2	V-type Proton ATPase Subunit B, Brain Isoform	ENSG00000147416	P21281	2.81241e-05	0.000259276	1	By_disease	1.5961	Dizziness
SMTT00305	ATP7B	13	ATPase Copper Transporting Beta	None	ENSG00000123191	None	3.92934e-10	2.22511e-08	0.000345249	By_disease	2.997	Dizziness
SMTT00307	ATP8A2	13	ATPase Phospholipid Transporting 8A2	None	ENSG00000132932	None	0.000139806	0.000942132	1	By_disease	1.2445	Dizziness
SMTT00308	ATP8B1	18	ATPase Phospholipid Transporting 8B1	None	ENSG00000081923	None	0.000215402	0.0013284	1	By_disease	1.581	Dizziness
SMTT00312	ATRX	X	ATRX, Chromatin Remodeler	None	ENSG00000085224	None	0.0155352	0.03765	1	By_disease	1.4074	Dizziness
SMTT00313	ATXN1	6	Ataxin 1	None	ENSG00000124788	None	0.014527	0.0356952	1	By_disease	1.0025	Dizziness
SMTT00314	ATXN10	22	Ataxin 10	None	ENSG00000130638	None	0.000313812	0.00179368	1	By_disease	1.2465	Dizziness
SMTT00315	ATXN2	12	Ataxin 2	None	ENSG00000204842	None	9.95604e-07	1.70206e-05	0.874781	By_disease	2.367	Dizziness
SMTT00316	ATXN3	14	Ataxin 3	None	ENSG00000066427	None	0.0232062	0.0509828	1	By_disease	1.1023	Dizziness
SMTT00320	AUH	9	AU RNA Binding Methylglutaconyl-CoA Hydratase	None	ENSG00000148090	None	1.31366e-06	2.141e-05	1	By_disease	1.7631	Dizziness
SMTT00321	AURKA	None	aurora kinase A	Aurora Kinase A	ENSG00000087586	O14965	1.28646e-12	1.35614e-10	1.13034e-06	By_disease	3.177	Dizziness
SMTT00323	AUTS2	7	AUTS2, Activator Of Transcription And Developmental Regulator	None	ENSG00000158321	None	0.000149173	0.000994985	1	By_disease	1.7408	Dizziness
SMTT00324	AVP	20	Arginine Vasopressin	None	ENSG00000101200	None	6.46823e-11	4.5892e-09	5.68327e-05	By_disease	3.1728	Dizziness
SMTT00326	AXIN1	16	Axin 1	Axin-1	ENSG00000103126	O15169	0.000185703	0.00118122	1	By_disease	1.2755	Dizziness
SMTT00327	AXIN2	17	Axin 2	None	ENSG00000168646	None	0.000480927	0.00252518	1	By_disease	0.9526	Dizziness
SMTT00328	AXL	19	AXL Receptor Tyrosine Kinase	None	ENSG00000167601	None	3.31209e-06	4.54614e-05	1	By_disease	1.8604	Dizziness
SMTT00329	B2M	15	Beta-2-microglobulin	Beta-2-microglobulin	ENSG00000166710	P61769	1.7019e-10	1.07095e-08	0.000149537	By_disease	4.5386	Dizziness
SMTT00332	B3GAT3	11	Beta-1,3-glucuronyltransferase 3	Galactosylgalactosylxylosylprotein 3-beta-glucuronosyltransferase 3	ENSG00000149541	O94766	0.00246215	0.00900411	1	By_disease	1.0647	Dizziness
SMTT00341	BAD	None	BCL2 associated agonist of cell death	Bcl2-associated Agonist Of Cell Death	ENSG00000002330	Q92934	0.00743984	0.0213412	1	By_disease	0.7183	Dizziness
SMTT00342	BAG3	10	BCL2 Associated Athanogene 3	None	ENSG00000151929	None	0.000154275	0.00102098	1	By_disease	1.4107	Dizziness
SMTT00343	BANF1	11	Barrier To Autointegration Factor 1	None	ENSG00000175334	None	6.36445e-06	7.77963e-05	1	By_disease	1.697	Dizziness
SMTT00344	BAP1	3	BRCA1 Associated Protein 1	None	ENSG00000163930	None	5.97905e-10	3.20371e-08	0.000525345	By_disease	2.6981	Dizziness
SMTT00345	BAZ1B	7	Bromodomain Adjacent To Zinc Finger Domain 1B	None	ENSG00000009954	None	0.00370517	0.0124345	1	By_disease	1.2423	Dizziness
SMTT00347	BBS1	11	Bardet-Biedl Syndrome 1	None	ENSG00000174483	None	0.000786389	0.00371184	1	By_disease	1.5005	Dizziness
SMTT00350	BBS2	16	Bardet-Biedl Syndrome 2	None	ENSG00000125124	None	1.32834e-05	0.000141131	1	By_disease	2.2354	Dizziness
SMTT00351	BBS4	15	Bardet-Biedl Syndrome 4	None	ENSG00000140463	None	1.96898e-05	0.000194089	1	By_disease	2.2451	Dizziness
SMTT00353	BBS7	4	Bardet-Biedl Syndrome 7	None	ENSG00000138686	None	0.000139806	0.000942132	1	By_disease	1.4553	Dizziness
SMTT00354	BBS9	7	Bardet-Biedl Syndrome 9	None	ENSG00000122507	None	5.46381e-05	0.000444529	1	By_disease	1.4253	Dizziness
SMTT00356	BCHE	None	butyrylcholinesterase	Cholinesterase	ENSG00000114200	P06276	8.61325e-08	2.24856e-06	0.0756797	By_disease	2.8357	Dizziness
SMTT00358	BCKDHB	6	Branched Chain Keto Acid Dehydrogenase E1 Subunit Beta	None	ENSG00000083123	None	0.0234828	0.0514463	1	By_disease	0.724	Dizziness
SMTT00360	BCL10	1	B Cell CLL/lymphoma 10	None	ENSG00000142867	None	0.00166625	0.00668711	1	By_disease	1.396	Dizziness
SMTT00361	BCL2	18	BCL2, Apoptosis Regulator	Apoptosis Regulator Bcl-2	ENSG00000171791	P10415	1.27246e-17	3.33245e-15	1.11804e-11	By_disease	5.4707	Dizziness
SMTT00362	BCL2L1	None	BCL2 like 1	Bcl-2-like Protein 1	ENSG00000171552	Q07817	5.26901e-10	2.87228e-08	0.000462958	By_disease	3.7545	Dizziness
SMTT00363	BCL2L2	None	BCL2 like 2	Bcl-2-like Protein 2	ENSG00000129473	Q92843	3.20678e-05	0.000288477	1	By_disease	0.7109	Dizziness
SMTT00364	BCL6	3	B Cell CLL/lymphoma 6	None	ENSG00000113916	None	0.000373353	0.0020663	1	By_disease	1.666	Dizziness
SMTT00366	BCOR	X	BCL6 Corepressor	None	ENSG00000183337	None	0.00061039	0.00303997	1	By_disease	2.2951	Dizziness
SMTT00367	BCR	22	BCR, RhoGEF And GTPase Activating Protein	Breakpoint Cluster Region Protein	ENSG00000186716	P11274	0.0115073	0.0297557	1	By_disease	1.2729	Dizziness
SMTT00368	BCS1L	2	BCS1 Homolog, Ubiquinol-cytochrome C Reductase Complex Chaperone	None	ENSG00000074582	None	0.00176105	0.00697607	1	By_disease	1.343	Dizziness
SMTT00369	BDNF	11	Brain Derived Neurotrophic Factor	Brain-derived Neurotrophic Factor	ENSG00000176697	P23560	2.57812e-12	2.56018e-10	2.26525e-06	By_disease	4.8523	Dizziness
SMTT00371	BEST1	11	Bestrophin 1	None	ENSG00000167995	None	0.0012979	0.00549367	1	By_disease	1.7541	Dizziness
SMTT00372	BFSP1	20	Beaded Filament Structural Protein 1	None	ENSG00000125864	None	0.000206685	0.00128564	1	By_disease	0.8495	Dizziness
SMTT00375	BGN	X	Biglycan	None	ENSG00000182492	None	0.000154275	0.00102098	1	By_disease	1.348	Dizziness
SMTT00378	BIN1	2	Bridging Integrator 1	None	ENSG00000136717	None	4.08377e-05	0.000350867	1	By_disease	1.512	Dizziness
SMTT00379	BIRC3	11	Baculoviral IAP Repeat Containing 3	None	ENSG00000023445	None	0.000139806	0.000942132	1	By_disease	1.2351	Dizziness
SMTT00380	BIRC5	None	baculoviral IAP repeat containing 5	Baculoviral IAP Repeat-containing Protein 5	ENSG00000089685	O15392	3.4033e-08	1.03291e-06	0.0299029	By_disease	2.7406	Dizziness
SMTT00381	BLK	8	BLK Proto-oncogene, Src Family Tyrosine Kinase	None	ENSG00000136573	None	0.00246215	0.00900411	1	By_disease	1.2038	Dizziness
SMTT00382	BLM	15	Bloom Syndrome RecQ Like Helicase	None	ENSG00000197299	None	2.24906e-07	4.98091e-06	0.197612	By_disease	2.2981	Dizziness
SMTT00383	BLNK	10	B Cell Linker	None	ENSG00000095585	None	6.36445e-06	7.77963e-05	1	By_disease	1.8742	Dizziness
SMTT00385	BLOC1S6	15	Biogenesis Of Lysosomal Organelles Complex 1 Subunit 6	None	ENSG00000104164	None	0.000662804	0.00323887	1	By_disease	0.9858	Dizziness
SMTT00386	BLVRA	7	Biliverdin Reductase A	Biliverdin Reductase A	ENSG00000106605	P53004	2.00034e-06	3.01763e-05	1	By_disease	1.471	Dizziness
SMTT00387	BMP1	8	Bone Morphogenetic Protein 1	None	ENSG00000168487	None	0.0409196	0.0780422	1	By_disease	0.8206	Dizziness
SMTT00389	BMP2	20	Bone Morphogenetic Protein 2	None	ENSG00000125845	None	8.96089e-06	0.000102055	1	By_disease	2.6536	Dizziness
SMTT00394	BMPR2	2	Bone Morphogenetic Protein Receptor Type 2	Bone Morphogenetic Protein Receptor Type-2	ENSG00000204217	Q13873	1.91376e-10	1.18767e-08	0.000168151	By_disease	2.8232	Dizziness
SMTT00395	BMS1	10	BMS1, Ribosome Biogenesis Factor	None	ENSG00000165733	None	0.00276784	0.00986967	1	By_disease	0.8439	Dizziness
SMTT00396	BOLA3	2	BolA Family Member 3	None	ENSG00000163170	None	0.020513	0.0465459	1	By_disease	0.6667	Dizziness
SMTT00397	BPGM	7	Bisphosphoglycerate Mutase	None	ENSG00000172331	None	0.01598	0.0384237	1	By_disease	0.5432	Dizziness
SMTT00399	BRAF	7	B-Raf Proto-oncogene, Serine/threonine Kinase	Serine/threonine-protein Kinase B-raf	ENSG00000157764	P15056	6.77271e-05	0.000527656	1	By_disease	3.9815	Dizziness
SMTT00401	BRCA1	17	BRCA1, DNA Repair Associated	None	ENSG00000012048	None	0.0390935	0.0754008	1	By_disease	1.2961	Dizziness
SMTT00402	BRCA2	13	BRCA2, DNA Repair Associated	None	ENSG00000139618	None	1.46284e-05	0.000152559	1	By_disease	2.9085	Dizziness
SMTT00407	BSND	1	Barttin CLCNK Type Accessory Beta Subunit	None	ENSG00000162399	None	2.13201e-08	6.9685e-07	0.0187327	By_disease	2.2278	Dizziness
SMTT00409	BTK	X	Bruton Tyrosine Kinase	Tyrosine-protein Kinase BTK	ENSG00000010671	Q06187	0.000224007	0.00137372	1	By_disease	2.1552	Dizziness
SMTT00410	BTNL2	6	Butyrophilin Like 2	None	ENSG00000204290	None	0.0013933	0.00581029	1	By_disease	1.2819	Dizziness
SMTT00412	BUB1	2	BUB1 Mitotic Checkpoint Serine/threonine Kinase	None	ENSG00000169679	None	0.0234828	0.0514463	1	By_disease	0.8047	Dizziness
SMTT00413	BUB1B	15	BUB1 Mitotic Checkpoint Serine/threonine Kinase B	None	ENSG00000156970	None	1.62125e-05	0.000165986	1	By_disease	2.2103	Dizziness
SMTT00414	BUB3	10	BUB3, Mitotic Checkpoint Protein	None	ENSG00000154473	None	0.0378831	0.0736729	1	By_disease	0.6232	Dizziness
SMTT00417	C1QA	1	Complement C1q A Chain	Complement C1q Subcomponent Subunit A	ENSG00000173372	P02745	0.0167207	0.0397818	1	By_disease	0.8868	Dizziness
SMTT00418	C1QB	1	Complement C1q B Chain	Complement C1q Subcomponent Subunit B	ENSG00000173369	P02746	0.000243293	0.00146771	1	By_disease	1.3718	Dizziness
SMTT00419	C1QC	1	Complement C1q C Chain	Complement C1q Subcomponent Subunit C	ENSG00000159189	P02747	0.0140358	0.0347833	1	By_disease	0.7374	Dizziness
SMTT00421	C1R	12	Complement C1r	Complement C1r Subcomponent	ENSG00000159403	P00736	0.000215402	0.0013284	1	By_disease	1.678	Dizziness
SMTT00423	C2	6	Complement C2	None	ENSG00000166278	None	0.0140358	0.0347833	1	By_disease	0.7352	Dizziness
SMTT00425	C3	19	Complement C3	Complement C3	ENSG00000125730	P01024	6.44726e-06	7.86172e-05	1	By_disease	2.5848	Dizziness
SMTT00426	C4A	6	Complement C4A (Rodgers Blood Group)	Complement C4-A	ENSG00000244731	P0C0L4	0.00319439	0.0110485	1	By_disease	1.15	Dizziness
SMTT00432	C8B	1	Complement C8 Beta Chain	Complement Component C8 Beta Chain	ENSG00000021852	P07358	0.00877983	0.0242038	1	By_disease	0.6401	Dizziness
SMTT00434	CA1	None	carbonic anhydrase 1	Carbonic Anhydrase 1	ENSG00000133742	P00915	0.0233861	0.0512862	1	By_disease	0.4133	Dizziness
SMTT00435	CA12	15	Carbonic Anhydrase 12	Carbonic Anhydrase 12	ENSG00000074410	O43570	1.8512e-06	2.82907e-05	1	By_disease	1.5531	Dizziness
SMTT00436	CA2	8	Carbonic Anhydrase 2	Carbonic Anhydrase 2	ENSG00000104267	P00918	3.7949e-06	5.10156e-05	1	By_disease	2.6421	Dizziness
SMTT00437	CA4	17	Carbonic Anhydrase 4	Carbonic Anhydrase 4	ENSG00000167434	P22748	0.000370496	0.00205154	1	By_disease	1.6434	Dizziness
SMTT00439	CA8	8	Carbonic Anhydrase 8	Carbonic Anhydrase-related Protein	ENSG00000178538	P35219	0.00432058	0.0139636	1	By_disease	0.968	Dizziness
SMTT00440	CA9	None	carbonic anhydrase 9	Carbonic Anhydrase 9	ENSG00000107159	Q16790	1.61144e-05	0.000165137	1	By_disease	1.4714	Dizziness
SMTT00441	CABP2	11	Calcium Binding Protein 2	None	ENSG00000167791	None	0.0233861	0.0512862	1	By_disease	0.44	Dizziness
SMTT00443	CACNA1A	19	Calcium Voltage-gated Channel Subunit Alpha1 A	Voltage-dependent P/Q-type Calcium Channel Subunit Alpha-1A	ENSG00000141837	O00555	7.61227e-06	8.96672e-05	1	By_disease	3.2412	Dizziness
SMTT00445	CACNA1C	12	Calcium Voltage-gated Channel Subunit Alpha1 C	Voltage-dependent L-type Calcium Channel Subunit Alpha-1C	ENSG00000151067	Q13936	9.11645e-06	0.00010341	1	By_disease	1.8926	Dizziness
SMTT00446	CACNA1D	3	Calcium Voltage-gated Channel Subunit Alpha1 D	Voltage-dependent L-type Calcium Channel Subunit Alpha-1D	ENSG00000157388	Q01668	0.000952493	0.00429736	1	By_disease	1.2597	Dizziness
SMTT00448	CACNA1G	17	Calcium Voltage-gated Channel Subunit Alpha1 G	Voltage-dependent T-type Calcium Channel Subunit Alpha-1G	ENSG00000006283	O43497	0.000400203	0.00218593	1	By_disease	1.3381	Dizziness
SMTT00451	CACNA2D1	7	Calcium Voltage-gated Channel Auxiliary Subunit Alpha2delta 1	Voltage-dependent Calcium Channel Subunit Alpha-2/delta-1	ENSG00000153956	P54289	0.00432058	0.0139636	1	By_disease	0.9621	Dizziness
SMTT00452	CACNA2D4	12	Calcium Voltage-gated Channel Auxiliary Subunit Alpha2delta 4	None	ENSG00000151062	None	0.0449084	0.0836614	1	By_disease	0.6992	Dizziness
SMTT00453	CACNB2	10	Calcium Voltage-gated Channel Auxiliary Subunit Beta 2	Voltage-dependent L-type Calcium Channel Subunit Beta-2	ENSG00000165995	Q08289	0.0107362	0.0283259	1	By_disease	0.9361	Dizziness
SMTT00454	CACNB4	2	Calcium Voltage-gated Channel Auxiliary Subunit Beta 4	Voltage-dependent L-type Calcium Channel Subunit Beta-4	ENSG00000182389	O00305	0.00238103	0.0087866	1	By_disease	0.9416	Dizziness
SMTT00457	CALCA	None	calcitonin related polypeptide alpha	Calcitonin Gene-related Peptide 1	ENSG00000110680	P06881	1.78741e-05	0.00017946	1	By_disease	3.1514	Dizziness
SMTT00459	CALM1	14	Calmodulin 1	Calmodulin	ENSG00000198668	P0DP23	3.67662e-08	1.1016e-06	0.0323044	By_disease	3.5402	Dizziness
SMTT00460	CALM2	2	Calmodulin 2	None	ENSG00000143933	None	2.5705e-06	3.70473e-05	1	By_disease	2.3332	Dizziness
SMTT00461	CALM3	19	Calmodulin 3	None	ENSG00000160014	None	5.43772e-08	1.53415e-06	0.0477781	By_disease	2.5221	Dizziness
SMTT00462	CALR	19	Calreticulin	Calreticulin	ENSG00000179218	P27797	2.75872e-07	5.92025e-06	0.242393	By_disease	3.0864	Dizziness
SMTT00464	CAMK4	None	calcium/calmodulin dependent protein kinase IV	Calcium/calmodulin-dependent Protein Kinase Type IV	ENSG00000152495	Q16566	0.00238103	0.0087866	1	By_disease	0.7359	Dizziness
SMTT00466	CAMP	None	cathelicidin antimicrobial peptide	Cathelicidin Antimicrobial Peptide	ENSG00000164047	P49913	0.00233536	0.00866261	1	By_disease	1.3678	Dizziness
SMTT00467	CAMTA1	1	Calmodulin Binding Transcription Activator 1	None	ENSG00000171735	None	0.0461689	0.085421	1	By_disease	0.7641	Dizziness
SMTT00470	CAPN3	15	Calpain 3	Calpain-3	ENSG00000092529	P20807	0.000101262	0.000728978	1	By_disease	1.9595	Dizziness
SMTT00471	CAPN5	11	Calpain 5	None	ENSG00000149260	None	0.000461101	0.00243958	1	By_disease	1.0356	Dizziness
SMTT00472	CARD11	7	Caspase Recruitment Domain Family Member 11	None	ENSG00000198286	None	0.00131846	0.00556087	1	By_disease	1.0975	Dizziness
SMTT00474	CARD9	9	Caspase Recruitment Domain Family Member 9	None	ENSG00000187796	None	1.03773e-06	1.76574e-05	0.911792	By_disease	1.9933	Dizziness
SMTT00476	CASK	X	Calcium/calmodulin Dependent Serine Protein Kinase	Peripheral Plasma Membrane Protein CASK	ENSG00000147044	O14936	0.038273	0.0741306	1	By_disease	0.9777	Dizziness
SMTT00477	CASP1	None	caspase 1	Caspase-1	ENSG00000137752	P29466	2.22296e-06	3.28814e-05	1	By_disease	2.4563	Dizziness
SMTT00478	CASP10	2	Caspase 10	None	ENSG00000003400	None	0.00432058	0.0139636	1	By_disease	0.9691	Dizziness
SMTT00480	CASP3	None	caspase 3	Caspase-3	ENSG00000164305	P42574	3.92316e-10	2.22219e-08	0.000344706	By_disease	5.0314	Dizziness
SMTT00482	CASP8	2	Caspase 8	Caspase-8	ENSG00000064012	Q14790	2.10851e-15	3.78164e-13	1.85262e-09	By_disease	5.365	Dizziness
SMTT00484	CASQ2	1	Calsequestrin 2	None	ENSG00000118729	None	1.21212e-06	2.00503e-05	1	By_disease	2.0231	Dizziness
SMTT00485	CASR	3	Calcium Sensing Receptor	Extracellular Calcium-sensing Receptor	ENSG00000036828	P41180	6.12691e-05	0.000486566	1	By_disease	2.4244	Dizziness
SMTT00486	CAST	5	Calpastatin	Calpastatin	ENSG00000153113	P20810	0.00164109	0.00661997	1	By_disease	1.0983	Dizziness
SMTT00487	CAT	11	Catalase	Catalase	ENSG00000121691	P04040	8.4665e-21	3.68087e-18	7.43903e-15	By_disease	5.9281	Dizziness
SMTT00490	CAV1	7	Caveolin 1	None	ENSG00000105974	None	6.29075e-10	3.35783e-08	0.000552732	By_disease	4.2779	Dizziness
SMTT00491	CAV3	3	Caveolin 3	None	ENSG00000182533	None	0.000952493	0.00429736	1	By_disease	1.277	Dizziness
SMTT00493	CBL	11	Cbl Proto-oncogene	None	ENSG00000110395	None	0.0167207	0.0397818	1	By_disease	0.9183	Dizziness
SMTT00494	CBS	21	Cystathionine-beta-synthase	Cystathionine Beta-synthase	ENSG00000160200	P35520	6.10202e-09	2.39299e-07	0.0053615	By_disease	3.3744	Dizziness
SMTT00495	CBX2	17	Chromobox 2	None	ENSG00000173894	None	0.045889	0.0851215	1	By_disease	0.4333	Dizziness
SMTT00497	CC2D2A	4	Coiled-coil And C2 Domain Containing 2A	None	ENSG00000048342	None	2.81241e-05	0.000259276	1	By_disease	1.6589	Dizziness
SMTT00498	CCBE1	18	Collagen And Calcium Binding EGF Domains 1	None	ENSG00000183287	None	3.72273e-07	7.56517e-06	0.327095	By_disease	1.5263	Dizziness
SMTT00501	CCDC115	2	Coiled-coil Domain Containing 115	None	ENSG00000136710	None	1.21547e-05	0.000131471	1	By_disease	0.9691	Dizziness
SMTT00508	CCDC50	3	Coiled-coil Domain Containing 50	None	ENSG00000152492	None	0.0256764	0.0550408	1	By_disease	0.5877	Dizziness
SMTT00509	CCDC6	10	Coiled-coil Domain Containing 6	None	ENSG00000108091	None	3.8898e-06	5.20221e-05	1	By_disease	1.1852	Dizziness
SMTT00513	CCDC88A	2	Coiled-coil Domain Containing 88A	None	ENSG00000115355	None	0.0256764	0.0550408	1	By_disease	0.5963	Dizziness
SMTT00515	CCL11	None	C-C motif chemokine ligand 11	Eotaxin	ENSG00000172156	P51671	2.29112e-08	7.41438e-07	0.0201308	By_disease	3.4221	Dizziness
SMTT00516	CCL2	None	C-C motif chemokine ligand 2	C-C Motif Chemokine 2	ENSG00000108691	P13500	4.62548e-37	3.38679e-33	4.06415e-31	By_disease	10.3694	Dizziness
SMTT00517	CCL3	None	C-C motif chemokine ligand 3	C-C Motif Chemokine 3	ENSG00000277632	P10147	5.68633e-11	4.08959e-09	4.99625e-05	By_disease	2.5776	Dizziness
SMTT00518	CCL5	None	C-C motif chemokine ligand 5	C-C Motif Chemokine 5	ENSG00000271503	P13501	6.64519e-08	1.81204e-06	0.0583875	By_disease	3.3739	Dizziness
SMTT00520	CCNA2	None	cyclin A2	Cyclin-A2	ENSG00000145386	P20248	0.00641047	0.0189873	1	By_disease	1.0368	Dizziness
SMTT00521	CCND1	11	Cyclin D1	G1/S-specific Cyclin-D1	ENSG00000110092	P24385	7.92611e-13	8.74792e-11	6.96422e-07	By_disease	5.8725	Dizziness
SMTT00522	CCND2	12	Cyclin D2	None	ENSG00000118971	None	3.48308e-11	2.64945e-09	3.06038e-05	By_disease	3.5106	Dizziness
SMTT00523	CCNF	16	Cyclin F	None	ENSG00000162063	None	0.00877983	0.0242038	1	By_disease	0.5163	Dizziness
SMTT00525	CCR1	3	C-C Motif Chemokine Receptor 1	None	ENSG00000163823	None	9.11645e-06	0.00010341	1	By_disease	1.9575	Dizziness
SMTT00526	CCR2	None	C-C motif chemokine receptor 2	C-C Chemokine Receptor Type 2	ENSG00000121807	P41597	1.0746e-05	0.00011848	1	By_disease	1.2539	Dizziness
SMTT00527	CCR5	None	C-C motif chemokine receptor 5 (gene/pseudogene)	C-C Chemokine Receptor Type 5	ENSG00000160791	P51681	0.00308077	0.0107396	1	By_disease	1.3488	Dizziness
SMTT00528	CCR6	6	C-C Motif Chemokine Receptor 6	None	ENSG00000112486	None	0.00115653	0.00501551	1	By_disease	1.2164	Dizziness
SMTT00531	CD163	None	CD163 molecule	Scavenger Receptor Cysteine-rich Type 1 Protein M130	ENSG00000177575	Q86VB7	0.00203843	0.00780228	1	By_disease	1.5092	Dizziness
SMTT00532	CD164	6	CD164 Molecule	None	ENSG00000135535	None	0.00330178	0.0113167	1	By_disease	0.7386	Dizziness
SMTT00533	CD19	16	CD19 Molecule	B-lymphocyte Antigen CD19	ENSG00000177455	P15391	0.00877239	0.0241944	1	By_disease	1.483	Dizziness
SMTT00535	CD247	1	CD247 Molecule	T-cell Surface Glycoprotein CD3 Zeta Chain	ENSG00000198821	P20963	0.000358865	0.00200138	1	By_disease	1.0809	Dizziness
SMTT00536	CD27	12	CD27 Molecule	None	ENSG00000139193	None	0.0461689	0.085421	1	By_disease	0.7457	Dizziness
SMTT00537	CD274	None	CD274 molecule	Programmed Cell Death 1 Ligand 1	ENSG00000120217	Q9NZQ7	0.000400203	0.00218593	1	By_disease	1.3029	Dizziness
SMTT00538	CD28	2	CD28 Molecule	None	ENSG00000178562	None	0.0217424	0.0484532	1	By_disease	0.9791	Dizziness
SMTT00539	CD2AP	6	CD2 Associated Protein	None	ENSG00000198087	None	3.68941e-05	0.000322308	1	By_disease	1.8928	Dizziness
SMTT00540	CD320	19	CD320 Molecule	None	ENSG00000167775	None	0.00166477	0.00668221	1	By_disease	0.7612	Dizziness
SMTT00541	CD36	7	CD36 Molecule	None	ENSG00000135218	None	6.11778e-05	0.000485863	1	By_disease	2.0418	Dizziness
SMTT00542	CD3D	11	CD3d Molecule	T-cell Surface Glycoprotein CD3 Delta Chain	ENSG00000167286	P04234	0.005293	0.0163925	1	By_disease	0.9215	Dizziness
SMTT00543	CD3E	11	CD3e Molecule	T-cell Surface Glycoprotein CD3 Epsilon Chain	ENSG00000198851	P07766	0.00934304	0.0254451	1	By_disease	0.685	Dizziness
SMTT00544	CD3G	11	CD3g Molecule	T-cell Surface Glycoprotein CD3 Gamma Chain	ENSG00000160654	P09693	0.0199988	0.0457236	1	By_disease	0.8379	Dizziness
SMTT00545	CD4	12	CD4 Molecule	T-cell Surface Glycoprotein CD4	ENSG00000010610	P01730	0.00743984	0.0213412	1	By_disease	0.6762	Dizziness
SMTT00546	CD40	20	CD40 Molecule	Tumor Necrosis Factor Receptor Superfamily Member 5	ENSG00000101017	P25942	1.86266e-10	1.15924e-08	0.000163661	By_disease	3.6879	Dizziness
SMTT00547	CD40LG	X	CD40 Ligand	CD40 Ligand	ENSG00000102245	P29965	5.39068e-10	2.92827e-08	0.000473648	By_disease	7.7152	Dizziness
SMTT00548	CD44	None	CD44 molecule (Indian blood group)	CD44 Antigen	ENSG00000026508	P16070	9.6142e-09	3.54028e-07	0.00844745	By_disease	4.2455	Dizziness
SMTT00550	CD79A	19	CD79a Molecule	None	ENSG00000105369	None	3.85695e-08	1.14598e-06	0.0338888	By_disease	5.495	Dizziness
SMTT00552	CD80	None	CD80 molecule	T-lymphocyte Activation Antigen CD80	ENSG00000121594	P33681	0.000400203	0.00218593	1	By_disease	1.1677	Dizziness
SMTT00553	CD81	11	CD81 Molecule	None	ENSG00000110651	None	0.000786389	0.00371184	1	By_disease	1.4308	Dizziness
SMTT00554	CD86	None	CD86 molecule	T-lymphocyte Activation Antigen CD86	ENSG00000114013	P42081	5.67148e-06	7.05007e-05	1	By_disease	1.938	Dizziness
SMTT00558	CDC25B	None	cell division cycle 25B	M-phase Inducer Phosphatase 2	ENSG00000101224	P30305	0.000504597	0.00262869	1	By_disease	1.3664	Dizziness
SMTT00559	CDC42	1	Cell Division Cycle 42	Cell Division Control Protein 42 Homolog	ENSG00000070831	P60953	0.0245836	0.0533455	1	By_disease	0.8644	Dizziness
SMTT00561	CDC73	1	Cell Division Cycle 73	None	ENSG00000134371	None	0.00641047	0.0189873	1	By_disease	0.9097	Dizziness
SMTT00563	CDH1	16	Cadherin 1	None	ENSG00000039068	None	1.30611e-07	3.17614e-06	0.11476	By_disease	4.3449	Dizziness
SMTT00565	CDH23	10	Cadherin Related 23	None	ENSG00000107736	None	0.00246215	0.00900411	1	By_disease	1.4513	Dizziness
SMTT00566	CDH3	16	Cadherin 3	None	ENSG00000062038	None	1.96898e-05	0.000194089	1	By_disease	2.1615	Dizziness
SMTT00567	CDH5	None	cadherin 5	Cadherin-5	ENSG00000179776	P33151	8.83451e-05	0.000652427	1	By_disease	0.9526	Dizziness
SMTT00568	CDHR1	10	Cadherin Related Family Member 1	None	ENSG00000148600	None	0.000130672	0.000891115	1	By_disease	1.1538	Dizziness
SMTT00569	CDK2	None	cyclin dependent kinase 2	Cyclin-dependent Kinase 2	ENSG00000123374	P24941	0.000215402	0.0013284	1	By_disease	1.8542	Dizziness
SMTT00570	CDK4	12	Cyclin Dependent Kinase 4	Cyclin-dependent Kinase 4	ENSG00000135446	P11802	1.08863e-06	1.83804e-05	0.956517	By_disease	3.0762	Dizziness
SMTT00571	CDK5	7	Cyclin Dependent Kinase 5	Cyclin-dependent-like Kinase 5	ENSG00000164885	Q00535	0.00422602	0.0137262	1	By_disease	1.1323	Dizziness
SMTT00572	CDK5R1	None	cyclin dependent kinase 5 regulatory subunit 1	Cyclin-dependent Kinase 5 Activator 1	ENSG00000176749	Q15078	0.000685301	0.00332542	1	By_disease	0.7496	Dizziness
SMTT00573	CDK5RAP2	9	CDK5 Regulatory Subunit Associated Protein 2	None	ENSG00000136861	None	0.000923922	0.00419033	1	By_disease	0.9907	Dizziness
SMTT00574	CDK6	7	Cyclin Dependent Kinase 6	Cyclin-dependent Kinase 6	ENSG00000105810	Q00534	3.35783e-08	1.02216e-06	0.0295033	By_disease	3.1613	Dizziness
SMTT00577	CDKN1A	6	Cyclin Dependent Kinase Inhibitor 1A	Cyclin-dependent Kinase Inhibitor 1	ENSG00000124762	P38936	2.74523e-09	1.20129e-07	0.00241207	By_disease	4.1758	Dizziness
SMTT00578	CDKN1B	12	Cyclin Dependent Kinase Inhibitor 1B	None	ENSG00000111276	None	6.55009e-11	4.64278e-09	5.75519e-05	By_disease	4.046	Dizziness
SMTT00579	CDKN1C	11	Cyclin Dependent Kinase Inhibitor 1C	None	ENSG00000129757	None	0.000349018	0.00195608	1	By_disease	2.0045	Dizziness
SMTT00580	CDKN2A	9	Cyclin Dependent Kinase Inhibitor 2A	None	ENSG00000147889	None	3.07248e-09	1.32646e-07	0.00269962	By_disease	5.6842	Dizziness
SMTT00581	CDKN2B	9	Cyclin Dependent Kinase Inhibitor 2B	None	ENSG00000147883	None	1.62653e-17	4.19226e-15	1.42914e-11	By_disease	5.7776	Dizziness
SMTT00582	CDKN2C	1	Cyclin Dependent Kinase Inhibitor 2C	None	ENSG00000123080	None	4.99328e-08	1.42821e-06	0.0438731	By_disease	2.5032	Dizziness
SMTT00583	CDKN2D	19	Cyclin Dependent Kinase Inhibitor 2D	None	ENSG00000129355	None	0.00608166	0.0182716	1	By_disease	0.5635	Dizziness
SMTT00584	CDON	11	Cell Adhesion Associated, Oncogene Regulated	None	ENSG00000064309	None	3.00717e-05	0.000274312	1	By_disease	1.3104	Dizziness
SMTT00585	CDSN	6	Corneodesmosin	None	ENSG00000204539	None	0.0314926	0.0643963	1	By_disease	0.7663	Dizziness
SMTT00586	CDT1	16	Chromatin Licensing And DNA Replication Factor 1	None	ENSG00000167513	None	0.020513	0.0465459	1	By_disease	0.5553	Dizziness
SMTT00590	CEBPA	19	CCAAT Enhancer Binding Protein Alpha	None	ENSG00000245848	None	1.76852e-10	1.10622e-08	0.00015539	By_disease	2.7233	Dizziness
SMTT00591	CEBPB	None	CCAAT enhancer binding protein beta	CCAAT/enhancer-binding Protein Beta	ENSG00000172216	P17676	0.000243293	0.00146771	1	By_disease	1.2639	Dizziness
SMTT00594	CENPE	4	Centromere Protein E	Centromere-associated Protein E	ENSG00000138778	Q02224	2.81241e-05	0.000259276	1	By_disease	1.6172	Dizziness
SMTT00595	CENPJ	13	Centromere Protein J	None	ENSG00000151849	None	0.00125444	0.00535335	1	By_disease	0.8368	Dizziness
SMTT00600	CEP152	15	Centrosomal Protein 152	None	ENSG00000103995	None	0.014527	0.0356952	1	By_disease	0.8689	Dizziness
SMTT00601	CEP164	11	Centrosomal Protein 164	None	ENSG00000110274	None	0.01598	0.0384237	1	By_disease	0.5865	Dizziness
SMTT00605	CEP57	11	Centrosomal Protein 57	None	ENSG00000166037	None	2.81241e-05	0.000259276	1	By_disease	1.66	Dizziness
SMTT00611	CES1	None	carboxylesterase 1	Liver Carboxylesterase 1	ENSG00000198848	P23141	0.0021656	0.00818431	1	By_disease	0.8951	Dizziness
SMTT00612	CETP	16	Cholesteryl Ester Transfer Protein	Cholesteryl Ester Transfer Protein	ENSG00000087237	P11597	6.19608e-13	7.00121e-11	5.44414e-07	By_disease	3.281	Dizziness
SMTT00614	CFB	6	Complement Factor B	Complement Factor B	ENSG00000243649	P00751	3.7772e-10	2.14893e-08	0.000331881	By_disease	2.6961	Dizziness
SMTT00616	CFD	19	Complement Factor D	Complement Factor D	ENSG00000197766	P00746	5.43772e-08	1.53415e-06	0.0477781	By_disease	2.1296	Dizziness
SMTT00617	CFH	1	Complement Factor H	Complement Factor H	ENSG00000000971	P08603	0.00395517	0.0130782	1	By_disease	1.634	Dizziness
SMTT00618	CFHR5	1	Complement Factor H Related 5	None	ENSG00000134389	None	0.00743984	0.0213412	1	By_disease	0.7894	Dizziness
SMTT00619	CFI	4	Complement Factor I	Complement Factor I	ENSG00000205403	P05156	8.06676e-09	3.03832e-07	0.0070878	By_disease	2.9563	Dizziness
SMTT00620	CFL2	14	Cofilin 2	None	ENSG00000165410	None	0.000185703	0.00118122	1	By_disease	1.3132	Dizziness
SMTT00622	CFTR	7	Cystic Fibrosis Transmembrane Conductance Regulator	Cystic Fibrosis Transmembrane Conductance Regulator	ENSG00000001626	P13569	0.00120107	0.00517814	1	By_disease	2.0374	Dizziness
SMTT00623	CHAMP1	13	Chromosome Alignment Maintaining Phosphoprotein 1	None	ENSG00000198824	None	1.66742e-05	0.000169611	1	By_disease	0.812	Dizziness
SMTT00624	CHAT	10	Choline O-acetyltransferase	Choline O-acetyltransferase	ENSG00000070748	P28329	1.69295e-06	2.63363e-05	1	By_disease	2.4453	Dizziness
SMTT00625	CHCHD10	22	Coiled-coil-helix-coiled-coil-helix Domain Containing 10	None	ENSG00000250479	None	1.24958e-07	3.06019e-06	0.109794	By_disease	1.9992	Dizziness
SMTT00627	CHD7	8	Chromodomain Helicase DNA Binding Protein 7	None	ENSG00000171316	None	0.000246264	0.00147948	1	By_disease	2.4894	Dizziness
SMTT00628	CHEK2	22	Checkpoint Kinase 2	Serine/threonine-protein Kinase Chk2	ENSG00000183765	O96017	3.46262e-06	4.71992e-05	1	By_disease	2.1337	Dizziness
SMTT00630	CHL1	3	Cell Adhesion Molecule L1 Like	None	ENSG00000134121	None	5.58593e-06	6.96047e-05	1	By_disease	1.9829	Dizziness
SMTT00631	CHM	X	CHM, Rab Escort Protein 1	None	ENSG00000188419	None	0.0167207	0.0397818	1	By_disease	0.9628	Dizziness
SMTT00632	CHMP1A	16	Charged Multivesicular Body Protein 1A	None	ENSG00000131165	None	0.0378831	0.0736729	1	By_disease	0.5595	Dizziness
SMTT00633	CHMP2B	3	Charged Multivesicular Body Protein 2B	None	ENSG00000083937	None	5.43772e-08	1.53415e-06	0.0477781	By_disease	2.0874	Dizziness
SMTT00635	CHN1	2	Chimerin 1	None	ENSG00000128656	None	0.00012106	0.000838498	1	By_disease	1.431	Dizziness
SMTT00637	CHRM3	1	Cholinergic Receptor Muscarinic 3	Muscarinic Acetylcholine Receptor M3	ENSG00000133019	P20309	2.74353e-05	0.000253986	1	By_disease	2.1338	Dizziness
SMTT00639	CHRNA2	8	Cholinergic Receptor Nicotinic Alpha 2 Subunit	Neuronal Acetylcholine Receptor Subunit Alpha-2	ENSG00000120903	Q15822	0.020513	0.0465459	1	By_disease	0.5775	Dizziness
SMTT00640	CHRNA4	20	Cholinergic Receptor Nicotinic Alpha 4 Subunit	Neuronal Acetylcholine Receptor Subunit Alpha-4	ENSG00000101204	P43681	0.000658056	0.00322171	1	By_disease	1.4405	Dizziness
SMTT00641	CHRNA6	None	cholinergic receptor nicotinic alpha 6 subunit	Neuronal Acetylcholine Receptor Subunit Alpha-6	ENSG00000147434	Q15825	9.23093e-05	0.000674043	1	By_disease	0.6297	Dizziness
SMTT00642	CHRNA7	15	Cholinergic Receptor Nicotinic Alpha 7 Subunit	Neuronal Acetylcholine Receptor Subunit Alpha-7	ENSG00000175344	P36544	0.0314926	0.0643963	1	By_disease	0.7177	Dizziness
SMTT00643	CHRNA9	None	cholinergic receptor nicotinic alpha 9 subunit	Neuronal Acetylcholine Receptor Subunit Alpha-9	ENSG00000174343	Q9UGM1	0.00608166	0.0182716	1	By_disease	0.5218	Dizziness
SMTT00644	CHRNB1	17	Cholinergic Receptor Nicotinic Beta 1 Subunit	Acetylcholine Receptor Subunit Beta	ENSG00000170175	P11230	0.000461101	0.00243958	1	By_disease	0.8559	Dizziness
SMTT00645	CHRNB2	1	Cholinergic Receptor Nicotinic Beta 2 Subunit	Neuronal Acetylcholine Receptor Subunit Beta-2	ENSG00000160716	P17787	0.000358865	0.00200138	1	By_disease	1.0738	Dizziness
SMTT00650	CHST3	10	Carbohydrate Sulfotransferase 3	None	ENSG00000122863	None	0.00061639	0.00306301	1	By_disease	1.612	Dizziness
SMTT00651	CHST6	16	Carbohydrate Sulfotransferase 6	None	ENSG00000183196	None	8.7755e-06	0.000100718	1	By_disease	1.5505	Dizziness
SMTT00657	CIITA	16	Class II Major Histocompatibility Complex Transactivator	None	ENSG00000179583	None	2.5705e-06	3.70473e-05	1	By_disease	1.8009	Dizziness
SMTT00660	CITED2	6	Cbp/p300 Interacting Transactivator With Glu/Asp Rich Carboxy-terminal Domain 2	None	ENSG00000164442	None	7.21096e-05	0.000554885	1	By_disease	1.4315	Dizziness
SMTT00665	CLCN2	3	Chloride Voltage-gated Channel 2	Chloride Channel Protein 2	ENSG00000114859	P51788	0.000262439	0.00156107	1	By_disease	1.3431	Dizziness
SMTT00666	CLCN4	X	Chloride Voltage-gated Channel 4	None	ENSG00000073464	None	0.00934304	0.0254451	1	By_disease	0.7267	Dizziness
SMTT00667	CLCN5	X	Chloride Voltage-gated Channel 5	None	ENSG00000171365	None	0.018778	0.0435906	1	By_disease	1.19	Dizziness
SMTT00670	CLCNKB	1	Chloride Voltage-gated Channel Kb	None	ENSG00000184908	None	0.0309547	0.0636543	1	By_disease	0.9409	Dizziness
SMTT00671	CLDN1	3	Claudin 1	None	ENSG00000163347	None	6.19409e-08	1.70836e-06	0.054424	By_disease	2.4544	Dizziness
SMTT00675	CLEC7A	12	C-type Lectin Domain Containing 7A	None	ENSG00000172243	None	0.0409196	0.0780422	1	By_disease	0.7146	Dizziness
SMTT00676	CLIC2	X	Chloride Intracellular Channel 2	None	ENSG00000155962	None	1.21212e-06	2.00503e-05	1	By_disease	1.3421	Dizziness
SMTT00677	CLIC5	6	Chloride Intracellular Channel 5	None	ENSG00000112782	None	0.01598	0.0384237	1	By_disease	0.544	Dizziness
SMTT00678	CLIP2	7	CAP-Gly Domain Containing Linker Protein 2	None	ENSG00000106665	None	0.00319439	0.0110485	1	By_disease	1.2318	Dizziness
SMTT00679	CLMP	11	CXADR Like Membrane Protein	None	ENSG00000166250	None	0.0344937	0.0687234	1	By_disease	0.9538	Dizziness
SMTT00680	CLN3	16	CLN3, Battenin	None	ENSG00000261832|ENSG00000188603	None	0.00273915	0.00977802	1	By_disease	1.2762	Dizziness
SMTT00682	CLN6	15	CLN6, Transmembrane ER Protein	None	ENSG00000128973	None	0.0140358	0.0347833	1	By_disease	0.7377	Dizziness
SMTT00685	CLPB	11	ClpB Homolog, Mitochondrial AAA ATPase Chaperonin	None	ENSG00000162129	None	0.045889	0.0851215	1	By_disease	0.3765	Dizziness
SMTT00687	CLRN1	3	Clarin 1	None	ENSG00000163646	None	0.0409196	0.0780422	1	By_disease	0.8051	Dizziness
SMTT00688	CMA1	None	chymase 1	Chymase	ENSG00000092009	P23946	0.00912214	0.0249284	1	By_disease	0.8732	Dizziness
SMTT00689	CNBP	3	CCHC-type Zinc Finger Nucleic Acid Binding Protein	None	ENSG00000169714	None	0.000215402	0.0013284	1	By_disease	1.7158	Dizziness
SMTT00690	CNGA1	4	Cyclic Nucleotide Gated Channel Alpha 1	CGMP-gated Cation Channel Alpha-1	ENSG00000198515	P29973	0.000819901	0.0038253	1	By_disease	1.126	Dizziness
SMTT00692	CNGB1	16	Cyclic Nucleotide Gated Channel Beta 1	None	ENSG00000070729	None	0.005293	0.0163925	1	By_disease	0.9642	Dizziness
SMTT00695	CNNM2	10	Cyclin And CBS Domain Divalent Metal Cation Transport Mediator 2	None	ENSG00000148842	None	1.0241e-14	1.61518e-12	8.99819e-09	By_disease	3.8552	Dizziness
SMTT00696	CNNM4	2	Cyclin And CBS Domain Divalent Metal Cation Transport Mediator 4	None	ENSG00000158158	None	0.00934304	0.0254451	1	By_disease	0.7835	Dizziness
SMTT00705	COCH	14	Cochlin	None	ENSG00000100473	None	1.39707e-09	6.7157e-08	0.00122752	By_disease	2.5104	Dizziness
SMTT00707	COG2	1	Component Of Oligomeric Golgi Complex 2	None	ENSG00000135775	None	3.00717e-05	0.000274312	1	By_disease	1.4736	Dizziness
SMTT00708	COG4	16	Component Of Oligomeric Golgi Complex 4	None	ENSG00000103051	None	0.045889	0.0851215	1	By_disease	0.3479	Dizziness
SMTT00710	COG6	13	Component Of Oligomeric Golgi Complex 6	None	ENSG00000133103	None	0.00608166	0.0182716	1	By_disease	0.6315	Dizziness
SMTT00716	COL12A1	6	Collagen Type XII Alpha 1 Chain	None	ENSG00000111799	None	3.68941e-05	0.000322308	1	By_disease	1.7007	Dizziness
SMTT00720	COL18A1	21	Collagen Type XVIII Alpha 1 Chain	None	ENSG00000182871	None	7.55269e-05	0.000576415	1	By_disease	1.5574	Dizziness
SMTT00721	COL1A1	17	Collagen Type I Alpha 1 Chain	Collagen Alpha-1(I) Chain	ENSG00000108821	P02452	2.08981e-11	1.67796e-09	1.8362e-05	By_disease	5.1343	Dizziness
SMTT00722	COL1A2	7	Collagen Type I Alpha 2 Chain	Collagen Alpha-2(I) Chain	ENSG00000164692	P08123	9.21304e-10	4.69108e-08	0.000809497	By_disease	4.1601	Dizziness
SMTT00724	COL27A1	9	Collagen Type XXVII Alpha 1 Chain	None	ENSG00000196739	None	2.15181e-06	3.20671e-05	1	By_disease	1.508	Dizziness
SMTT00726	COL3A1	2	Collagen Type III Alpha 1 Chain	Collagen Alpha-1(III) Chain	ENSG00000168542	P02461	4.7459e-10	2.62442e-08	0.000416995	By_disease	4.1967	Dizziness
SMTT00727	COL4A1	13	Collagen Type IV Alpha 1 Chain	None	ENSG00000187498	None	6.85076e-13	7.6719e-11	6.01937e-07	By_disease	4.2513	Dizziness
SMTT00728	COL4A2	13	Collagen Type IV Alpha 2 Chain	None	ENSG00000134871	None	7.94692e-09	2.9982e-07	0.0069825	By_disease	2.5109	Dizziness
SMTT00729	COL4A3	2	Collagen Type IV Alpha 3 Chain	None	ENSG00000169031	None	6.36445e-06	7.77963e-05	1	By_disease	1.952	Dizziness
SMTT00730	COL4A3BP	5	Collagen Type IV Alpha 3 Binding Protein	None	ENSG00000113163	None	0.00164109	0.00661997	1	By_disease	1.0668	Dizziness
SMTT00731	COL4A4	2	Collagen Type IV Alpha 4 Chain	None	ENSG00000081052	None	0.000194644	0.00122685	1	By_disease	1.4611	Dizziness
SMTT00732	COL4A5	X	Collagen Type IV Alpha 5 Chain	None	ENSG00000188153	None	1.17002e-10	7.73831e-09	0.000102803	By_disease	3.4564	Dizziness
SMTT00734	COL5A1	9	Collagen Type V Alpha 1 Chain	None	ENSG00000130635	None	6.96321e-05	0.000538864	1	By_disease	2.8241	Dizziness
SMTT00735	COL5A2	2	Collagen Type V Alpha 2 Chain	None	ENSG00000204262	None	2.55731e-06	3.6899e-05	1	By_disease	2.4291	Dizziness
SMTT00737	COL6A2	21	Collagen Type VI Alpha 2 Chain	None	ENSG00000142173	None	1.4052e-06	2.26366e-05	1	By_disease	2.2103	Dizziness
SMTT00738	COL6A3	2	Collagen Type VI Alpha 3 Chain	None	ENSG00000163359	None	2.37993e-05	0.000226375	1	By_disease	2.1934	Dizziness
SMTT00741	COL9A1	6	Collagen Type IX Alpha 1 Chain	None	ENSG00000112280	None	0.038273	0.0741306	1	By_disease	0.9984	Dizziness
SMTT00744	COLEC10	8	Collectin Subfamily Member 10	None	ENSG00000184374	None	0.045889	0.0851215	1	By_disease	0.4122	Dizziness
SMTT00747	COMP	19	Cartilage Oligomeric Matrix Protein	Cartilage Oligomeric Matrix Protein	ENSG00000105664	P49747	0.00877239	0.0241944	1	By_disease	1.5319	Dizziness
SMTT00748	COMT	22	Catechol-O-methyltransferase	Catechol O-methyltransferase	ENSG00000093010	P21964	1.09536e-05	0.000120471	1	By_disease	2.6514	Dizziness
SMTT00749	COQ2	4	Coenzyme Q2, Polyprenyltransferase	None	ENSG00000173085	None	0.00355864	0.0120412	1	By_disease	1.1787	Dizziness
SMTT00752	COQ7	16	Coenzyme Q7, Hydroxylase	None	ENSG00000167186	None	0.00751303	0.0214887	1	By_disease	0.3651	Dizziness
SMTT00757	CORO1A	16	Coronin 1A	None	ENSG00000102879	None	2.81241e-05	0.000259276	1	By_disease	1.5735	Dizziness
SMTT00758	COX1	MT	Cytochrome C Oxidase Subunit I	None	None	None	4.99328e-08	1.42821e-06	0.0438731	By_disease	2.4207	Dizziness
SMTT00759	COX10	17	COX10, Heme A:farnesyltransferase Cytochrome C Oxidase Assembly Factor	None	ENSG00000006695	None	0.000504597	0.00262869	1	By_disease	1.2661	Dizziness
SMTT00761	COX15	10	COX15, Cytochrome C Oxidase Assembly Homolog	None	ENSG00000014919	None	0.0409196	0.0780422	1	By_disease	0.7929	Dizziness
SMTT00762	COX2	MT	Cytochrome C Oxidase Subunit II	None	None	None	3.11753e-09	1.34307e-07	0.0027392	By_disease	2.2213	Dizziness
SMTT00764	COX3	MT	Cytochrome C Oxidase III	None	None	None	5.02016e-12	4.67804e-10	4.41093e-06	By_disease	3.2612	Dizziness
SMTT00766	COX6A1	12	Cytochrome C Oxidase Subunit 6A1	None	ENSG00000111775	None	0.0314686	0.0643963	1	By_disease	0.5793	Dizziness
SMTT00768	COX7B	X	Cytochrome C Oxidase Subunit 7B	Cytochrome C Oxidase Subunit 7B, Mitochondrial	ENSG00000131174	P24311	0.01598	0.0384237	1	By_disease	0.6027	Dizziness
SMTT00769	CP	3	Ceruloplasmin	Ceruloplasmin	ENSG00000047457	P00450	4.55264e-14	6.36358e-12	4.00015e-08	By_disease	4.1524	Dizziness
SMTT00773	CPLX1	4	Complexin 1	None	ENSG00000168993	None	0.00422602	0.0137262	1	By_disease	0.9881	Dizziness
SMTT00775	CPOX	3	Coproporphyrinogen Oxidase	None	ENSG00000080819	None	1.83128e-05	0.000183136	1	By_disease	1.7554	Dizziness
SMTT00776	CPS1	2	Carbamoyl-phosphate Synthase 1	Carbamoyl-phosphate Synthase [ammonia], Mitochondrial	ENSG00000021826	P31327	0.00498144	0.0156269	1	By_disease	1.1815	Dizziness
SMTT00777	CPT1A	11	Carnitine Palmitoyltransferase 1A	Carnitine O-palmitoyltransferase 1, Liver Isoform	ENSG00000110090	P50416	8.7755e-06	0.000100718	1	By_disease	1.5155	Dizziness
SMTT00778	CPT1C	19	Carnitine Palmitoyltransferase 1C	None	ENSG00000169169	None	9.98546e-08	2.53691e-06	0.0877366	By_disease	1.3392	Dizziness
SMTT00779	CPT2	1	Carnitine Palmitoyltransferase 2	Carnitine O-palmitoyltransferase 2, Mitochondrial	ENSG00000157184	P23786	8.06636e-08	2.12958e-06	0.0708745	By_disease	2.7922	Dizziness
SMTT00780	CR2	1	Complement C3d Receptor 2	None	ENSG00000117322	None	0.0118005	0.0303034	1	By_disease	1.4974	Dizziness
SMTT00781	CRADD	12	CASP2 And RIPK1 Domain Containing Adaptor With Death Domain	None	ENSG00000169372	None	0.00276784	0.00986967	1	By_disease	0.871	Dizziness
SMTT00783	CRB1	1	Crumbs 1, Cell Polarity Complex Component	None	ENSG00000134376	None	0.000101262	0.000728978	1	By_disease	2.2071	Dizziness
SMTT00785	CRBN	3	Cereblon	Protein Cereblon	ENSG00000113851	Q96SW2	0.00012106	0.000838498	1	By_disease	1.6213	Dizziness
SMTT00786	CREB1	2	CAMP Responsive Element Binding Protein 1	Cyclic AMP-responsive Element-binding Protein 1	ENSG00000118260	P16220	0.00026027	0.00154957	1	By_disease	1.4509	Dizziness
SMTT00787	CREBBP	16	CREB Binding Protein	CREB-binding Protein	ENSG00000005339	Q92793	7.30527e-07	1.32244e-05	0.641872	By_disease	3.1895	Dizziness
SMTT00788	CRELD1	3	Cysteine Rich With EGF Like Domains 1	None	ENSG00000163703	None	0.00641047	0.0189873	1	By_disease	0.8353	Dizziness
SMTT00789	CRH	None	corticotropin releasing hormone	Corticoliberin	ENSG00000147571	P06850	8.43602e-08	2.21116e-06	0.0741225	By_disease	3.1567	Dizziness
SMTT00790	CRIPT	2	CXXC Repeat Containing Interactor Of PDZ3 Domain	None	ENSG00000119878	None	0.00581086	0.0176252	1	By_disease	0.6736	Dizziness
SMTT00791	CRKL	22	CRK Like Proto-oncogene, Adaptor Protein	None	ENSG00000099942	None	0.00678245	0.0198338	1	By_disease	1.1424	Dizziness
SMTT00792	CRLF1	19	Cytokine Receptor Like Factor 1	None	ENSG00000006016	None	0.00129585	0.00548583	1	By_disease	1.7118	Dizziness
SMTT00793	CRP	None	C-reactive protein	C-reactive Protein	ENSG00000132693	P02741	1.45411e-33	6.6544e-30	1.27764e-27	By_disease	11.817	Dizziness
SMTT00795	CRX	19	Cone-rod Homeobox	None	ENSG00000105392	None	0.000547154	0.00280081	1	By_disease	1.5613	Dizziness
SMTT00797	CRYAB	11	Crystallin Alpha B	None	ENSG00000109846	None	2.75872e-07	5.92025e-06	0.242393	By_disease	2.5545	Dizziness
SMTT00799	CRYBA2	2	Crystallin Beta A2	None	ENSG00000163499	None	0.0314686	0.0643963	1	By_disease	0.6683	Dizziness
SMTT00800	CRYBA4	22	Crystallin Beta A4	None	ENSG00000196431	None	2.16002e-05	0.000209184	1	By_disease	1.1894	Dizziness
SMTT00801	CRYBB1	22	Crystallin Beta B1	None	ENSG00000100122	None	0.000198671	0.00124655	1	By_disease	1.1643	Dizziness
SMTT00803	CRYBB3	22	Crystallin Beta B3	None	ENSG00000100053	None	0.000396696	0.0021715	1	By_disease	0.7007	Dizziness
SMTT00808	CRYM	16	Crystallin Mu	Ketimine Reductase Mu-crystallin	ENSG00000103316	Q14894	0.000685301	0.00332542	1	By_disease	0.7843	Dizziness
SMTT00809	CRYZ	None	crystallin zeta	Quinone Oxidoreductase	ENSG00000116791	Q08257	0.0120728	0.0309195	1	By_disease	0.4579	Dizziness
SMTT00811	CSF2	None	colony stimulating factor 2	Granulocyte-macrophage Colony-stimulating Factor	ENSG00000164400	P04141	3.79185e-14	5.38411e-12	3.33168e-08	By_disease	5.059	Dizziness
SMTT00812	CSF2RB	22	Colony Stimulating Factor 2 Receptor Beta Common Subunit	Cytokine Receptor Common Subunit Beta	ENSG00000100368	P32927	0.0314686	0.0643963	1	By_disease	0.6126	Dizziness
SMTT00813	CSF3R	1	Colony Stimulating Factor 3 Receptor	Granulocyte Colony-stimulating Factor Receptor	ENSG00000119535	Q99062	0.0140358	0.0347833	1	By_disease	0.7118	Dizziness
SMTT00814	CSNK1D	17	Casein Kinase 1 Delta	None	ENSG00000141551	None	0.0140358	0.0347833	1	By_disease	0.6552	Dizziness
SMTT00815	CSPP1	8	Centrosome And Spindle Pole Associated Protein 1	None	ENSG00000104218	None	0.0199988	0.0457236	1	By_disease	0.6965	Dizziness
SMTT00816	CSRP1	None	cysteine and glycine rich protein 1	Cysteine And Glycine-rich Protein 1	ENSG00000159176	P21291	3.00717e-05	0.000274312	1	By_disease	1.351	Dizziness
SMTT00817	CSRP3	11	Cysteine And Glycine Rich Protein 3	None	ENSG00000129170	None	0.0378831	0.0736729	1	By_disease	0.5765	Dizziness
SMTT00818	CST3	20	Cystatin C	None	ENSG00000101439	None	1.04083e-24	8.17261e-22	9.14515e-19	By_disease	5.8926	Dizziness
SMTT00819	CSTA	3	Cystatin A	None	ENSG00000121552	None	4.6978e-05	0.000393001	1	By_disease	1.4896	Dizziness
SMTT00820	CSTB	21	Cystatin B	Cystatin-B	ENSG00000160213	P04080	0.0273123	0.0575964	1	By_disease	0.7578	Dizziness
SMTT00821	CTBP1	4	C-terminal Binding Protein 1	C-terminal-binding Protein 1	ENSG00000159692	Q13363	0.00319439	0.0110485	1	By_disease	1.2697	Dizziness
SMTT00822	CTC1	17	CST Telomere Replication Complex Component 1	None	ENSG00000178971	None	0.00166477	0.00668221	1	By_disease	0.8866	Dizziness
SMTT00825	CTGF	6	Connective Tissue Growth Factor	None	ENSG00000118523	None	1.593e-12	1.65153e-10	1.39968e-06	By_disease	3.945	Dizziness
SMTT00826	CTH	1	Cystathionine Gamma-lyase	Cystathionine Gamma-lyase	ENSG00000116761	P32929	2.54538e-05	0.000238956	1	By_disease	1.2853	Dizziness
SMTT00827	CTHRC1	8	Collagen Triple Helix Repeat Containing 1	None	ENSG00000164932	None	9.06062e-08	2.34066e-06	0.0796105	By_disease	2.1257	Dizziness
SMTT00828	CTLA4	2	Cytotoxic T-lymphocyte Associated Protein 4	Cytotoxic T-lymphocyte Protein 4	ENSG00000163599	P16410	1.97211e-06	2.98432e-05	1	By_disease	3.2151	Dizziness
SMTT00829	CTNNA3	10	Catenin Alpha 3	None	ENSG00000183230	None	0.0034825	0.0118235	1	By_disease	0.9274	Dizziness
SMTT00830	CTNNB1	3	Catenin Beta 1	Catenin Beta-1	ENSG00000168036	P35222	2.55385e-05	0.000239536	1	By_disease	3.5853	Dizziness
SMTT00832	CTNS	17	Cystinosin, Lysosomal Cystine Transporter	Cystinosin	ENSG00000040531	O60931	0.0103059	0.0274618	1	By_disease	1.1655	Dizziness
SMTT00833	CTPS1	1	CTP Synthase 1	CTP Synthase 1	ENSG00000171793	P17812	0.000103551	0.000740729	1	By_disease	1.2114	Dizziness
SMTT00835	CTSA	20	Cathepsin A	None	ENSG00000064601	None	0.00269559	0.0096493	1	By_disease	1.4167	Dizziness
SMTT00836	CTSB	None	cathepsin B	Cathepsin B	ENSG00000164733	P07858	1.36772e-06	2.21588e-05	1	By_disease	2.4296	Dizziness
SMTT00837	CTSC	11	Cathepsin C	None	ENSG00000109861	None	6.43725e-06	7.85114e-05	1	By_disease	2.2877	Dizziness
SMTT00838	CTSD	11	Cathepsin D	Cathepsin D	ENSG00000117984	P07339	4.18946e-09	1.7316e-07	0.00368104	By_disease	3.4407	Dizziness
SMTT00841	CTSH	15	Cathepsin H	Pro-cathepsin H	ENSG00000103811	P09668	1.24958e-07	3.06019e-06	0.109794	By_disease	2.0252	Dizziness
SMTT00844	CUL3	2	Cullin 3	None	ENSG00000036257	None	0.0120728	0.0309195	1	By_disease	0.5927	Dizziness
SMTT00845	CUL4B	X	Cullin 4B	None	ENSG00000158290	None	0.0217424	0.0484532	1	By_disease	0.8874	Dizziness
SMTT00849	CXCL10	None	C-X-C motif chemokine ligand 10	C-X-C Motif Chemokine 10	ENSG00000169245	P02778	0.00061039	0.00303997	1	By_disease	2.1467	Dizziness
SMTT00850	CXCL12	None	C-X-C motif chemokine ligand 12	Stromal Cell-derived Factor 1	ENSG00000107562	P48061	1.26128e-20	5.31774e-18	1.10822e-14	By_disease	5.4745	Dizziness
SMTT00851	CXCL8	None	C-X-C motif chemokine ligand 8	Interleukin-8	ENSG00000169429	P10145	2.98075e-26	3.0596e-23	2.61902e-20	By_disease	9.9898	Dizziness
SMTT00852	CXCR4	2	C-X-C Motif Chemokine Receptor 4	C-X-C Chemokine Receptor Type 4	ENSG00000121966	P61073	1.59165e-10	1.01237e-08	0.000139849	By_disease	3.7527	Dizziness
SMTT00853	CYB5A	18	Cytochrome B5 Type A	Cytochrome B5	ENSG00000166347	P00167	0.000400203	0.00218593	1	By_disease	1.2894	Dizziness
SMTT00855	CYBA	16	Cytochrome B-245 Alpha Chain	Cytochrome B-245 Light Chain	ENSG00000051523	P13498	4.09255e-09	1.69689e-07	0.00359589	By_disease	2.392	Dizziness
SMTT00856	CYBB	X	Cytochrome B-245 Beta Chain	Cytochrome B-245 Heavy Chain	ENSG00000165168	P04839	1.93774e-08	6.42873e-07	0.0170259	By_disease	2.3101	Dizziness
SMTT00857	CYC1	8	Cytochrome C1	Cytochrome C1, Heme Protein, Mitochondrial	ENSG00000179091	P08574	0.000358865	0.00200138	1	By_disease	1.0433	Dizziness
SMTT00858	CYCS	7	Cytochrome C, Somatic	Cytochrome C	ENSG00000172115	P99999	1.14723e-05	0.000125409	1	By_disease	2.239	Dizziness
SMTT00859	CYLD	16	CYLD Lysine 63 Deubiquitinase	None	ENSG00000083799	None	3.84667e-07	7.76138e-06	0.337985	By_disease	1.8482	Dizziness
SMTT00862	CYP11B2	8	Cytochrome P450 Family 11 Subfamily B Member 2	Cytochrome P450 11B2, Mitochondrial	ENSG00000179142	P19099	0.038273	0.0741306	1	By_disease	0.9145	Dizziness
SMTT00865	CYP1A1	None	cytochrome P450 family 1 subfamily A member 1	Cytochrome P450 1A1	ENSG00000140465	P04798	8.06636e-08	2.12958e-06	0.0708745	By_disease	2.5981	Dizziness
SMTT00866	CYP1A2	None	cytochrome P450 family 1 subfamily A member 2	Cytochrome P450 1A2	ENSG00000140505	P05177	0.00166625	0.00668711	1	By_disease	1.1991	Dizziness
SMTT00867	CYP1B1	2	Cytochrome P450 Family 1 Subfamily B Member 1	Cytochrome P450 1B1	ENSG00000138061	Q16678	5.34965e-10	2.91003e-08	0.000470044	By_disease	3.0042	Dizziness
SMTT00872	CYP27A1	2	Cytochrome P450 Family 27 Subfamily A Member 1	None	ENSG00000135929	None	7.56603e-09	2.87151e-07	0.00664784	By_disease	1.9581	Dizziness
SMTT00873	CYP27B1	12	Cytochrome P450 Family 27 Subfamily B Member 1	25-hydroxyvitamin D-1 Alpha Hydroxylase, Mitochondrial	ENSG00000111012	O15528	0.0103059	0.0274618	1	By_disease	1.0302	Dizziness
SMTT00874	CYP2A6	19	Cytochrome P450 Family 2 Subfamily A Member 6	Cytochrome P450 2A6	ENSG00000255974	P11509	7.38221e-06	8.75395e-05	1	By_disease	1.3743	Dizziness
SMTT00875	CYP2B6	None	cytochrome P450 family 2 subfamily B member 6	Cytochrome P450 2B6	ENSG00000197408	P20813	0.020513	0.0465459	1	By_disease	0.5064	Dizziness
SMTT00876	CYP2C19	10	Cytochrome P450 Family 2 Subfamily C Member 19	Cytochrome P450 2C19	ENSG00000165841	P33261	2.67116e-11	2.09142e-09	2.347e-05	By_disease	2.3489	Dizziness
SMTT00877	CYP2C8	None	cytochrome P450 family 2 subfamily C member 8	Cytochrome P450 2C8	ENSG00000138115	P10632	0.0339064	0.0678372	1	By_disease	0.3775	Dizziness
SMTT00878	CYP2C9	10	Cytochrome P450 Family 2 Subfamily C Member 9	Cytochrome P450 2C9	ENSG00000138109	P11712	2.54538e-05	0.000238956	1	By_disease	1.1449	Dizziness
SMTT00879	CYP2D6	None	cytochrome P450 family 2 subfamily D member 6	Cytochrome P450 2D6	ENSG00000100197	P10635	0.000144726	0.000970715	1	By_disease	1.4691	Dizziness
SMTT00880	CYP2E1	None	cytochrome P450 family 2 subfamily E member 1	Cytochrome P450 2E1	ENSG00000130649	P05181	2.5161e-06	3.64258e-05	1	By_disease	1.8499	Dizziness
SMTT00881	CYP2R1	11	Cytochrome P450 Family 2 Subfamily R Member 1	None	ENSG00000186104	None	0.0449084	0.0836614	1	By_disease	0.5553	Dizziness
SMTT00882	CYP2U1	4	Cytochrome P450 Family 2 Subfamily U Member 1	None	ENSG00000155016	None	0.00166477	0.00668221	1	By_disease	1.018	Dizziness
SMTT00883	CYP3A4	None	cytochrome P450 family 3 subfamily A member 4	Cytochrome P450 3A4	ENSG00000160868	P08684	0.0273123	0.0575964	1	By_disease	0.6831	Dizziness
SMTT00888	CYP7A1	8	Cytochrome P450 Family 7 Subfamily A Member 1	None	ENSG00000167910	None	0.0021656	0.00818431	1	By_disease	0.9162	Dizziness
SMTT00889	CYP7B1	8	Cytochrome P450 Family 7 Subfamily B Member 1	None	ENSG00000172817	None	0.00246215	0.00900411	1	By_disease	1.0812	Dizziness
SMTT00891	CYTB	MT	Cytochrome B	None	None	None	6.016e-07	1.12593e-05	0.528591	By_disease	1.4769	Dizziness
SMTT00893	DACT1	14	Dishevelled Binding Antagonist Of Beta Catenin 1	None	ENSG00000165617	None	0.00934304	0.0254451	1	By_disease	0.7169	Dizziness
SMTT00894	DAG1	3	Dystroglycan 1	None	ENSG00000173402	None	7.55269e-05	0.000576415	1	By_disease	1.6918	Dizziness
SMTT00895	DAO	12	D-amino Acid Oxidase	D-amino-acid Oxidase	ENSG00000110887	P14920	6.016e-07	1.12593e-05	0.528591	By_disease	1.5668	Dizziness
SMTT00897	DARS2	1	Aspartyl-tRNA Synthetase 2, Mitochondrial	Aspartate--tRNA Ligase, Mitochondrial	ENSG00000117593	Q6PI48	0.0256764	0.0550408	1	By_disease	0.6141	Dizziness
SMTT00902	DBH	9	Dopamine Beta-hydroxylase	Dopamine Beta-hydroxylase	ENSG00000123454	P09172	0.0229166	0.0504316	1	By_disease	1.1292	Dizziness
SMTT00903	DBI	None	diazepam binding inhibitor, acyl-CoA binding protein	Acyl-CoA-binding Protein	ENSG00000155368	P07108	0.000243293	0.00146771	1	By_disease	1.4574	Dizziness
SMTT00906	DCAF8	1	DDB1 And CUL4 Associated Factor 8	None	ENSG00000132716	None	0.0339064	0.0678372	1	By_disease	0.3586	Dizziness
SMTT00907	DCC	18	DCC Netrin 1 Receptor	None	ENSG00000187323	None	0.00422602	0.0137262	1	By_disease	1.0136	Dizziness
SMTT00908	DCDC2	6	Doublecortin Domain Containing 2	None	ENSG00000146038	None	1.31366e-06	2.141e-05	1	By_disease	1.5759	Dizziness
SMTT00909	DCHS1	11	Dachsous Cadherin-related 1	None	ENSG00000166341	None	0.00498144	0.0156269	1	By_disease	1.0088	Dizziness
SMTT00910	DCLRE1C	10	DNA Cross-link Repair 1C	None	ENSG00000152457	None	0.0034825	0.0118235	1	By_disease	0.9726	Dizziness
SMTT00911	DCN	12	Decorin	Decorin	ENSG00000011465	P07585	0.002487	0.00907134	1	By_disease	1.4449	Dizziness
SMTT00912	DCPS	11	Decapping Enzyme, Scavenger	M7GpppX Diphosphatase	ENSG00000110063	Q96C86	0.00330178	0.0113167	1	By_disease	0.6444	Dizziness
SMTT00913	DCTN1	2	Dynactin Subunit 1	None	ENSG00000204843	None	2.81241e-05	0.000259276	1	By_disease	1.577	Dizziness
SMTT00914	DCTN4	5	Dynactin Subunit 4	None	ENSG00000132912	None	1.68131e-05	0.000170759	1	By_disease	1.241	Dizziness
SMTT00916	DDB2	11	Damage Specific DNA Binding Protein 2	None	ENSG00000134574	None	0.00166625	0.00668711	1	By_disease	1.2419	Dizziness
SMTT00917	DDC	7	Dopa Decarboxylase	Aromatic-L-amino-acid Decarboxylase	ENSG00000132437	P20711	0.00233536	0.00866261	1	By_disease	1.1976	Dizziness
SMTT00919	DDHD2	8	DDHD Domain Containing 2	None	ENSG00000085788	None	0.000504597	0.00262869	1	By_disease	1.2962	Dizziness
SMTT00920	DDIT3	12	DNA Damage Inducible Transcript 3	None	ENSG00000175197	None	0.00246215	0.00900411	1	By_disease	0.9486	Dizziness
SMTT00921	DDOST	1	Dolichyl-diphosphooligosaccharide--protein Glycosyltransferase Non-catalytic Subunit	None	ENSG00000244038	None	0.00608166	0.0182716	1	By_disease	0.543	Dizziness
SMTT00922	DDR2	1	Discoidin Domain Receptor Tyrosine Kinase 2	Discoidin Domain-containing Receptor 2	ENSG00000162733	Q16832	1.38556e-08	4.82181e-07	0.0121741	By_disease	2.3445	Dizziness
SMTT00924	DDX3X	X	DEAD-box Helicase 3, X-linked	None	ENSG00000215301	None	0.000480927	0.00252518	1	By_disease	1.2676	Dizziness
SMTT00926	DDX58	9	DExD/H-box Helicase 58	None	ENSG00000107201	None	0.018778	0.0435906	1	By_disease	1.1168	Dizziness
SMTT00928	DEAF1	11	DEAF1, Transcription Factor	None	ENSG00000177030	None	0.00165357	0.00665702	1	By_disease	0.6042	Dizziness
SMTT00932	DES	2	Desmin	None	ENSG00000175084	None	0.014151	0.035002	1	By_disease	2.1591	Dizziness
SMTT00933	DGAT1	8	Diacylglycerol O-acyltransferase 1	None	ENSG00000185000	None	3.18539e-06	4.41689e-05	1	By_disease	1.4978	Dizziness
SMTT00934	DGCR2	22	DiGeorge Syndrome Critical Region Gene 2	None	ENSG00000070413	None	0.00427569	0.0138532	1	By_disease	1.2735	Dizziness
SMTT00936	DGCR8	22	DGCR8, Microprocessor Complex Subunit	None	ENSG00000128191	None	0.00297282	0.0104213	1	By_disease	0.9879	Dizziness
SMTT00938	DGUOK	2	Deoxyguanosine Kinase	None	ENSG00000114956	None	0.0168528	0.0400616	1	By_disease	0.6894	Dizziness
SMTT00940	DHCR7	11	7-dehydrocholesterol Reductase	7-dehydrocholesterol Reductase	ENSG00000172893	Q9UBM7	0.0217549	0.0484789	1	By_disease	1.3232	Dizziness
SMTT00942	DHFR	5	Dihydrofolate Reductase	Dihydrofolate Reductase	ENSG00000228716	P00374	7.52328e-07	1.35293e-05	0.661028	By_disease	2.1853	Dizziness
SMTT00946	DIABLO	12	Diablo IAP-binding Mitochondrial Protein	Diablo Homolog, Mitochondrial	ENSG00000184047|ENSG00000284934	Q9NR28	0.0233861	0.0512862	1	By_disease	0.3748	Dizziness
SMTT00947	DIAPH1	5	Diaphanous Related Formin 1	None	ENSG00000131504	None	0.0256764	0.0550408	1	By_disease	0.5516	Dizziness
SMTT00948	DIAPH2	X	Diaphanous Related Formin 2	None	ENSG00000147202	None	0.0256764	0.0550408	1	By_disease	0.598	Dizziness
SMTT00950	DICER1	14	Dicer 1, Ribonuclease III	None	ENSG00000100697	None	0.0103059	0.0274618	1	By_disease	1.1696	Dizziness
SMTT00951	DIP2B	12	Disco Interacting Protein 2 Homolog B	None	ENSG00000066084	None	0.0339064	0.0678372	1	By_disease	0.362	Dizziness
SMTT00952	DIRC2	3	Disrupted In Renal Carcinoma 2	None	ENSG00000138463	None	3.61729e-05	0.000317364	1	By_disease	0.8996	Dizziness
SMTT00955	DKC1	X	Dyskerin Pseudouridine Synthase 1	None	ENSG00000130826	None	1.65096e-05	0.000168177	1	By_disease	2.2934	Dizziness
SMTT00956	DKK1	10	Dickkopf WNT Signaling Pathway Inhibitor 1	None	ENSG00000107984	None	2.57524e-13	3.13918e-11	2.26272e-07	By_disease	2.877	Dizziness
SMTT00958	DLC1	8	DLC1 Rho GTPase Activating Protein	None	ENSG00000164741	None	5.73066e-09	2.26638e-07	0.00503521	By_disease	2.6063	Dizziness
SMTT00960	DLEC1	3	Deleted In Lung And Esophageal Cancer 1	None	ENSG00000008226	None	0.0273123	0.0575964	1	By_disease	0.6679	Dizziness
SMTT00962	DLG4	None	discs large MAGUK scaffold protein 4	Disks Large Homolog 4	ENSG00000132535	P78352	4.91654e-06	6.26687e-05	1	By_disease	1.4836	Dizziness
SMTT00963	DLL3	19	Delta Like Canonical Notch Ligand 3	None	ENSG00000090932	None	0.0168528	0.0400616	1	By_disease	0.6897	Dizziness
SMTT00968	DMD	X	Dystrophin	None	ENSG00000198947	None	0.00342939	0.0116718	1	By_disease	2.0935	Dizziness
SMTT00971	DMPK	19	DM1 Protein Kinase	Myotonin-protein Kinase	ENSG00000104936	Q09013	0.0199988	0.0457236	1	By_disease	0.7821	Dizziness
SMTT00972	DMRT1	9	Doublesex And Mab-3 Related Transcription Factor 1	None	ENSG00000137090	None	4.732e-09	1.92559e-07	0.00415774	By_disease	2.4	Dizziness
SMTT00986	DNAJB6	7	DnaJ Heat Shock Protein Family (Hsp40) Member B6	None	ENSG00000105993	None	0.0461689	0.085421	1	By_disease	0.8537	Dizziness
SMTT00990	DNAJC6	1	DnaJ Heat Shock Protein Family (Hsp40) Member C6	None	ENSG00000116675	None	0.0034825	0.0118235	1	By_disease	0.9204	Dizziness
SMTT00993	DNASE1L3	3	Deoxyribonuclease 1 Like 3	None	ENSG00000163687	None	0.0168528	0.0400616	1	By_disease	0.7877	Dizziness
SMTT00995	DNM1L	12	Dynamin 1 Like	None	ENSG00000087470	None	1.83128e-05	0.000183136	1	By_disease	1.7947	Dizziness
SMTT00996	DNM2	19	Dynamin 2	None	ENSG00000079805	None	3.00717e-05	0.000274312	1	By_disease	1.5479	Dizziness
SMTT00997	DNMT1	19	DNA Methyltransferase 1	DNA (cytosine-5)-methyltransferase 1	ENSG00000130816	P26358	3.54124e-15	6.10215e-13	3.11149e-09	By_disease	4.0187	Dizziness
SMTT00998	DNMT3A	2	DNA Methyltransferase 3 Alpha	None	ENSG00000119772	None	0.0013933	0.00581029	1	By_disease	1.2734	Dizziness
SMTT00999	DNMT3B	20	DNA Methyltransferase 3 Beta	None	ENSG00000088305	None	0.0232062	0.0509828	1	By_disease	1.0515	Dizziness
SMTT01000	DNPEP	None	aspartyl aminopeptidase	Aspartyl Aminopeptidase	ENSG00000123992	Q9ULA0	0.0339064	0.0678372	1	By_disease	0.3147	Dizziness
SMTT01001	DNTT	None	DNA nucleotidylexotransferase	DNA Nucleotidylexotransferase	ENSG00000107447	P04053	0.0107362	0.0283259	1	By_disease	0.9762	Dizziness
SMTT01002	DOCK2	5	Dedicator Of Cytokinesis 2	None	ENSG00000134516	None	0.00030146	0.00174174	1	By_disease	1.2903	Dizziness
SMTT01003	DOCK6	19	Dedicator Of Cytokinesis 6	None	ENSG00000130158	None	0.0378831	0.0736729	1	By_disease	0.5602	Dizziness
SMTT01008	DPAGT1	11	Dolichyl-phosphate N-acetylglucosaminephosphotransferase 1	None	ENSG00000172269	None	0.0217424	0.0484532	1	By_disease	0.9312	Dizziness
SMTT01009	DPM1	20	Dolichyl-phosphate Mannosyltransferase Subunit 1, Catalytic	None	ENSG00000000419	None	0.00422602	0.0137262	1	By_disease	1.1536	Dizziness
SMTT01011	DPM3	1	Dolichyl-phosphate Mannosyltransferase Subunit 3	None	ENSG00000179085	None	0.00608166	0.0182716	1	By_disease	0.6293	Dizziness
SMTT01012	DPP6	7	Dipeptidyl Peptidase Like 6	None	ENSG00000130226	None	9.39772e-05	0.000683654	1	By_disease	1.6402	Dizziness
SMTT01013	DPY19L2	12	Dpy-19 Like 2	None	ENSG00000177990	None	0.000120956	0.000837891	1	By_disease	0.8649	Dizziness
SMTT01014	DPYD	1	Dihydropyrimidine Dehydrogenase	Dihydropyrimidine Dehydrogenase [NADP(+)]	ENSG00000188641	Q12882	2.51346e-07	5.46467e-06	0.220844	By_disease	3.1798	Dizziness
SMTT01016	DRAM2	1	DNA Damage Regulated Autophagy Modulator 2	None	ENSG00000156171	None	1.21547e-05	0.000131471	1	By_disease	1.0409	Dizziness
SMTT01018	DRD1	None	dopamine receptor D1	D(1A) Dopamine Receptor	ENSG00000184845	P21728	0.0010466	0.00463424	1	By_disease	1.1412	Dizziness
SMTT01019	DRD2	11	Dopamine Receptor D2	D(2) Dopamine Receptor	ENSG00000149295	P14416	4.68806e-10	2.59653e-08	0.000411913	By_disease	3.5083	Dizziness
SMTT01020	DRD3	None	dopamine receptor D3	D(3) Dopamine Receptor	ENSG00000151577	P35462	2.80918e-10	1.65856e-08	0.000246826	By_disease	2.6143	Dizziness
SMTT01021	DRD5	None	dopamine receptor D5	D(1B) Dopamine Receptor	ENSG00000169676	P21918	0.0449084	0.0836614	1	By_disease	0.5056	Dizziness
SMTT01022	DSC2	18	Desmocollin 2	None	ENSG00000134755	None	0.000185703	0.00118122	1	By_disease	1.2612	Dizziness
SMTT01023	DSE	6	Dermatan Sulfate Epimerase	None	ENSG00000111817	None	0.00164109	0.00661997	1	By_disease	0.9656	Dizziness
SMTT01027	DSP	6	Desmoplakin	Desmoplakin	ENSG00000096696	P15924	1.78711e-09	8.32129e-08	0.00157023	By_disease	4.0546	Dizziness
SMTT01031	DTNA	18	Dystrobrevin Alpha	None	ENSG00000134769	None	0.000952493	0.00429736	1	By_disease	1.1931	Dizziness
SMTT01032	DTNBP1	6	Dystrobrevin Binding Protein 1	None	ENSG00000047579	None	1.21212e-06	2.00503e-05	1	By_disease	1.3615	Dizziness
SMTT01033	DUOX2	15	Dual Oxidase 2	None	ENSG00000140279	None	0.00131846	0.00556087	1	By_disease	1.1397	Dizziness
SMTT01034	DUOXA2	15	Dual Oxidase Maturation Factor 2	None	ENSG00000140274	None	0.00443805	0.0142855	1	By_disease	0.7271	Dizziness
SMTT01035	DUSP6	12	Dual Specificity Phosphatase 6	None	ENSG00000139318	None	1.5948e-07	3.7526e-06	0.140126	By_disease	2.1199	Dizziness
SMTT01036	DUT	None	deoxyuridine triphosphatase	Deoxyuridine 5'-triphosphate Nucleotidohydrolase, Mitochondrial	ENSG00000128951	P33316	0.0120728	0.0309195	1	By_disease	0.5849	Dizziness
SMTT01039	DYM	18	Dymeclin	None	ENSG00000141627	None	0.0199988	0.0457236	1	By_disease	0.8379	Dizziness
SMTT01044	DYRK1B	19	Dual Specificity Tyrosine Phosphorylation Regulated Kinase 1B	None	ENSG00000105204	None	0.00121896	0.00524038	1	By_disease	0.6212	Dizziness
SMTT01047	EBP	X	Emopamil Binding Protein (sterol Isomerase)	3-beta-hydroxysteroid-Delta(8),Delta(7)-isomerase	ENSG00000147155	Q15125	0.00129585	0.00548583	1	By_disease	1.4579	Dizziness
SMTT01048	ECE1	1	Endothelin Converting Enzyme 1	Endothelin-converting Enzyme 1	ENSG00000117298	P42892	0.00012106	0.000838498	1	By_disease	1.4304	Dizziness
SMTT01049	ECEL1	2	Endothelin Converting Enzyme Like 1	None	ENSG00000171551	None	0.0034825	0.0118235	1	By_disease	0.8578	Dizziness
SMTT01050	ECHS1	10	Enoyl-CoA Hydratase, Short Chain 1	Enoyl-CoA Hydratase, Mitochondrial	ENSG00000127884	P30084	0.00934304	0.0254451	1	By_disease	0.8149	Dizziness
SMTT01051	ECM1	1	Extracellular Matrix Protein 1	None	ENSG00000143369	None	0.000370496	0.00205154	1	By_disease	1.3903	Dizziness
SMTT01057	EDN1	6	Endothelin 1	Endothelin-1	ENSG00000078401	P05305	8.32891e-27	9.39427e-24	7.31814e-21	By_disease	7.5053	Dizziness
SMTT01058	EDN3	20	Endothelin 3	None	ENSG00000124205	None	0.0209129	0.0469881	1	By_disease	1.0872	Dizziness
SMTT01059	EDNRA	4	Endothelin Receptor Type A	Endothelin-1 Receptor	ENSG00000151617	P25101	1.96898e-05	0.000194089	1	By_disease	2.2048	Dizziness
SMTT01060	EDNRB	13	Endothelin Receptor Type B	Endothelin B Receptor	ENSG00000136160	P24530	2.40519e-08	7.71025e-07	0.021133	By_disease	3.8644	Dizziness
SMTT01061	EEF1A1	None	eukaryotic translation elongation factor 1 alpha 1	Elongation Factor 1-alpha 1	ENSG00000156508	P68104	7.53274e-05	0.00057516	1	By_disease	1.3459	Dizziness
SMTT01062	EEF1A2	20	Eukaryotic Translation Elongation Factor 1 Alpha 2	None	ENSG00000101210	None	2.15181e-06	3.20671e-05	1	By_disease	1.5866	Dizziness
SMTT01063	EEF2	19	Eukaryotic Translation Elongation Factor 2	Elongation Factor 2	ENSG00000167658	P13639	0.0217424	0.0484532	1	By_disease	0.9029	Dizziness
SMTT01064	EFEMP1	2	EGF Containing Fibulin Extracellular Matrix Protein 1	None	ENSG00000115380	None	6.72211e-08	1.82717e-06	0.0590634	By_disease	2.4427	Dizziness
SMTT01065	EFEMP2	11	EGF Containing Fibulin Extracellular Matrix Protein 2	None	ENSG00000172638	None	1.65096e-05	0.000168177	1	By_disease	2.1878	Dizziness
SMTT01069	EGF	4	Epidermal Growth Factor	Pro-epidermal Growth Factor	ENSG00000138798	P01133	2.16616e-08	7.06223e-07	0.0190328	By_disease	3.7766	Dizziness
SMTT01070	EGFR	7	Epidermal Growth Factor Receptor	Epidermal Growth Factor Receptor	ENSG00000146648	P00533	2.26796e-12	2.27766e-10	1.99273e-06	By_disease	6.2267	Dizziness
SMTT01071	EGLN1	1	Egl-9 Family Hypoxia Inducible Factor 1	Egl Nine Homolog 1	ENSG00000135766	Q9GZT9	0.0256764	0.0550408	1	By_disease	0.6025	Dizziness
SMTT01072	EGR2	10	Early Growth Response 2	None	ENSG00000122877	None	0.000777883	0.00368124	1	By_disease	1.1764	Dizziness
SMTT01073	EHHADH	3	Enoyl-CoA Hydratase And 3-hydroxyacyl CoA Dehydrogenase	Peroxisomal Bifunctional Enzyme	ENSG00000113790	Q08426	7.52328e-07	1.35293e-05	0.661028	By_disease	2.074	Dizziness
SMTT01075	EIF2AK3	2	Eukaryotic Translation Initiation Factor 2 Alpha Kinase 3	None	ENSG00000172071	None	9.11645e-06	0.00010341	1	By_disease	1.895	Dizziness
SMTT01076	EIF2AK4	15	Eukaryotic Translation Initiation Factor 2 Alpha Kinase 4	None	ENSG00000128829	None	0.0314686	0.0643963	1	By_disease	0.6572	Dizziness
SMTT01078	EIF2B2	14	Eukaryotic Translation Initiation Factor 2B Subunit Beta	None	ENSG00000119718	None	0.00641047	0.0189873	1	By_disease	0.8851	Dizziness
SMTT01079	EIF2B3	1	Eukaryotic Translation Initiation Factor 2B Subunit Gamma	None	ENSG00000070785	None	3.74445e-05	0.000326432	1	By_disease	1.2223	Dizziness
SMTT01084	EIF6	None	eukaryotic translation initiation factor 6	Eukaryotic Translation Initiation Factor 6	ENSG00000242372	P56537	0.000923922	0.00419033	1	By_disease	0.9478	Dizziness
SMTT01086	ELANE	19	Elastase, Neutrophil Expressed	Neutrophil Elastase	ENSG00000197561	P08246	6.10202e-09	2.39299e-07	0.0053615	By_disease	3.5568	Dizziness
SMTT01087	ELMOD3	2	ELMO Domain Containing 3	None	ENSG00000115459	None	0.00608166	0.0182716	1	By_disease	0.5965	Dizziness
SMTT01088	ELN	7	Elastin	Elastin	ENSG00000049540	P15502	3.15098e-10	1.8387e-08	0.000276859	By_disease	4.4437	Dizziness
SMTT01090	ELOVL5	6	ELOVL Fatty Acid Elongase 5	None	ENSG00000012660	None	0.01598	0.0384237	1	By_disease	0.5339	Dizziness
SMTT01091	ELP1	9	Elongator Complex Protein 1	None	ENSG00000070061	None	0.0339064	0.0678372	1	By_disease	0.3797	Dizziness
SMTT01097	EML1	14	Echinoderm Microtubule Associated Protein Like 1	None	ENSG00000066629	None	0.000629568	0.00310858	1	By_disease	1.3645	Dizziness
SMTT01098	EMP2	16	Epithelial Membrane Protein 2	None	ENSG00000213853	None	1.61144e-05	0.000165137	1	By_disease	1.5167	Dizziness
SMTT01101	ENG	9	Endoglin	None	ENSG00000106991	None	7.87781e-10	4.08799e-08	0.000692178	By_disease	3.3765	Dizziness
SMTT01103	ENOX2	None	ecto-NOX disulfide-thiol exchanger 2	Ecto-NOX Disulfide-thiol Exchanger 2	ENSG00000165675	Q16206	0.000206685	0.00128564	1	By_disease	0.6828	Dizziness
SMTT01104	ENPEP	None	glutamyl aminopeptidase	Glutamyl Aminopeptidase	ENSG00000138792	Q07075	0.000662804	0.00323887	1	By_disease	0.9598	Dizziness
SMTT01105	ENPP1	6	Ectonucleotide Pyrophosphatase/phosphodiesterase 1	Ectonucleotide Pyrophosphatase/phosphodiesterase Family Member 1	ENSG00000197594	P22413	0.000193586	0.00122089	1	By_disease	1.8084	Dizziness
SMTT01106	ENTPD1	10	Ectonucleoside Triphosphate Diphosphohydrolase 1	None	ENSG00000138185	None	0.00743984	0.0213412	1	By_disease	0.6426	Dizziness
SMTT01108	EP300	22	E1A Binding Protein P300	None	ENSG00000100393	None	1.09003e-05	0.000119925	1	By_disease	2.8122	Dizziness
SMTT01109	EPAS1	2	Endothelial PAS Domain Protein 1	None	ENSG00000116016	None	2.17859e-05	0.00021056	1	By_disease	1.3883	Dizziness
SMTT01110	EPB41	1	Erythrocyte Membrane Protein Band 4.1	None	ENSG00000159023	None	3.8898e-06	5.20221e-05	1	By_disease	1.4087	Dizziness
SMTT01112	EPB42	15	Erythrocyte Membrane Protein Band 4.2	None	ENSG00000166947	None	0.0339064	0.0678372	1	By_disease	0.4095	Dizziness
SMTT01113	EPCAM	2	Epithelial Cell Adhesion Molecule	Epithelial Cell Adhesion Molecule	ENSG00000119888	P16422	3.30132e-10	1.91592e-08	0.000290069	By_disease	3.7393	Dizziness
SMTT01114	EPG5	18	Ectopic P-granules Autophagy Protein 5 Homolog	None	ENSG00000152223	None	1.68131e-05	0.000170759	1	By_disease	1.1836	Dizziness
SMTT01115	EPHA2	1	EPH Receptor A2	Ephrin Type-A Receptor 2	ENSG00000142627	P29317	0.000313812	0.00179368	1	By_disease	1.3363	Dizziness
SMTT01116	EPHA4	2	EPH Receptor A4	None	ENSG00000116106	None	6.61142e-06	8.02027e-05	1	By_disease	1.3159	Dizziness
SMTT01117	EPHB2	None	EPH receptor B2	Ephrin Type-B Receptor 2	ENSG00000133216	P29323	7.53274e-05	0.00057516	1	By_disease	1.1655	Dizziness
SMTT01118	EPHX1	1	Epoxide Hydrolase 1	None	ENSG00000143819	None	1.21002e-09	5.93407e-08	0.00106317	By_disease	2.6703	Dizziness
SMTT01119	EPM2A	6	EPM2A, Laforin Glucan Phosphatase	None	ENSG00000112425	None	0.00912214	0.0249284	1	By_disease	0.8444	Dizziness
SMTT01120	EPOR	19	Erythropoietin Receptor	Erythropoietin Receptor	ENSG00000187266	P19235	1.84818e-07	4.24225e-06	0.162389	By_disease	2.0466	Dizziness
SMTT01121	EPS8	12	Epidermal Growth Factor Receptor Pathway Substrate 8	None	ENSG00000151491	None	0.000629568	0.00310858	1	By_disease	1.0932	Dizziness
SMTT01122	EPS8L3	1	EPS8 Like 3	None	ENSG00000198758	None	0.020513	0.0465459	1	By_disease	0.5755	Dizziness
SMTT01123	ERAP1	5	Endoplasmic Reticulum Aminopeptidase 1	None	ENSG00000164307	None	1.10072e-05	0.000121006	1	By_disease	1.674	Dizziness
SMTT01124	ERBB2	17	Erb-b2 Receptor Tyrosine Kinase 2	Receptor Tyrosine-protein Kinase ErbB-2	ENSG00000141736	P04626	1.74387e-07	4.04542e-06	0.153224	By_disease	3.8327	Dizziness
SMTT01125	ERBB3	12	Erb-b2 Receptor Tyrosine Kinase 3	None	ENSG00000065361	None	1.73336e-14	2.6173e-12	1.52301e-08	By_disease	4.5522	Dizziness
SMTT01126	ERBB4	2	Erb-b2 Receptor Tyrosine Kinase 4	Receptor Tyrosine-protein Kinase ErbB-4	ENSG00000178568	Q15303	8.42522e-16	1.61844e-13	7.40276e-10	By_disease	4.1841	Dizziness
SMTT01127	ERCC1	19	ERCC Excision Repair 1, Endonuclease Non-catalytic Subunit	None	ENSG00000012061	None	0.000486329	0.00254893	1	By_disease	2.0467	Dizziness
SMTT01128	ERCC2	19	ERCC Excision Repair 2, TFIIH Core Complex Helicase Subunit	None	ENSG00000104884	None	4.61836e-05	0.000387933	1	By_disease	2.5434	Dizziness
SMTT01129	ERCC3	2	ERCC Excision Repair 3, TFIIH Core Complex Helicase Subunit	None	ENSG00000163161	None	0.0063884	0.0189537	1	By_disease	1.2369	Dizziness
SMTT01130	ERCC4	16	ERCC Excision Repair 4, Endonuclease Catalytic Subunit	None	ENSG00000175595	None	9.74703e-09	3.58243e-07	0.00856416	By_disease	3.1561	Dizziness
SMTT01131	ERCC5	13	ERCC Excision Repair 5, Endonuclease	None	ENSG00000134899	None	0.00877239	0.0241944	1	By_disease	1.561	Dizziness
SMTT01132	ERCC6	10	ERCC Excision Repair 6, Chromatin Remodeling Factor	None	ENSG00000225830	None	0.0217245	0.0484166	1	By_disease	1.5007	Dizziness
SMTT01134	ERCC8	5	ERCC Excision Repair 8, CSA Ubiquitin Ligase Complex Subunit	None	ENSG00000049167	None	0.00026027	0.00154957	1	By_disease	1.5494	Dizziness
SMTT01136	ERLIN1	10	ER Lipid Raft Associated 1	None	ENSG00000107566	None	0.00751303	0.0214887	1	By_disease	0.4365	Dizziness
SMTT01137	ERLIN2	8	ER Lipid Raft Associated 2	None	ENSG00000147475	None	0.00166625	0.00668711	1	By_disease	1.5178	Dizziness
SMTT01140	ESPN	1	Espin	None	ENSG00000187017	None	0.00877983	0.0242038	1	By_disease	0.6099	Dizziness
SMTT01141	ESR1	6	Estrogen Receptor 1	Estrogen Receptor	ENSG00000091831	P03372	1.2536e-13	1.62338e-11	1.10147e-07	By_disease	5.933	Dizziness
SMTT01142	ESR2	None	estrogen receptor 2	Estrogen Receptor Beta	ENSG00000140009	Q92731	4.35147e-07	8.57882e-06	0.382339	By_disease	2.7069	Dizziness
SMTT01144	ESRRB	14	Estrogen Related Receptor Beta	Steroid Hormone Receptor ERR2	ENSG00000119715	O95718	6.8863e-05	0.00053469	1	By_disease	0.9432	Dizziness
SMTT01146	ETFA	15	Electron Transfer Flavoprotein Alpha Subunit	None	ENSG00000140374	None	4.08377e-05	0.000350867	1	By_disease	1.3972	Dizziness
SMTT01147	ETFB	19	Electron Transfer Flavoprotein Beta Subunit	None	ENSG00000105379	None	0.0168528	0.0400616	1	By_disease	0.7514	Dizziness
SMTT01148	ETFDH	4	Electron Transfer Flavoprotein Dehydrogenase	Electron Transfer Flavoprotein-ubiquinone Oxidoreductase, Mitochondrial	ENSG00000171503	Q16134	3.00717e-05	0.000274312	1	By_disease	1.3496	Dizziness
SMTT01149	ETHE1	19	ETHE1, Persulfide Dioxygenase	None	ENSG00000105755	None	0.00131846	0.00556087	1	By_disease	1.0649	Dizziness
SMTT01150	ETV6	12	ETS Variant 6	None	ENSG00000139083	None	0.000215402	0.0013284	1	By_disease	1.7869	Dizziness
SMTT01153	EWSR1	22	EWS RNA Binding Protein 1	None	ENSG00000182944	None	0.0157262	0.0380265	1	By_disease	1.2827	Dizziness
SMTT01154	EXOSC3	9	Exosome Component 3	None	ENSG00000107371	None	0.000187601	0.0011915	1	By_disease	1.0456	Dizziness
SMTT01155	EXOSC8	13	Exosome Component 8	None	ENSG00000120699	None	0.00109626	0.00481355	1	By_disease	0.7181	Dizziness
SMTT01156	EXPH5	11	Exophilin 5	None	ENSG00000110723	None	1.5503e-05	0.000159829	1	By_disease	1.4805	Dizziness
SMTT01157	EXT1	8	Exostosin Glycosyltransferase 1	None	ENSG00000182197	None	0.00129585	0.00548583	1	By_disease	1.4083	Dizziness
SMTT01159	EYA1	8	EYA Transcriptional Coactivator And Phosphatase 1	None	ENSG00000104313	None	0.0282856	0.0593419	1	By_disease	1.1873	Dizziness
SMTT01160	EYA4	6	EYA Transcriptional Coactivator And Phosphatase 4	None	ENSG00000112319	None	7.53274e-05	0.00057516	1	By_disease	1.316	Dizziness
SMTT01161	EYS	6	Eyes Shut Homolog (Drosophila)	None	ENSG00000188107	None	0.0256764	0.0550408	1	By_disease	0.6656	Dizziness
SMTT01162	EZH2	7	Enhancer Of Zeste 2 Polycomb Repressive Complex 2 Subunit	None	ENSG00000106462	None	0.00315432	0.0109499	1	By_disease	1.6087	Dizziness
SMTT01163	F10	13	Coagulation Factor X	Coagulation Factor X	ENSG00000126218	P00742	0.00568761	0.0173546	1	By_disease	1.2793	Dizziness
SMTT01164	F11	4	Coagulation Factor XI	Coagulation Factor XI	ENSG00000088926	P03951	0.0360277	0.0708333	1	By_disease	0.6831	Dizziness
SMTT01165	F12	5	Coagulation Factor XII	Coagulation Factor XII	ENSG00000131187	P00748	0.0199988	0.0457236	1	By_disease	0.688	Dizziness
SMTT01166	F13A1	6	Coagulation Factor XIII A Chain	Coagulation Factor XIII A Chain	ENSG00000124491	P00488	1.80015e-05	0.000180528	1	By_disease	1.7913	Dizziness
SMTT01168	F2	11	Coagulation Factor II, Thrombin	Prothrombin	ENSG00000180210	P00734	2.90719e-17	7.21986e-15	2.55439e-11	By_disease	7.9579	Dizziness
SMTT01169	F2R	None	coagulation factor II thrombin receptor	Proteinase-activated Receptor 1	ENSG00000181104	P25116	0.000819901	0.0038253	1	By_disease	1.088	Dizziness
SMTT01170	F3	None	coagulation factor III, tissue factor	Tissue Factor	ENSG00000117525	P13726	2.67217e-18	7.79251e-16	2.34788e-12	By_disease	6.862	Dizziness
SMTT01171	F5	1	Coagulation Factor V	Coagulation Factor V	ENSG00000198734	P12259	1.46089e-09	6.97078e-08	0.0012836	By_disease	3.8491	Dizziness
SMTT01172	F7	13	Coagulation Factor VII	Coagulation Factor VII	ENSG00000057593	P08709	1.4052e-06	2.26366e-05	1	By_disease	2.3283	Dizziness
SMTT01173	F8	X	Coagulation Factor VIII	Coagulation Factor VIII	ENSG00000185010	P00451	0.00568761	0.0173546	1	By_disease	1.3052	Dizziness
SMTT01174	F9	X	Coagulation Factor IX	Coagulation Factor IX	ENSG00000101981	P00740	0.000934083	0.00423004	1	By_disease	1.2959	Dizziness
SMTT01176	FAAH	None	fatty acid amide hydrolase	Fatty-acid Amide Hydrolase 1	ENSG00000117480	O00519	1.23092e-09	6.02128e-08	0.00108154	By_disease	2.0546	Dizziness
SMTT01177	FABP6	None	fatty acid binding protein 6	Gastrotropin	ENSG00000170231	P51161	0.00877983	0.0242038	1	By_disease	0.5042	Dizziness
SMTT01178	FADD	11	Fas Associated Via Death Domain	None	ENSG00000168040	None	0.00581086	0.0176252	1	By_disease	0.7645	Dizziness
SMTT01179	FAH	15	Fumarylacetoacetate Hydrolase	Fumarylacetoacetase	ENSG00000103876	P16930	9.50414e-06	0.000106894	1	By_disease	2.2602	Dizziness
SMTT01181	FAM111B	11	Family With Sequence Similarity 111 Member B	None	ENSG00000189057	None	0.000506824	0.0026323	1	By_disease	0.5614	Dizziness
SMTT01182	FAM126A	7	Family With Sequence Similarity 126 Member A	None	ENSG00000122591	None	1.21547e-05	0.000131471	1	By_disease	1.002	Dizziness
SMTT01183	FAM161A	2	FAM161A, Centrosomal Protein	None	ENSG00000170264	None	0.0120728	0.0309195	1	By_disease	0.5544	Dizziness
SMTT01184	FAM20A	17	FAM20A, Golgi Associated Secretory Pathway Pseudokinase	None	ENSG00000108950	None	0.000480927	0.00252518	1	By_disease	1.2266	Dizziness
SMTT01185	FAM20C	7	FAM20C, Golgi Associated Secretory Pathway Kinase	None	ENSG00000177706	None	0.000480927	0.00252518	1	By_disease	0.9596	Dizziness
SMTT01186	FAM83H	8	Family With Sequence Similarity 83 Member H	None	ENSG00000180921	None	0.00877983	0.0242038	1	By_disease	0.4871	Dizziness
SMTT01187	FAN1	15	FANCD2 And FANCI Associated Nuclease 1	None	ENSG00000198690	None	0.0168528	0.0400616	1	By_disease	0.7963	Dizziness
SMTT01188	FANCA	16	Fanconi Anemia Complementation Group A	None	ENSG00000187741	None	1.30608e-06	2.13213e-05	1	By_disease	2.1514	Dizziness
SMTT01189	FANCB	X	Fanconi Anemia Complementation Group B	None	ENSG00000181544	None	0.0409196	0.0780422	1	By_disease	0.6827	Dizziness
SMTT01190	FANCC	9	Fanconi Anemia Complementation Group C	None	ENSG00000158169	None	0.0013933	0.00581029	1	By_disease	1.2321	Dizziness
SMTT01191	FANCD2	3	Fanconi Anemia Complementation Group D2	None	ENSG00000144554	None	2.81241e-05	0.000259276	1	By_disease	1.5516	Dizziness
SMTT01192	FANCE	6	Fanconi Anemia Complementation Group E	None	ENSG00000112039	None	0.000313812	0.00179368	1	By_disease	1.2394	Dizziness
SMTT01193	FANCF	11	Fanconi Anemia Complementation Group F	None	ENSG00000183161	None	1.19734e-05	0.000129905	1	By_disease	1.5577	Dizziness
SMTT01194	FANCG	9	Fanconi Anemia Complementation Group G	None	ENSG00000221829	None	0.00115653	0.00501551	1	By_disease	1.1872	Dizziness
SMTT01195	FANCI	15	Fanconi Anemia Complementation Group I	None	ENSG00000140525	None	0.0234828	0.0514463	1	By_disease	0.6963	Dizziness
SMTT01196	FANCL	2	Fanconi Anemia Complementation Group L	None	ENSG00000115392	None	0.0168528	0.0400616	1	By_disease	0.706	Dizziness
SMTT01197	FANCM	14	Fanconi Anemia Complementation Group M	None	ENSG00000187790	None	0.000309341	0.00177912	1	By_disease	0.8175	Dizziness
SMTT01200	FAS	10	Fas Cell Surface Death Receptor	None	ENSG00000026103	None	9.61291e-15	1.52323e-12	8.44632e-09	By_disease	5.6896	Dizziness
SMTT01201	FASLG	1	Fas Ligand	None	ENSG00000117560	None	0.000548311	0.00280609	1	By_disease	2.5032	Dizziness
SMTT01202	FASN	None	fatty acid synthase	Fatty Acid Synthase	ENSG00000169710	P49327	5.46381e-05	0.000444529	1	By_disease	1.321	Dizziness
SMTT01204	FAT4	4	FAT Atypical Cadherin 4	None	ENSG00000196159	None	0.0199988	0.0457236	1	By_disease	0.7617	Dizziness
SMTT01205	FBLN1	22	Fibulin 1	None	ENSG00000077942	None	0.000177151	0.0011365	1	By_disease	1.5935	Dizziness
SMTT01206	FBLN5	14	Fibulin 5	None	ENSG00000140092	None	0.000250127	0.00149841	1	By_disease	1.6809	Dizziness
SMTT01207	FBN1	15	Fibrillin 1	None	ENSG00000166147	None	7.45569e-13	8.26785e-11	6.55089e-07	By_disease	5.4883	Dizziness
SMTT01209	FBP1	9	Fructose-bisphosphatase 1	Fructose-1,6-bisphosphatase 1	ENSG00000165140	P09467	0.000400203	0.00218593	1	By_disease	1.2092	Dizziness
SMTT01210	FBXL4	6	F-box And Leucine Rich Repeat Protein 4	None	ENSG00000112234	None	0.000461101	0.00243958	1	By_disease	1.0346	Dizziness
SMTT01214	FCER1A	None	Fc fragment of IgE receptor Ia	High Affinity Immunoglobulin Epsilon Receptor Subunit Alpha	ENSG00000179639	P12319	0.0013933	0.00581029	1	By_disease	1.1739	Dizziness
SMTT01215	FCER2	None	Fc fragment of IgE receptor II	Low Affinity Immunoglobulin Epsilon Fc Receptor	ENSG00000104921	P06734	0.0125349	0.0318563	1	By_disease	0.9371	Dizziness
SMTT01216	FCGR2C	1	Fc Fragment Of IgG Receptor IIc (gene/pseudogene)	Low Affinity Immunoglobulin Gamma Fc Region Receptor II-c	None	P31995	2.17859e-05	0.00021056	1	By_disease	1.4263	Dizziness
SMTT01217	FCGR3A	1	Fc Fragment Of IgG Receptor IIIa	Low Affinity Immunoglobulin Gamma Fc Region Receptor III-A	ENSG00000203747	P08637	2.46054e-08	7.85387e-07	0.0216193	By_disease	1.9489	Dizziness
SMTT01220	FECH	18	Ferrochelatase	Ferrochelatase, Mitochondrial	ENSG00000066926	P22830	0.00030146	0.00174174	1	By_disease	1.5744	Dizziness
SMTT01221	FERMT1	20	Fermitin Family Member 1	None	ENSG00000101311	None	0.0013933	0.00581029	1	By_disease	1.2259	Dizziness
SMTT01222	FERMT3	11	Fermitin Family Member 3	None	ENSG00000149781	None	6.29671e-07	1.17101e-05	0.553256	By_disease	1.5324	Dizziness
SMTT01224	FGA	4	Fibrinogen Alpha Chain	Fibrinogen Alpha Chain	ENSG00000171560	P02671	1.48717e-08	5.12327e-07	0.0130669	By_disease	2.4263	Dizziness
SMTT01227	FGD4	12	FYVE, RhoGEF And PH Domain Containing 4	None	ENSG00000139132	None	1.68131e-05	0.000170759	1	By_disease	1.2452	Dizziness
SMTT01229	FGF14	13	Fibroblast Growth Factor 14	None	ENSG00000102466	None	1.68131e-05	0.000170759	1	By_disease	1.4586	Dizziness
SMTT01231	FGF17	8	Fibroblast Growth Factor 17	None	ENSG00000158815	None	0.0021656	0.00818431	1	By_disease	0.982	Dizziness
SMTT01232	FGF2	None	fibroblast growth factor 2	Fibroblast Growth Factor 2	ENSG00000138685	P09038	3.14246e-13	3.76634e-11	2.7611e-07	By_disease	5.5807	Dizziness
SMTT01234	FGF23	12	Fibroblast Growth Factor 23	None	ENSG00000118972	None	0.00275086	0.00981664	1	By_disease	1.8823	Dizziness
SMTT01235	FGF3	11	Fibroblast Growth Factor 3	None	ENSG00000186895	None	0.0314926	0.0643963	1	By_disease	0.7967	Dizziness
SMTT01236	FGF5	4	Fibroblast Growth Factor 5	None	ENSG00000138675	None	0.0039498	0.0130617	1	By_disease	0.5535	Dizziness
SMTT01237	FGF8	10	Fibroblast Growth Factor 8	None	ENSG00000107831	None	0.0296091	0.061433	1	By_disease	1.296	Dizziness
SMTT01238	FGF9	13	Fibroblast Growth Factor 9	None	ENSG00000102678	None	0.00901337	0.0247014	1	By_disease	1.1373	Dizziness
SMTT01239	FGFR1	8	Fibroblast Growth Factor Receptor 1	Fibroblast Growth Factor Receptor 1	ENSG00000077782	P11362	0.000110832	0.000782914	1	By_disease	4.3145	Dizziness
SMTT01240	FGFR2	10	Fibroblast Growth Factor Receptor 2	Fibroblast Growth Factor Receptor 2	ENSG00000066468	P21802	0.000990043	0.00442814	1	By_disease	3.5589	Dizziness
SMTT01241	FGFR3	4	Fibroblast Growth Factor Receptor 3	Fibroblast Growth Factor Receptor 3	ENSG00000068078	P22607	0.0372155	0.0726331	1	By_disease	2.531	Dizziness
SMTT01243	FGG	4	Fibrinogen Gamma Chain	Fibrinogen Gamma Chain	ENSG00000171557	P02679	0.0199988	0.0457236	1	By_disease	0.8013	Dizziness
SMTT01244	FH	1	Fumarate Hydratase	None	ENSG00000091483	None	3.31209e-06	4.54614e-05	1	By_disease	1.897	Dizziness
SMTT01245	FHL1	X	Four And A Half LIM Domains 1	None	ENSG00000022267	None	7.16385e-06	8.56426e-05	1	By_disease	1.9864	Dizziness
SMTT01246	FHL2	2	Four And A Half LIM Domains 2	None	ENSG00000115641	None	0.00203843	0.00780228	1	By_disease	1.4219	Dizziness
SMTT01247	FIG4	6	FIG4 Phosphoinositide 5-phosphatase	None	ENSG00000112367	None	1.54966e-11	1.2861e-09	1.3616e-05	By_disease	3.4943	Dizziness
SMTT01252	FKTN	9	Fukutin	None	ENSG00000106692	None	0.0118005	0.0303034	1	By_disease	1.4596	Dizziness
SMTT01255	FLG	1	Filaggrin	None	ENSG00000143631	None	0.00305924	0.010675	1	By_disease	1.8432	Dizziness
SMTT01256	FLI1	11	Fli-1 Proto-oncogene, ETS Transcription Factor	None	ENSG00000151702	None	0.002487	0.00907134	1	By_disease	1.6081	Dizziness
SMTT01258	FLNA	X	Filamin A	Filamin-A	ENSG00000196924	P21333	0.000763636	0.00362614	1	By_disease	2.943	Dizziness
SMTT01259	FLNB	3	Filamin B	None	ENSG00000136068	None	1.96883e-05	0.000194083	1	By_disease	2.4765	Dizziness
SMTT01260	FLNC	7	Filamin C	None	ENSG00000128591	None	1.08274e-05	0.000119245	1	By_disease	2.1545	Dizziness
SMTT01262	FLT1	None	fms related tyrosine kinase 1	Vascular Endothelial Growth Factor Receptor 1	ENSG00000102755	P17948	2.53067e-11	1.99476e-09	2.22356e-05	By_disease	3.4489	Dizziness
SMTT01263	FLT3	13	Fms Related Tyrosine Kinase 3	Receptor-type Tyrosine-protein Kinase FLT3	ENSG00000122025	P36888	0.014527	0.0356952	1	By_disease	0.9351	Dizziness
SMTT01264	FLT4	5	Fms Related Tyrosine Kinase 4	Vascular Endothelial Growth Factor Receptor 3	ENSG00000037280	P35916	0.00901337	0.0247014	1	By_disease	1.1013	Dizziness
SMTT01265	FLVCR1	1	Feline Leukemia Virus Subgroup C Cellular Receptor 1	None	ENSG00000162769	None	0.0314926	0.0643963	1	By_disease	0.7563	Dizziness
SMTT01267	FMN2	1	Formin 2	None	ENSG00000155816	None	0.00234561	0.00869141	1	By_disease	0.5701	Dizziness
SMTT01268	FMO3	1	Flavin Containing Monooxygenase 3	None	ENSG00000007933	None	0.000187601	0.0011915	1	By_disease	1.0716	Dizziness
SMTT01269	FMR1	X	Fragile X Mental Retardation 1	None	ENSG00000102081	None	4.17678e-08	1.22399e-06	0.0366989	By_disease	3.1879	Dizziness
SMTT01270	FN1	2	Fibronectin 1	Fibronectin	ENSG00000115414	P02751	6.55925e-12	5.94823e-10	5.76324e-06	By_disease	3.4386	Dizziness
SMTT01271	FOLR1	11	Folate Receptor 1	Folate Receptor Alpha	ENSG00000110195	P15328	8.39154e-11	5.78741e-09	7.37317e-05	By_disease	2.7524	Dizziness
SMTT01272	FOS	14	Fos Proto-oncogene, AP-1 Transcription Factor Subunit	Proto-oncogene C-Fos	ENSG00000170345	P01100	1.56677e-09	7.41547e-08	0.00137663	By_disease	3.7584	Dizziness
SMTT01273	FOXC1	6	Forkhead Box C1	None	ENSG00000054598	None	0.0282856	0.0593419	1	By_disease	1.2116	Dizziness
SMTT01274	FOXC2	16	Forkhead Box C2	None	ENSG00000176692	None	0.0167207	0.0397818	1	By_disease	0.8595	Dizziness
SMTT01275	FOXE1	9	Forkhead Box E1	None	ENSG00000178919	None	0.000177151	0.0011365	1	By_disease	1.654	Dizziness
SMTT01277	FOXF1	16	Forkhead Box F1	None	ENSG00000103241	None	0.000400203	0.00218593	1	By_disease	1.3337	Dizziness
SMTT01278	FOXG1	14	Forkhead Box G1	None	ENSG00000176165	None	0.000141119	0.000949476	1	By_disease	1.8895	Dizziness
SMTT01279	FOXI1	5	Forkhead Box I1	None	ENSG00000168269	None	0.00608166	0.0182716	1	By_disease	0.6522	Dizziness
SMTT01282	FOXO1	13	Forkhead Box O1	None	ENSG00000150907	None	1.80015e-05	0.000180528	1	By_disease	2.0349	Dizziness
SMTT01283	FOXP1	3	Forkhead Box P1	None	ENSG00000114861	None	3.31209e-06	4.54614e-05	1	By_disease	1.9708	Dizziness
SMTT01285	FOXP3	X	Forkhead Box P3	None	ENSG00000049768	None	0.00308077	0.0107396	1	By_disease	1.3549	Dizziness
SMTT01287	FPR1	None	formyl peptide receptor 1	FMet-Leu-Phe Receptor	ENSG00000171051	P21462	0.00581086	0.0176252	1	By_disease	0.6999	Dizziness
SMTT01289	FRAS1	4	Fraser Extracellular Matrix Complex Subunit 1	None	ENSG00000138759	None	8.83451e-05	0.000652427	1	By_disease	1.0106	Dizziness
SMTT01293	FRMD4A	10	FERM Domain Containing 4A	None	ENSG00000151474	None	0.000309341	0.00177912	1	By_disease	0.9527	Dizziness
SMTT01296	FSCN2	17	Fascin Actin-bundling Protein 2, Retinal	None	ENSG00000186765	None	0.0360277	0.0708333	1	By_disease	0.7522	Dizziness
SMTT01300	FTH1	11	Ferritin Heavy Chain 1	Ferritin Heavy Chain	ENSG00000167996	P02794	6.55947e-08	1.79273e-06	0.0576343	By_disease	2.3189	Dizziness
SMTT01301	FTL	19	Ferritin Light Chain	Ferritin Light Chain	ENSG00000087086	P02792	6.99472e-07	1.27529e-05	0.614586	By_disease	2.4328	Dizziness
SMTT01302	FTO	16	FTO, Alpha-ketoglutarate Dependent Dioxygenase	Alpha-ketoglutarate-dependent Dioxygenase FTO	ENSG00000140718	Q9C0B1	1.98121e-09	9.09593e-08	0.00174078	By_disease	2.3637	Dizziness
SMTT01304	FUCA1	1	Alpha-L-fucosidase 1	None	ENSG00000179163	None	0.00784098	0.0221834	1	By_disease	1.0774	Dizziness
SMTT01305	FUS	16	FUS RNA Binding Protein	None	ENSG00000089280	None	0.000975649	0.00437733	1	By_disease	1.6617	Dizziness
SMTT01307	FXN	9	Frataxin	Frataxin, Mitochondrial	ENSG00000165060	Q16595	0.000451867	0.00240295	1	By_disease	1.4316	Dizziness
SMTT01308	FXYD2	11	FXYD Domain Containing Ion Transport Regulator 2	Sodium/potassium-transporting ATPase Subunit Gamma	ENSG00000137731	P54710	2.00034e-06	3.01763e-05	1	By_disease	1.3302	Dizziness
SMTT01311	FYN	None	FYN proto-oncogene, Src family tyrosine kinase	Tyrosine-protein Kinase Fyn	ENSG00000010810	P06241	1.84818e-07	4.24225e-06	0.162389	By_disease	1.9135	Dizziness
SMTT01312	FZD2	17	Frizzled Class Receptor 2	None	ENSG00000180340	None	0.020513	0.0465459	1	By_disease	0.5014	Dizziness
SMTT01314	FZD6	8	Frizzled Class Receptor 6	None	ENSG00000164930	None	3.00717e-05	0.000274312	1	By_disease	1.2738	Dizziness
SMTT01315	G6PC	17	Glucose-6-phosphatase Catalytic Subunit	None	ENSG00000131482	None	0.0371926	0.0726147	1	By_disease	1.0843	Dizziness
SMTT01316	G6PC3	17	Glucose-6-phosphatase Catalytic Subunit 3	None	ENSG00000141349	None	2.17859e-05	0.00021056	1	By_disease	1.4819	Dizziness
SMTT01317	G6PD	X	Glucose-6-phosphate Dehydrogenase	Glucose-6-phosphate 1-dehydrogenase	ENSG00000160211	P11413	0.0340474	0.0679856	1	By_disease	1.0409	Dizziness
SMTT01318	GAA	17	Glucosidase Alpha, Acid	Lysosomal Alpha-glucosidase	ENSG00000171298	P10253	0.00397846	0.0131286	1	By_disease	1.4779	Dizziness
SMTT01319	GABBR1	None	gamma-aminobutyric acid type B receptor subunit 1	Gamma-aminobutyric Acid Type B Receptor Subunit 1	ENSG00000204681	Q9UBS5	7.18111e-11	5.03643e-09	6.30964e-05	By_disease	2.7861	Dizziness
SMTT01321	GABRA2	None	gamma-aminobutyric acid type A receptor alpha2 subunit	Gamma-aminobutyric Acid Receptor Subunit Alpha-2	ENSG00000151834	P47869	2.16995e-06	3.2286e-05	1	By_disease	1.2078	Dizziness
SMTT01322	GABRA3	X	Gamma-aminobutyric Acid Type A Receptor Alpha3 Subunit	Gamma-aminobutyric Acid Receptor Subunit Alpha-3	ENSG00000011677	P34903	0.0449084	0.0836614	1	By_disease	0.5592	Dizziness
SMTT01323	GABRB3	15	Gamma-aminobutyric Acid Type A Receptor Beta3 Subunit	Gamma-aminobutyric Acid Receptor Subunit Beta-3	ENSG00000166206	P28472	0.00026027	0.00154957	1	By_disease	1.4115	Dizziness
SMTT01326	GAD1	2	Glutamate Decarboxylase 1	Glutamate Decarboxylase 1	ENSG00000128683	Q99259	4.09189e-05	0.000351185	1	By_disease	2.1646	Dizziness
SMTT01327	GAD2	None	glutamate decarboxylase 2	Glutamate Decarboxylase 2	ENSG00000136750	Q05329	0.0034825	0.0118235	1	By_disease	0.9275	Dizziness
SMTT01328	GAL	11	Galanin And GMAP Prepropeptide	None	ENSG00000069482	None	2.79713e-07	5.98936e-06	0.245768	By_disease	1.6842	Dizziness
SMTT01329	GALC	14	Galactosylceramidase	None	ENSG00000054983	None	0.000840806	0.00389691	1	By_disease	1.4744	Dizziness
SMTT01333	GALT	9	Galactose-1-phosphate Uridylyltransferase	None	ENSG00000213930	None	0.00912214	0.0249284	1	By_disease	0.9262	Dizziness
SMTT01337	GAPDH	None	glyceraldehyde-3-phosphate dehydrogenase	Glyceraldehyde-3-phosphate Dehydrogenase	ENSG00000111640	P04406	1.69923e-06	2.64063e-05	1	By_disease	2.2082	Dizziness
SMTT01340	GATA1	X	GATA Binding Protein 1	None	ENSG00000102145	None	0.013664	0.0340618	1	By_disease	1.6346	Dizziness
SMTT01341	GATA2	3	GATA Binding Protein 2	None	ENSG00000179348	None	0.000451867	0.00240295	1	By_disease	1.5251	Dizziness
SMTT01342	GATA3	10	GATA Binding Protein 3	None	ENSG00000107485	None	6.65254e-06	8.0578e-05	1	By_disease	2.3823	Dizziness
SMTT01343	GATA4	8	GATA Binding Protein 4	None	ENSG00000136574	None	0.0190852	0.0441046	1	By_disease	1.2931	Dizziness
SMTT01344	GATA5	20	GATA Binding Protein 5	None	ENSG00000130700	None	0.0314686	0.0643963	1	By_disease	0.5414	Dizziness
SMTT01345	GATA6	18	GATA Binding Protein 6	None	ENSG00000141448	None	0.00806513	0.0226863	1	By_disease	1.5805	Dizziness
SMTT01348	GATM	15	Glycine Amidinotransferase	Glycine Amidinotransferase, Mitochondrial	ENSG00000171766	P50440	1.42624e-05	0.000149553	1	By_disease	1.8339	Dizziness
SMTT01349	GBA	1	Glucosylceramidase Beta	Glucosylceramidase	ENSG00000177628	P04062	0.000476026	0.00250324	1	By_disease	2.4544	Dizziness
SMTT01352	GCDH	19	Glutaryl-CoA Dehydrogenase	Glutaryl-CoA Dehydrogenase, Mitochondrial	ENSG00000105607	Q92947	0.0137758	0.0482983	1	By_disease	0.6389	Dizziness
SMTT01353	GCH1	14	GTP Cyclohydrolase 1	GTP Cyclohydrolase 1	ENSG00000131979	P30793	0.000294438	0.00171001	1	By_disease	1.7009	Dizziness
SMTT01354	GCK	7	Glucokinase	Glucokinase	ENSG00000106633	P35557	4.9468e-05	0.0004094	1	By_disease	1.9411	Dizziness
SMTT01355	GCLC	6	Glutamate-cysteine Ligase Catalytic Subunit	Glutamate--cysteine Ligase Catalytic Subunit	ENSG00000001084	P48506	4.29533e-09	1.76829e-07	0.00377406	By_disease	1.8077	Dizziness
SMTT01357	GCNT2	6	Glucosaminyl (N-acetyl) Transferase 2 (I Blood Group)	None	ENSG00000111846	None	0.0314686	0.0643963	1	By_disease	0.5883	Dizziness
SMTT01359	GDAP1	8	Ganglioside Induced Differentiation Associated Protein 1	None	ENSG00000104381	None	0.00026027	0.00154957	1	By_disease	1.6453	Dizziness
SMTT01362	GDF3	12	Growth Differentiation Factor 3	None	ENSG00000184344	None	0.0314686	0.0643963	1	By_disease	0.6875	Dizziness
SMTT01366	GDNF	5	Glial Cell Derived Neurotrophic Factor	Glial Cell Line-derived Neurotrophic Factor	ENSG00000168621	P39905	1.30331e-07	3.16995e-06	0.114514	By_disease	3.0467	Dizziness
SMTT01367	GFAP	17	Glial Fibrillary Acidic Protein	None	ENSG00000131095	None	2.05456e-11	1.65299e-09	1.80523e-05	By_disease	5.7993	Dizziness
SMTT01368	GFER	16	Growth Factor, Augmenter Of Liver Regeneration	FAD-linked Sulfhydryl Oxidase ALR	ENSG00000127554	P55789	0.000396696	0.0021715	1	By_disease	0.7824	Dizziness
SMTT01369	GFI1	1	Growth Factor Independent 1 Transcriptional Repressor	None	ENSG00000162676	None	0.000262439	0.00156107	1	By_disease	1.2573	Dizziness
SMTT01372	GFPT1	2	Glutamine--fructose-6-phosphate Transaminase 1	None	ENSG00000198380	None	0.0360277	0.0708333	1	By_disease	0.765	Dizziness
SMTT01373	GGCX	2	Gamma-glutamyl Carboxylase	Vitamin K-dependent Gamma-carboxylase	ENSG00000115486	P38435	7.55269e-05	0.000576415	1	By_disease	1.7141	Dizziness
SMTT01374	GH1	17	Growth Hormone 1	None	ENSG00000259384	None	2.0965e-08	6.87522e-07	0.0184208	By_disease	3.2894	Dizziness
SMTT01375	GHR	5	Growth Hormone Receptor	Growth Hormone Receptor	ENSG00000112964	P10912	6.65254e-06	8.0578e-05	1	By_disease	2.4723	Dizziness
SMTT01377	GHSR	3	Growth Hormone Secretagogue Receptor	Growth Hormone Secretagogue Receptor Type 1	ENSG00000121853	Q92847	0.0120728	0.0309195	1	By_disease	0.5574	Dizziness
SMTT01379	GIPC3	19	GIPC PDZ Domain Containing Family Member 3	None	ENSG00000179855	None	0.045889	0.0851215	1	By_disease	0.4366	Dizziness
SMTT01380	GJA1	6	Gap Junction Protein Alpha 1	Gap Junction Alpha-1 Protein	ENSG00000152661	P17302	1.6913e-08	5.72613e-07	0.0148605	By_disease	4.0486	Dizziness
SMTT01382	GJA5	1	Gap Junction Protein Alpha 5	None	ENSG00000265107	None	0.0117246	0.0301802	1	By_disease	1.0758	Dizziness
SMTT01384	GJB1	X	Gap Junction Protein Beta 1	None	ENSG00000169562	None	1.56231e-07	3.69516e-06	0.137271	By_disease	2.2417	Dizziness
SMTT01385	GJB2	13	Gap Junction Protein Beta 2	None	ENSG00000165474	None	0.000276076	0.00162352	1	By_disease	3.0716	Dizziness
SMTT01386	GJB3	1	Gap Junction Protein Beta 3	None	ENSG00000188910	None	9.45401e-05	0.000687368	1	By_disease	1.7066	Dizziness
SMTT01388	GJB6	13	Gap Junction Protein Beta 6	None	ENSG00000121742	None	0.0128096	0.0323796	1	By_disease	1.5195	Dizziness
SMTT01390	GK	X	Glycerol Kinase	None	ENSG00000198814	None	5.9833e-05	0.000477557	1	By_disease	1.5005	Dizziness
SMTT01391	GLA	X	Galactosidase Alpha	Alpha-galactosidase A	ENSG00000102393	P06280	1.32905e-13	1.71377e-11	1.16776e-07	By_disease	3.7083	Dizziness
SMTT01392	GLB1	3	Galactosidase Beta 1	None	ENSG00000170266	None	0.0088492	0.0243129	1	By_disease	1.5736	Dizziness
SMTT01393	GLDC	9	Glycine Decarboxylase	Glycine Dehydrogenase (decarboxylating), Mitochondrial	ENSG00000178445	P23378	1.8512e-06	2.82907e-05	1	By_disease	1.6967	Dizziness
SMTT01394	GLE1	9	GLE1, RNA Export Mediator	None	ENSG00000119392	None	0.0314926	0.0643963	1	By_disease	0.8296	Dizziness
SMTT01395	GLI2	2	GLI Family Zinc Finger 2	None	ENSG00000074047	None	0.00970845	0.0262123	1	By_disease	1.4874	Dizziness
SMTT01396	GLI3	7	GLI Family Zinc Finger 3	None	ENSG00000106571	None	0.000617547	0.00306512	1	By_disease	2.3766	Dizziness
SMTT01397	GLIPR2	None	GLI pathogenesis related 2	Golgi-associated Plant Pathogenesis-related Protein 1	ENSG00000122694	Q9H4G4	0.00608166	0.0182716	1	By_disease	0.5123	Dizziness
SMTT01398	GLIS2	16	GLIS Family Zinc Finger 2	None	ENSG00000126603	None	6.61142e-06	8.02027e-05	1	By_disease	1.1194	Dizziness
SMTT01399	GLIS3	9	GLIS Family Zinc Finger 3	None	ENSG00000107249	None	3.43285e-08	1.03983e-06	0.0301625	By_disease	1.8835	Dizziness
SMTT01400	GLMN	1	Glomulin, FKBP Associated Protein	None	ENSG00000174842	None	0.0449084	0.0836614	1	By_disease	0.5366	Dizziness
SMTT01402	GLRB	4	Glycine Receptor Beta	Glycine Receptor Subunit Beta	ENSG00000109738	P48167	2.79713e-07	5.98936e-06	0.245768	By_disease	1.7549	Dizziness
SMTT01406	GLUL	1	Glutamate-ammonia Ligase	Glutamine Synthetase	ENSG00000135821	P15104	1.41973e-11	1.18751e-09	1.24744e-05	By_disease	3.4455	Dizziness
SMTT01409	GMNN	6	Geminin, DNA Replication Inhibitor	None	ENSG00000112312	None	0.0039498	0.0130617	1	By_disease	0.5821	Dizziness
SMTT01412	GNA11	19	G Protein Subunit Alpha 11	None	ENSG00000088256	None	2.78724e-06	3.9503e-05	1	By_disease	2.4775	Dizziness
SMTT01413	GNAI1	None	G protein subunit alpha i1	Guanine Nucleotide-binding Protein G(i) Subunit Alpha-1	ENSG00000127955	P63096	0.00125444	0.00535335	1	By_disease	0.867	Dizziness
SMTT01414	GNAI2	3	G Protein Subunit Alpha I2	None	ENSG00000114353	None	0.000480927	0.00252518	1	By_disease	1.2242	Dizziness
SMTT01415	GNAI3	1	G Protein Subunit Alpha I3	None	ENSG00000065135	None	0.000262439	0.00156107	1	By_disease	1.0287	Dizziness
SMTT01416	GNAL	18	G Protein Subunit Alpha L	None	ENSG00000141404	None	0.0314686	0.0643963	1	By_disease	0.6025	Dizziness
SMTT01418	GNAQ	9	G Protein Subunit Alpha Q	None	ENSG00000156052	None	1.32834e-05	0.000141131	1	By_disease	2.1141	Dizziness
SMTT01419	GNAS	20	GNAS Complex Locus	Guanine Nucleotide-binding Protein G(s) Subunit Alpha Isoforms Short	ENSG00000087460	P63092	5.51653e-08	1.55285e-06	0.0484706	By_disease	4.4005	Dizziness
SMTT01423	GNB1	1	G Protein Subunit Beta 1	None	ENSG00000078369	None	3.74445e-05	0.000326432	1	By_disease	1.2891	Dizziness
SMTT01424	GNB4	3	G Protein Subunit Beta 4	None	ENSG00000114450	None	6.61142e-06	8.02027e-05	1	By_disease	1.2962	Dizziness
SMTT01427	GNPAT	1	Glyceronephosphate O-acyltransferase	None	ENSG00000116906	None	0.00164109	0.00661997	1	By_disease	1.1138	Dizziness
SMTT01429	GNPTG	16	N-acetylglucosamine-1-phosphate Transferase Gamma Subunit	None	ENSG00000090581	None	0.0256764	0.0550408	1	By_disease	0.6073	Dizziness
SMTT01430	GNRH1	8	Gonadotropin Releasing Hormone 1	None	ENSG00000147437	None	0.00315723	0.0109583	1	By_disease	1.9401	Dizziness
SMTT01431	GNRHR	4	Gonadotropin Releasing Hormone Receptor	Gonadotropin-releasing Hormone Receptor	ENSG00000109163	P30968	0.0167207	0.0397818	1	By_disease	0.9782	Dizziness
SMTT01433	GOLGA5	14	Golgin A5	None	ENSG00000066455	None	0.0233861	0.0512862	1	By_disease	0.3175	Dizziness
SMTT01436	GOT1	None	glutamic-oxaloacetic transaminase 1	Aspartate Aminotransferase, Cytoplasmic	ENSG00000120053	P17174	0.00165357	0.00665702	1	By_disease	0.7384	Dizziness
SMTT01437	GP1BA	17	Glycoprotein Ib Platelet Alpha Subunit	Platelet Glycoprotein Ib Alpha Chain	ENSG00000185245	P07359	0.00197902	0.00761994	1	By_disease	1.1786	Dizziness
SMTT01442	GPC4	X	Glypican 4	None	ENSG00000076716	None	3.7949e-06	5.10156e-05	1	By_disease	2.5282	Dizziness
SMTT01443	GPC6	13	Glypican 6	None	ENSG00000183098	None	4.6978e-05	0.000393001	1	By_disease	1.5853	Dizziness
SMTT01445	GPD1L	3	Glycerol-3-phosphate Dehydrogenase 1 Like	None	ENSG00000152642	None	7.51049e-10	3.92356e-08	0.000659904	By_disease	2.3746	Dizziness
SMTT01446	GPHN	14	Gephyrin	Gephyrin	ENSG00000171723	Q9NQX3	0.0103059	0.0274618	1	By_disease	1.1043	Dizziness
SMTT01450	GPR143	X	G Protein-coupled Receptor 143	None	ENSG00000101850	None	0.0199988	0.0457236	1	By_disease	0.8463	Dizziness
SMTT01451	GPR161	1	G Protein-coupled Receptor 161	None	ENSG00000143147	None	0.0039498	0.0130617	1	By_disease	0.5762	Dizziness
SMTT01453	GPR35	2	G Protein-coupled Receptor 35	G-protein Coupled Receptor 35	ENSG00000178623	Q9HC97	0.0120728	0.0309195	1	By_disease	0.5169	Dizziness
SMTT01454	GPR88	1	G Protein-coupled Receptor 88	None	ENSG00000181656	None	0.0233861	0.0512862	1	By_disease	0.4427	Dizziness
SMTT01456	GPT	None	glutamic--pyruvic transaminase	Alanine Aminotransferase 1	ENSG00000167701	P24298	1.85819e-06	2.83877e-05	1	By_disease	2.7806	Dizziness
SMTT01458	GPX1	3	Glutathione Peroxidase 1	Glutathione Peroxidase 1	ENSG00000233276	P07203	2.34474e-15	4.17126e-13	2.06019e-09	By_disease	3.8719	Dizziness
SMTT01459	GPX4	19	Glutathione Peroxidase 4	Phospholipid Hydroperoxide Glutathione Peroxidase, Mitochondrial	ENSG00000167468	P36969	8.41319e-06	9.72157e-05	1	By_disease	1.8159	Dizziness
SMTT01462	GRHPR	9	Glyoxylate And Hydroxypyruvate Reductase	None	ENSG00000137106	None	2.54538e-05	0.000238956	1	By_disease	1.2011	Dizziness
SMTT01463	GRIA1	None	glutamate ionotropic receptor AMPA type subunit 1	Glutamate Receptor 1	ENSG00000155511	P42261	9.39772e-05	0.000683654	1	By_disease	1.4492	Dizziness
SMTT01464	GRIA2	None	glutamate ionotropic receptor AMPA type subunit 2	Glutamate Receptor 2	ENSG00000120251	P42262	0.01598	0.0384237	1	By_disease	0.5795	Dizziness
SMTT01465	GRIA3	X	Glutamate Ionotropic Receptor AMPA Type Subunit 3	Glutamate Receptor 3	ENSG00000125675	P42263	0.0168528	0.0400616	1	By_disease	0.6737	Dizziness
SMTT01468	GRIN1	9	Glutamate Ionotropic Receptor NMDA Type Subunit 1	Glutamate Receptor Ionotropic, NMDA 1	ENSG00000176884	Q05586	0.000400203	0.00218593	1	By_disease	1.2166	Dizziness
SMTT01469	GRIN2A	16	Glutamate Ionotropic Receptor NMDA Type Subunit 2A	Glutamate Receptor Ionotropic, NMDA 2A	ENSG00000183454	Q12879	6.96392e-05	0.000538864	1	By_disease	1.794	Dizziness
SMTT01470	GRIN2B	12	Glutamate Ionotropic Receptor NMDA Type Subunit 2B	Glutamate Receptor Ionotropic, NMDA 2B	ENSG00000273079	Q13224	0.0340474	0.0679856	1	By_disease	1.0658	Dizziness
SMTT01475	GRM1	6	Glutamate Metabotropic Receptor 1	Metabotropic Glutamate Receptor 1	ENSG00000152822	Q13255	0.0461689	0.085421	1	By_disease	0.6858	Dizziness
SMTT01477	GRM5	None	glutamate metabotropic receptor 5	Metabotropic Glutamate Receptor 5	ENSG00000168959	P41594	0.0273123	0.0575964	1	By_disease	0.7209	Dizziness
SMTT01479	GRN	17	Granulin Precursor	None	ENSG00000030582	None	1.08925e-07	2.73096e-06	0.0957065	By_disease	2.7511	Dizziness
SMTT01483	GSK3B	None	glycogen synthase kinase 3 beta	Glycogen Synthase Kinase-3 Beta	ENSG00000082701	P49841	1.34235e-07	3.24737e-06	0.117944	By_disease	2.9296	Dizziness
SMTT01484	GSN	9	Gelsolin	Gelsolin	ENSG00000148180	P06396	0.00175586	0.00696315	1	By_disease	2.0044	Dizziness
SMTT01485	GSR	None	glutathione-disulfide reductase	Glutathione Reductase, Mitochondrial	ENSG00000104687	P00390	1.19734e-05	0.000129905	1	By_disease	1.5738	Dizziness
SMTT01486	GSS	20	Glutathione Synthetase	Glutathione Synthetase	ENSG00000100983	P48637	6.33679e-06	7.75467e-05	1	By_disease	1.5272	Dizziness
SMTT01489	GSTM1	None	glutathione S-transferase mu 1	Glutathione S-transferase Mu 1	ENSG00000134184	P09488	8.01454e-09	3.02229e-07	0.00704192	By_disease	3.6521	Dizziness
SMTT01490	GSTM2	None	glutathione S-transferase mu 2	Glutathione S-transferase Mu 2	ENSG00000213366	P28161	0.000461101	0.00243958	1	By_disease	0.8721	Dizziness
SMTT01491	GSTP1	None	glutathione S-transferase pi 1	Glutathione S-transferase P	ENSG00000084207	P09211	6.55009e-11	4.64278e-09	5.75519e-05	By_disease	3.8948	Dizziness
SMTT01492	GTF2E2	8	General Transcription Factor IIE Subunit 2	None	ENSG00000197265	None	0.0256764	0.0550408	1	By_disease	0.5379	Dizziness
SMTT01494	GTF2I	7	General Transcription Factor IIi	None	ENSG00000263001	None	0.000345121	0.00194125	1	By_disease	1.7594	Dizziness
SMTT01495	GTF2IRD1	7	GTF2I Repeat Domain Containing 1	None	ENSG00000006704	None	1.71675e-07	3.99547e-06	0.150841	By_disease	2.8806	Dizziness
SMTT01497	GUCA1A	6	Guanylate Cyclase Activator 1A	Guanylyl Cyclase-activating Protein 1	ENSG00000048545	P43080	0.0378831	0.0736729	1	By_disease	0.6294	Dizziness
SMTT01498	GUCA1B	6	Guanylate Cyclase Activator 1B	None	ENSG00000112599	None	0.0034825	0.0118235	1	By_disease	0.9325	Dizziness
SMTT01501	GUSB	7	Glucuronidase Beta	None	ENSG00000169919	None	0.0309547	0.0636543	1	By_disease	0.8806	Dizziness
SMTT01502	GYG1	3	Glycogenin 1	Glycogenin-1	ENSG00000163754	P46976	1.21212e-06	2.00503e-05	1	By_disease	1.4833	Dizziness
SMTT01503	GYS1	19	Glycogen Synthase 1	None	ENSG00000104812	None	0.00109626	0.00481355	1	By_disease	0.7158	Dizziness
SMTT01505	H19	11	H19, Imprinted Maternally Expressed Transcript (non-protein Coding)	None	ENSG00000130600	None	7.3663e-10	3.85787e-08	0.000647235	By_disease	4.7531	Dizziness
SMTT01508	HABP2	10	Hyaluronan Binding Protein 2	Hyaluronan-binding Protein 2	ENSG00000148702	Q14520	1.68131e-05	0.000170759	1	By_disease	1.1663	Dizziness
SMTT01509	HACD1	10	3-hydroxyacyl-CoA Dehydratase 1	None	ENSG00000165996	None	0.045889	0.0851215	1	By_disease	0.3849	Dizziness
SMTT01510	HACE1	6	HECT Domain And Ankyrin Repeat Containing E3 Ubiquitin Protein Ligase 1	None	ENSG00000085382	None	0.00443805	0.0142855	1	By_disease	0.7537	Dizziness
SMTT01511	HADH	4	Hydroxyacyl-CoA Dehydrogenase	Hydroxyacyl-coenzyme A Dehydrogenase, Mitochondrial	ENSG00000138796	Q16836	0.0276528	0.0582217	1	By_disease	0.8613	Dizziness
SMTT01512	HADHA	2	Hydroxyacyl-CoA Dehydrogenase Trifunctional Multienzyme Complex Subunit Alpha	Trifunctional Enzyme Subunit Alpha, Mitochondrial	ENSG00000084754	P40939	2.86354e-05	0.000263358	1	By_disease	2.0822	Dizziness
SMTT01513	HADHB	2	Hydroxyacyl-CoA Dehydrogenase Trifunctional Multienzyme Complex Subunit Beta	None	ENSG00000138029	None	2.5705e-06	3.70473e-05	1	By_disease	1.7888	Dizziness
SMTT01515	HARS	5	Histidyl-tRNA Synthetase	Histidine--tRNA Ligase, Cytoplasmic	ENSG00000170445	P12081	0.0314926	0.0643963	1	By_disease	0.8117	Dizziness
SMTT01517	HAX1	1	HCLS1 Associated Protein X-1	None	ENSG00000143575	None	4.91654e-06	6.26687e-05	1	By_disease	1.4953	Dizziness
SMTT01518	HBA1	16	Hemoglobin Subunit Alpha 1	Hemoglobin Subunit Alpha	ENSG00000206172	P69905	0.00121997	0.00524386	1	By_disease	1.6732	Dizziness
SMTT01519	HBA2	16	Hemoglobin Subunit Alpha 2	None	ENSG00000188536	None	0.000975649	0.00437733	1	By_disease	1.6079	Dizziness
SMTT01520	HBB	11	Hemoglobin Subunit Beta	Hemoglobin Subunit Beta	ENSG00000244734	P68871	0.000143566	0.000964792	1	By_disease	2.2366	Dizziness
SMTT01523	HBG2	11	Hemoglobin Subunit Gamma 2	None	ENSG00000196565	None	6.69566e-07	1.22733e-05	0.588309	By_disease	2.1144	Dizziness
SMTT01524	HCCS	X	Holocytochrome C Synthase	None	ENSG00000004961	None	0.0217424	0.0484532	1	By_disease	0.9138	Dizziness
SMTT01528	HCN4	15	Hyperpolarization Activated Cyclic Nucleotide Gated Potassium Channel 4	None	ENSG00000138622	None	0.0168528	0.0400616	1	By_disease	0.945	Dizziness
SMTT01529	HCRT	17	Hypocretin Neuropeptide Precursor	Orexin	ENSG00000161610	O43612	0.00901337	0.0247014	1	By_disease	1.0237	Dizziness
SMTT01530	HDAC4	2	Histone Deacetylase 4	Histone Deacetylase 4	ENSG00000068024	P56524	0.00355864	0.0120412	1	By_disease	1.056	Dizziness
SMTT01531	HDAC6	X	Histone Deacetylase 6	Histone Deacetylase 6	ENSG00000094631	Q9UBN7	0.00330178	0.0113167	1	By_disease	0.7567	Dizziness
SMTT01532	HDAC8	X	Histone Deacetylase 8	Histone Deacetylase 8	ENSG00000147099	Q9BY41	8.83451e-05	0.000652427	1	By_disease	0.9689	Dizziness
SMTT01537	HERC2	15	HECT And RLD Domain Containing E3 Ubiquitin Protein Ligase 2	None	ENSG00000128731	None	0.00269559	0.0096493	1	By_disease	1.4682	Dizziness
SMTT01541	HEXB	5	Hexosaminidase Subunit Beta	Beta-hexosaminidase Subunit Beta	ENSG00000049860	P07686	2.22905e-05	0.000214561	1	By_disease	1.9039	Dizziness
SMTT01542	HFE	6	Homeostatic Iron Regulator	None	ENSG00000010704	None	1.02631e-11	8.88699e-10	9.01762e-06	By_disease	4.5248	Dizziness
SMTT01545	HGF	7	Hepatocyte Growth Factor	Hepatocyte Growth Factor	ENSG00000019991	P14210	3.67066e-15	6.30982e-13	3.2252e-09	By_disease	5.2675	Dizziness
SMTT01546	HGSNAT	8	Heparan-alpha-glucosaminide N-acetyltransferase	None	ENSG00000165102	None	0.00166477	0.00668221	1	By_disease	1.0867	Dizziness
SMTT01548	HIBCH	2	3-hydroxyisobutyryl-CoA Hydrolase	3-hydroxyisobutyryl-CoA Hydrolase, Mitochondrial	ENSG00000198130	Q6NVY1	0.0168528	0.0400616	1	By_disease	0.6887	Dizziness
SMTT01549	HIC1	17	HIC ZBTB Transcriptional Repressor 1	None	ENSG00000177374	None	0.000187601	0.0011915	1	By_disease	1.2624	Dizziness
SMTT01550	HIF1A	None	hypoxia inducible factor 1 alpha subunit	Hypoxia-inducible Factor 1-alpha	ENSG00000100644	Q16665	1.30096e-18	4.0267e-16	1.14308e-12	By_disease	6.4059	Dizziness
SMTT01551	HINT1	5	Histidine Triad Nucleotide Binding Protein 1	Histidine Triad Nucleotide-binding Protein 1	ENSG00000169567	P49773	8.29381e-08	2.17948e-06	0.072873	By_disease	2.135	Dizziness
SMTT01553	HK1	10	Hexokinase 1	Hexokinase-1	ENSG00000156515	P19367	5.39502e-08	1.52431e-06	0.047403	By_disease	1.9303	Dizziness
SMTT01554	HLA-A	6	Major Histocompatibility Complex, Class I, A	HLA Class I Histocompatibility Antigen, A-2 Alpha Chain	ENSG00000206503	P01892	1.65809e-09	7.79616e-08	0.00145687	By_disease	3.5366	Dizziness
SMTT01555	HLA-B	6	Major Histocompatibility Complex, Class I, B	HLA Class I Histocompatibility Antigen, B-27 Alpha Chain	ENSG00000234745	P03989	2.99876e-14	4.33433e-12	2.63484e-08	By_disease	5.6027	Dizziness
SMTT01556	HLA-DPB1	6	Major Histocompatibility Complex, Class II, DP Beta 1	None	ENSG00000223865	None	2.29112e-08	7.41438e-07	0.0201308	By_disease	3.4511	Dizziness
SMTT01557	HLA-DQA1	6	Major Histocompatibility Complex, Class II, DQ Alpha 1	None	ENSG00000196735	None	1.35442e-14	2.08648e-12	1.19006e-08	By_disease	4.7412	Dizziness
SMTT01558	HLA-DQB1	6	Major Histocompatibility Complex, Class II, DQ Beta 1	HLA Class II Histocompatibility Antigen, DQ Beta 1 Chain	ENSG00000179344	P01920	3.56127e-21	1.62719e-18	3.12908e-15	By_disease	7.3527	Dizziness
SMTT01559	HLA-DRA	6	Major Histocompatibility Complex, Class II, DR Alpha	None	ENSG00000204287	None	1.59642e-10	1.01518e-08	0.000140268	By_disease	3.3823	Dizziness
SMTT01560	HLA-DRB1	6	Major Histocompatibility Complex, Class II, DR Beta 1	HLA Class II Histocompatibility Antigen, DRB1-1 Beta Chain	ENSG00000196126	P04229	1.05939e-18	3.31491e-16	9.30827e-13	By_disease	7.5337	Dizziness
SMTT01562	HMBS	11	Hydroxymethylbilane Synthase	None	ENSG00000256269	None	0.000117408	0.000819869	1	By_disease	1.6081	Dizziness
SMTT01564	HMGB1	None	high mobility group box 1	High Mobility Group Protein B1	ENSG00000189403	P09429	8.549e-10	4.39784e-08	0.000751152	By_disease	2.5124	Dizziness
SMTT01567	HMGCR	None	3-hydroxy-3-methylglutaryl-CoA reductase	3-hydroxy-3-methylglutaryl-coenzyme A Reductase	ENSG00000113161	P04035	8.549e-10	4.39784e-08	0.000751152	By_disease	2.7162	Dizziness
SMTT01568	HMGCS2	1	3-hydroxy-3-methylglutaryl-CoA Synthase 2	None	ENSG00000134240	None	0.00432058	0.0139636	1	By_disease	0.8617	Dizziness
SMTT01569	HMOX1	22	Heme Oxygenase 1	Heme Oxygenase 1	ENSG00000100292	P09601	8.21056e-21	3.57136e-18	7.21415e-15	By_disease	5.1951	Dizziness
SMTT01570	HMX1	4	H6 Family Homeobox 1	None	ENSG00000215612	None	6.8863e-05	0.00053469	1	By_disease	1.0454	Dizziness
SMTT01571	HNF1A	12	HNF1 Homeobox A	Hepatocyte Nuclear Factor 1-alpha	ENSG00000135100	P20823	8.39154e-11	5.78741e-09	7.37317e-05	By_disease	3.0283	Dizziness
SMTT01572	HNF1B	17	HNF1 Homeobox B	None	ENSG00000275410	None	3.4303e-05	0.000304587	1	By_disease	2.1093	Dizziness
SMTT01573	HNF4A	20	Hepatocyte Nuclear Factor 4 Alpha	Hepatocyte Nuclear Factor 4-alpha	ENSG00000101076	P41235	0.00427569	0.0138532	1	By_disease	1.2195	Dizziness
SMTT01575	HNRNPA1	12	Heterogeneous Nuclear Ribonucleoprotein A1	None	ENSG00000135486	None	6.29671e-07	1.17101e-05	0.553256	By_disease	1.7155	Dizziness
SMTT01576	HNRNPA2B1	7	Heterogeneous Nuclear Ribonucleoprotein A2/B1	Heterogeneous Nuclear Ribonucleoproteins A2/B1	ENSG00000122566	P22626	5.46381e-05	0.000444529	1	By_disease	1.3976	Dizziness
SMTT01579	HOGA1	10	4-hydroxy-2-oxoglutarate Aldolase 1	None	ENSG00000241935	None	5.7695e-05	0.00046305	1	By_disease	1.0235	Dizziness
SMTT01580	HOXA1	7	Homeobox A1	None	ENSG00000105991	None	0.00912214	0.0249284	1	By_disease	0.851	Dizziness
SMTT01581	HOXA11	7	Homeobox A11	None	ENSG00000005073	None	0.000243041	0.00146642	1	By_disease	1.2865	Dizziness
SMTT01582	HOXA13	7	Homeobox A13	None	ENSG00000106031	None	0.00197902	0.00761994	1	By_disease	1.3479	Dizziness
SMTT01583	HOXA2	7	Homeobox A2	None	ENSG00000105996	None	0.000461101	0.00243958	1	By_disease	1.0504	Dizziness
SMTT01586	HOXD10	2	Homeobox D10	None	ENSG00000128710	None	0.00641047	0.0189873	1	By_disease	0.993	Dizziness
SMTT01589	HPD	12	4-hydroxyphenylpyruvate Dioxygenase	4-hydroxyphenylpyruvate Dioxygenase	ENSG00000158104	P32754	0.0140358	0.0347833	1	By_disease	0.6869	Dizziness
SMTT01590	HPGD	4	15-hydroxyprostaglandin Dehydrogenase	15-hydroxyprostaglandin Dehydrogenase [NAD(+)]	ENSG00000164120	P15428	0.00030146	0.00174174	1	By_disease	1.3392	Dizziness
SMTT01592	HPS1	10	HPS1, Biogenesis Of Lysosomal Organelles Complex 3 Subunit 1	None	ENSG00000107521	None	0.00330178	0.0113167	1	By_disease	0.8547	Dizziness
SMTT01594	HPS4	22	HPS4, Biogenesis Of Lysosomal Organelles Complex 3 Subunit 2	None	ENSG00000100099	None	1.44208e-06	2.30721e-05	1	By_disease	1.4053	Dizziness
SMTT01597	HPSE2	10	Heparanase 2 (inactive)	None	ENSG00000172987	None	0.00166477	0.00668221	1	By_disease	1.0381	Dizziness
SMTT01599	HRAS	11	HRas Proto-oncogene, GTPase	GTPase HRas	ENSG00000174775	P01112	2.23269e-05	0.000214872	1	By_disease	4.5643	Dizziness
SMTT01600	HRG	3	Histidine Rich Glycoprotein	None	ENSG00000113905	None	0.020513	0.0465459	1	By_disease	0.5114	Dizziness
SMTT01601	HRH1	None	histamine receptor H1	Histamine H1 Receptor	ENSG00000196639	P35367	1.69923e-06	2.64063e-05	1	By_disease	2.0743	Dizziness
SMTT01602	HRH2	None	histamine receptor H2	Histamine H2 Receptor	ENSG00000113749	P25021	1.40929e-06	2.26922e-05	1	By_disease	1.776	Dizziness
SMTT01603	HS3ST3A1	None	heparan sulfate-glucosamine 3-sulfotransferase 3A1	Heparan Sulfate Glucosamine 3-O-sulfotransferase 3A1	ENSG00000153976	Q9Y663	0.045889	0.0851215	1	By_disease	0.3466	Dizziness
SMTT01604	HS6ST1	2	Heparan Sulfate 6-O-sulfotransferase 1	None	ENSG00000136720	None	0.00934304	0.0254451	1	By_disease	0.7759	Dizziness
SMTT01605	HSD11B1	1	Hydroxysteroid 11-beta Dehydrogenase 1	Corticosteroid 11-beta-dehydrogenase Isozyme 1	ENSG00000117594	P28845	1.5948e-07	3.7526e-06	0.140126	By_disease	2.1052	Dizziness
SMTT01606	HSD11B2	16	Hydroxysteroid 11-beta Dehydrogenase 2	Corticosteroid 11-beta-dehydrogenase Isozyme 2	ENSG00000176387	P80365	0.000144726	0.000970715	1	By_disease	1.4842	Dizziness
SMTT01607	HSD17B10	X	Hydroxysteroid 17-beta Dehydrogenase 10	3-hydroxyacyl-CoA Dehydrogenase Type-2	ENSG00000072506	Q99714	2.5161e-06	3.64258e-05	1	By_disease	1.9305	Dizziness
SMTT01613	HSD3B7	16	Hydroxy-delta-5-steroid Dehydrogenase, 3 Beta- And Steroid Delta-isomerase 7	None	ENSG00000099377	None	6.016e-07	1.12593e-05	0.528591	By_disease	1.4749	Dizziness
SMTT01614	HSF1	None	heat shock transcription factor 1	Heat Shock Factor Protein 1	ENSG00000185122	Q00613	0.0120728	0.0309195	1	By_disease	0.5344	Dizziness
SMTT01615	HSF4	16	Heat Shock Transcription Factor 4	None	ENSG00000102878	None	0.0107362	0.0283259	1	By_disease	1.0349	Dizziness
SMTT01617	HSPA2	None	heat shock protein family A (Hsp70) member 2	Heat Shock-related 70 KDa Protein 2	ENSG00000126803	P54652	0.000633027	0.00312242	1	By_disease	1.0157	Dizziness
SMTT01618	HSPA5	None	heat shock protein family A (Hsp70) member 5	78 KDa Glucose-regulated Protein	ENSG00000044574	P11021	4.17605e-07	8.29399e-06	0.366926	By_disease	2.1832	Dizziness
SMTT01619	HSPA9	5	Heat Shock Protein Family A (Hsp70) Member 9	None	ENSG00000113013	None	0.0461689	0.085421	1	By_disease	0.7543	Dizziness
SMTT01620	HSPB1	7	Heat Shock Protein Family B (small) Member 1	Heat Shock Protein Beta-1	ENSG00000106211	P04792	5.34965e-10	2.91003e-08	0.000470044	By_disease	2.9438	Dizziness
SMTT01621	HSPB3	5	Heat Shock Protein Family B (small) Member 3	None	ENSG00000169271	None	7.38221e-06	8.75395e-05	1	By_disease	1.3283	Dizziness
SMTT01622	HSPB8	12	Heat Shock Protein Family B (small) Member 8	None	ENSG00000152137	None	0.0273123	0.0575964	1	By_disease	0.7685	Dizziness
SMTT01623	HSPD1	2	Heat Shock Protein Family D (Hsp60) Member 1	60 KDa Heat Shock Protein, Mitochondrial	ENSG00000144381	P10809	0.00275086	0.00981664	1	By_disease	1.5637	Dizziness
SMTT01625	HTR1A	5	5-hydroxytryptamine Receptor 1A	5-hydroxytryptamine Receptor 1A	ENSG00000178394	P08908	1.62125e-05	0.000165986	1	By_disease	2.0609	Dizziness
SMTT01626	HTR1B	None	5-hydroxytryptamine receptor 1B	5-hydroxytryptamine Receptor 1B	ENSG00000135312	P28222	4.76179e-06	6.12741e-05	1	By_disease	1.7471	Dizziness
SMTT01627	HTR2A	None	5-hydroxytryptamine receptor 2A	5-hydroxytryptamine Receptor 2A	ENSG00000102468	P28223	9.32345e-05	0.000678785	1	By_disease	1.9911	Dizziness
SMTT01629	HTRA1	10	HtrA Serine Peptidase 1	None	ENSG00000166033	None	3.7949e-06	5.10156e-05	1	By_disease	2.4348	Dizziness
SMTT01630	HTT	4	Huntingtin	Huntingtin	ENSG00000197386	P42858	4.6978e-05	0.000393001	1	By_disease	1.6431	Dizziness
SMTT01638	ICAM1	None	intercellular adhesion molecule 1	Intercellular Adhesion Molecule 1	ENSG00000090339	P05362	2.22002e-26	2.30568e-23	1.9506e-20	By_disease	8.2165	Dizziness
SMTT01640	ICOS	2	Inducible T Cell Costimulator	None	ENSG00000163600	None	0.00498144	0.0156269	1	By_disease	1.033	Dizziness
SMTT01641	IDH1	2	Isocitrate Dehydrogenase (NADP(+)) 1, Cytosolic	Isocitrate Dehydrogenase [NADP] Cytoplasmic	ENSG00000138413	O75874	7.15211e-08	1.92517e-06	0.0628415	By_disease	3.7349	Dizziness
SMTT01642	IDH2	15	Isocitrate Dehydrogenase (NADP(+)) 2, Mitochondrial	Isocitrate Dehydrogenase [NADP], Mitochondrial	ENSG00000182054	P48735	0.00663643	0.0195189	1	By_disease	1.8218	Dizziness
SMTT01643	IDH3B	20	Isocitrate Dehydrogenase 3 (NAD(+)) Beta	Isocitrate Dehydrogenase [NAD] Subunit Beta, Mitochondrial	ENSG00000101365	O43837	0.000185703	0.00118122	1	By_disease	1.3372	Dizziness
SMTT01644	IDO1	None	indoleamine 2,3-dioxygenase 1	Indoleamine 2,3-dioxygenase 1	ENSG00000131203	P14902	7.38221e-06	8.75395e-05	1	By_disease	1.2968	Dizziness
SMTT01645	IDS	X	Iduronate 2-sulfatase	None	ENSG00000010404	None	0.00355864	0.0120412	1	By_disease	1.0319	Dizziness
SMTT01646	IDUA	4	Iduronidase, Alpha-L-	None	ENSG00000127415	None	4.7248e-08	1.36081e-06	0.0415141	By_disease	2.6229	Dizziness
SMTT01647	IER3IP1	18	Immediate Early Response 3 Interacting Protein 1	None	ENSG00000134049	None	0.00636621	0.0189204	1	By_disease	1.3234	Dizziness
SMTT01648	IFIH1	2	Interferon Induced With Helicase C Domain 1	None	ENSG00000115267	None	3.06414e-07	6.46501e-06	0.269229	By_disease	2.0754	Dizziness
SMTT01650	IFNAR2	None	interferon alpha and beta receptor subunit 2	Interferon Alpha/beta Receptor 2	ENSG00000159110	P48551	2.13201e-08	6.9685e-07	0.0187327	By_disease	2.0172	Dizziness
SMTT01651	IFNB1	None	interferon beta 1	Interferon Beta	ENSG00000171855	P01574	0.000720282	0.003463	1	By_disease	1.8586	Dizziness
SMTT01652	IFNG	None	interferon gamma	Interferon Gamma	ENSG00000111537	P01579	4.39524e-18	1.23185e-15	3.86185e-12	By_disease	8.9298	Dizziness
SMTT01653	IFNGR1	6	Interferon Gamma Receptor 1	Interferon Gamma Receptor 1	ENSG00000027697	P15260	2.67781e-08	8.44371e-07	0.0235284	By_disease	2.9059	Dizziness
SMTT01655	IFT122	3	Intraflagellar Transport 122	None	ENSG00000163913	None	1.0816e-05	0.000119147	1	By_disease	1.5183	Dizziness
SMTT01656	IFT140	16	Intraflagellar Transport 140	None	ENSG00000187535	None	0.00030146	0.00174174	1	By_disease	1.3744	Dizziness
SMTT01657	IFT172	2	Intraflagellar Transport 172	None	ENSG00000138002	None	0.000370496	0.00205154	1	By_disease	1.524	Dizziness
SMTT01658	IFT27	22	Intraflagellar Transport 27	None	ENSG00000100360	None	4.91654e-06	6.26687e-05	1	By_disease	1.5051	Dizziness
SMTT01659	IFT43	14	Intraflagellar Transport 43	None	ENSG00000119650	None	0.000262439	0.00156107	1	By_disease	1.2245	Dizziness
SMTT01660	IFT52	20	Intraflagellar Transport 52	None	ENSG00000101052	None	0.00608166	0.0182716	1	By_disease	0.5234	Dizziness
SMTT01661	IFT80	3	Intraflagellar Transport 80	None	ENSG00000068885	None	0.000400203	0.00218593	1	By_disease	1.3732	Dizziness
SMTT01663	IGF1	12	Insulin Like Growth Factor 1	Insulin-like Growth Factor I	ENSG00000017427	P05019	1.12984e-17	2.97045e-15	9.92726e-12	By_disease	6.4289	Dizziness
SMTT01664	IGF1R	15	Insulin Like Growth Factor 1 Receptor	Insulin-like Growth Factor 1 Receptor	ENSG00000140443	P08069	3.31165e-07	6.88163e-06	0.290976	By_disease	3.3949	Dizziness
SMTT01665	IGF2	11	Insulin Like Growth Factor 2	None	ENSG00000167244	None	3.57253e-10	2.0543e-08	0.000313898	By_disease	4.6712	Dizziness
SMTT01666	IGF2R	6	Insulin Like Growth Factor 2 Receptor	Cation-independent Mannose-6-phosphate Receptor	ENSG00000197081	P11717	0.0256624	0.0550258	1	By_disease	1.096	Dizziness
SMTT01667	IGFALS	16	Insulin Like Growth Factor Binding Protein Acid Labile Subunit	Insulin-like Growth Factor-binding Protein Complex Acid Labile Subunit	ENSG00000099769	P35858	0.00743984	0.0213412	1	By_disease	0.7952	Dizziness
SMTT01668	IGFBP3	None	insulin like growth factor binding protein 3	Insulin-like Growth Factor-binding Protein 3	ENSG00000146674	P17936	6.57361e-09	2.54813e-07	0.00577585	By_disease	3.2324	Dizziness
SMTT01669	IGFBP7	4	Insulin Like Growth Factor Binding Protein 7	Insulin-like Growth Factor-binding Protein 7	ENSG00000163453	Q16270	5.97905e-10	3.20371e-08	0.000525345	By_disease	2.7288	Dizziness
SMTT01670	IGH	14	Immunoglobulin Heavy Locus	None	None	None	0.00166477	0.00668221	1	By_disease	0.9131	Dizziness
SMTT01672	IGHM	14	Immunoglobulin Heavy Constant Mu	Ig Mu Chain C Region	None	P01871	0.00166625	0.00668711	1	By_disease	1.3498	Dizziness
SMTT01674	IGKC	2	Immunoglobulin Kappa Constant	Ig Kappa Chain C Region	None	P01834	0.00934304	0.0254451	1	By_disease	0.8046	Dizziness
SMTT01675	IGLL1	22	Immunoglobulin Lambda Like Polypeptide 1	Immunoglobulin Lambda-like Polypeptide 1	ENSG00000128322	P15814	0.00641047	0.0189873	1	By_disease	0.9059	Dizziness
SMTT01679	IKBKB	8	Inhibitor Of Nuclear Factor Kappa B Kinase Subunit Beta	Inhibitor Of Nuclear Factor Kappa-B Kinase Subunit Beta	ENSG00000104365	O14920	8.29381e-08	2.17948e-06	0.072873	By_disease	1.99	Dizziness
SMTT01681	IKZF1	7	IKAROS Family Zinc Finger 1	None	ENSG00000185811	None	2.54538e-05	0.000238956	1	By_disease	1.2774	Dizziness
SMTT01682	IL10	1	Interleukin 10	Interleukin-10	ENSG00000136634	P22301	6.84701e-19	2.19966e-16	6.01608e-13	By_disease	8.4669	Dizziness
SMTT01683	IL10RA	11	Interleukin 10 Receptor Subunit Alpha	None	ENSG00000110324	None	0.000952493	0.00429736	1	By_disease	1.3855	Dizziness
SMTT01684	IL10RB	21	Interleukin 10 Receptor Subunit Beta	None	ENSG00000243646	None	0.000262439	0.00156107	1	By_disease	1.0709	Dizziness
SMTT01685	IL11RA	9	Interleukin 11 Receptor Subunit Alpha	Interleukin-11 Receptor Subunit Alpha	ENSG00000137070	Q14626	0.0010466	0.00463424	1	By_disease	1.1162	Dizziness
SMTT01686	IL12A	3	Interleukin 12A	None	ENSG00000168811	None	4.42964e-09	1.81635e-07	0.00389207	By_disease	2.7593	Dizziness
SMTT01687	IL12A-AS1	3	IL12A Antisense RNA 1	None	ENSG00000244040	None	0.00691112	0.035521	1	By_disease	0.2193	Dizziness
SMTT01688	IL12B	5	Interleukin 12B	Interleukin-12 Subunit Beta	ENSG00000113302	P29460	8.28187e-11	5.72211e-09	7.27681e-05	By_disease	3.471	Dizziness
SMTT01689	IL12RB1	19	Interleukin 12 Receptor Subunit Beta 1	None	ENSG00000096996	None	0.0209129	0.0469881	1	By_disease	0.9711	Dizziness
SMTT01690	IL13	None	interleukin 13	Interleukin-13	ENSG00000169194	P35225	6.29796e-07	1.17122e-05	0.553366	By_disease	3.6551	Dizziness
SMTT01691	IL13RA2	None	interleukin 13 receptor subunit alpha 2	Interleukin-13 Receptor Subunit Alpha-2	ENSG00000123496	Q14627	4.39422e-11	3.25325e-09	3.86095e-05	By_disease	2.7061	Dizziness
SMTT01692	IL17F	6	Interleukin 17F	None	ENSG00000112116	None	0.0115368	0.0298143	1	By_disease	0.7317	Dizziness
SMTT01693	IL17RA	22	Interleukin 17 Receptor A	None	ENSG00000177663	None	3.52086e-06	4.78194e-05	1	By_disease	1.7871	Dizziness
SMTT01695	IL17RD	3	Interleukin 17 Receptor D	None	ENSG00000144730	None	0.00934304	0.0254451	1	By_disease	0.7869	Dizziness
SMTT01696	IL1A	None	interleukin 1 alpha	Interleukin-1 Alpha	ENSG00000115008	P01583	1.3895e-08	4.83381e-07	0.0122088	By_disease	3.6133	Dizziness
SMTT01697	IL1B	None	interleukin 1 beta	Interleukin-1 Beta	ENSG00000125538	P01584	5.77606e-29	1.00298e-25	5.07509e-23	By_disease	10.9193	Dizziness
SMTT01699	IL1RN	2	Interleukin 1 Receptor Antagonist	Interleukin-1 Receptor Antagonist Protein	ENSG00000136689	P18510	3.09328e-14	4.45848e-12	2.71789e-08	By_disease	4.8939	Dizziness
SMTT01700	IL2	None	interleukin 2	Interleukin-2	ENSG00000109471	P60568	3.19053e-15	5.55997e-13	2.80334e-09	By_disease	6.7929	Dizziness
SMTT01701	IL21	4	Interleukin 21	None	ENSG00000138684	None	0.000243041	0.00146642	1	By_disease	1.3658	Dizziness
SMTT01702	IL21R	16	Interleukin 21 Receptor	None	ENSG00000103522	None	2.68221e-08	8.45575e-07	0.023567	By_disease	2.4197	Dizziness
SMTT01703	IL23A	None	interleukin 23 subunit alpha	Interleukin-23 Subunit Alpha	ENSG00000110944	Q9NPF7	0.00234561	0.00869141	1	By_disease	0.5485	Dizziness
SMTT01704	IL23R	1	Interleukin 23 Receptor	None	ENSG00000162594	None	5.46381e-05	0.000444529	1	By_disease	1.3189	Dizziness
SMTT01705	IL2RA	10	Interleukin 2 Receptor Subunit Alpha	Interleukin-2 Receptor Subunit Alpha	ENSG00000134460	P01589	3.01654e-06	4.22534e-05	1	By_disease	3.2589	Dizziness
SMTT01706	IL2RB	22	Interleukin 2 Receptor Subunit Beta	Interleukin-2 Receptor Subunit Beta	ENSG00000100385	P14784	0.000211539	0.00130877	1	By_disease	1.8269	Dizziness
SMTT01708	IL31RA	5	Interleukin 31 Receptor A	None	ENSG00000164509	None	0.000139806	0.000942132	1	By_disease	1.1343	Dizziness
SMTT01710	IL4	None	interleukin 4	Interleukin-4	ENSG00000113520	P05112	8.31607e-07	1.46901e-05	0.730686	By_disease	4.306	Dizziness
SMTT01711	IL5	None	interleukin 5	Interleukin-5	ENSG00000113525	P05113	2.76e-06	3.91707e-05	1	By_disease	3.4572	Dizziness
SMTT01712	IL6	7	Interleukin 6	Interleukin-6	ENSG00000136244	P05231	1.74812e-40	2.07563e-36	1.53597e-34	By_disease	15.6433	Dizziness
SMTT01713	IL7R	5	Interleukin 7 Receptor	None	ENSG00000168685	None	1.69621e-09	7.95754e-08	0.00149037	By_disease	2.877	Dizziness
SMTT01716	IMPAD1	8	Inositol Monophosphatase Domain Containing 1	None	ENSG00000104331	None	0.00743984	0.0213412	1	By_disease	0.665	Dizziness
SMTT01717	IMPDH1	7	Inosine Monophosphate Dehydrogenase 1	Inosine-5'-monophosphate Dehydrogenase 1	ENSG00000106348	P20839	0.000370496	0.00205154	1	By_disease	1.5177	Dizziness
SMTT01719	IMPG2	3	Interphotoreceptor Matrix Proteoglycan 2	Interphotoreceptor Matrix Proteoglycan 2	ENSG00000081148	Q9BZV3	0.00583142	0.0176747	1	By_disease	1.2019	Dizziness
SMTT01720	INF2	14	Inverted Formin, FH2 And WH2 Domain Containing	None	ENSG00000203485	None	0.00125444	0.00535335	1	By_disease	1.0208	Dizziness
SMTT01721	ING1	13	Inhibitor Of Growth Family Member 1	None	ENSG00000153487	None	0.000309341	0.00177912	1	By_disease	0.845	Dizziness
SMTT01723	INPPL1	11	Inositol Polyphosphate Phosphatase Like 1	None	ENSG00000165458	None	2.16002e-05	0.000209184	1	By_disease	1.1068	Dizziness
SMTT01724	INS	11	Insulin	Insulin	ENSG00000254647	P01308	5.3089e-16	1.04823e-13	4.66463e-10	By_disease	6.6029	Dizziness
SMTT01726	INSR	19	Insulin Receptor	Insulin Receptor	ENSG00000171105	P06213	7.35592e-07	1.33046e-05	0.646323	By_disease	2.5747	Dizziness
SMTT01727	INVS	9	Inversin	None	ENSG00000119509	None	0.000262439	0.00156107	1	By_disease	1.207	Dizziness
SMTT01728	IPW	15	Imprinted In Prader-Willi Syndrome (non-protein Coding)	None	None	None	6.69566e-07	1.22733e-05	0.588309	By_disease	2.3394	Dizziness
SMTT01729	IQCB1	3	IQ Motif Containing B1	None	ENSG00000173226	None	1.10072e-05	0.000121006	1	By_disease	1.7948	Dizziness
SMTT01732	IRF1	5	Interferon Regulatory Factor 1	None	ENSG00000125347	None	0.0309547	0.0636543	1	By_disease	0.8528	Dizziness
SMTT01733	IRF5	7	Interferon Regulatory Factor 5	None	ENSG00000128604	None	5.34965e-10	2.91003e-08	0.000470044	By_disease	3.1092	Dizziness
SMTT01734	IRF6	1	Interferon Regulatory Factor 6	None	ENSG00000117595	None	0.0309547	0.0636543	1	By_disease	0.9652	Dizziness
SMTT01735	IRF7	11	Interferon Regulatory Factor 7	None	ENSG00000185507	None	0.0063884	0.0189537	1	By_disease	1.2454	Dizziness
SMTT01736	IRF8	16	Interferon Regulatory Factor 8	None	ENSG00000140968	None	5.02016e-12	4.67804e-10	4.41093e-06	By_disease	3.3708	Dizziness
SMTT01737	IRS1	None	insulin receptor substrate 1	Insulin Receptor Substrate 1	ENSG00000169047	P35568	7.86796e-17	1.7649e-14	6.91313e-11	By_disease	4.5636	Dizziness
SMTT01738	IRX5	16	Iroquois Homeobox 5	None	ENSG00000176842	None	0.00768347	0.0218507	1	By_disease	0.8137	Dizziness
SMTT01740	ISCU	12	Iron-sulfur Cluster Assembly Enzyme	None	ENSG00000136003	None	3.43285e-08	1.03983e-06	0.0301625	By_disease	2.034	Dizziness
SMTT01741	ISG15	1	ISG15 Ubiquitin-like Modifier	None	ENSG00000187608	None	2.5161e-06	3.64258e-05	1	By_disease	1.9105	Dizziness
SMTT01742	ISL1	5	ISL LIM Homeobox 1	None	ENSG00000016082	None	0.000130672	0.000891115	1	By_disease	1.0282	Dizziness
SMTT01744	ISYNA1	None	inositol-3-phosphate synthase 1	Inositol-3-phosphate Synthase 1	ENSG00000105655	Q9NPH2	0.0273123	0.0575964	1	By_disease	0.6341	Dizziness
SMTT01746	ITGA2	5	Integrin Subunit Alpha 2	None	ENSG00000164171	None	0.000952493	0.00429736	1	By_disease	1.2151	Dizziness
SMTT01747	ITGA2B	17	Integrin Subunit Alpha 2b	Integrin Alpha-IIb	ENSG00000005961	P08514	0.00273915	0.00977802	1	By_disease	1.1784	Dizziness
SMTT01748	ITGA3	17	Integrin Subunit Alpha 3	None	ENSG00000005884	None	0.000313812	0.00179368	1	By_disease	1.2454	Dizziness
SMTT01749	ITGA4	None	integrin subunit alpha 4	Integrin Alpha-4	ENSG00000115232	P13612	0.000786389	0.00371184	1	By_disease	1.468	Dizziness
SMTT01750	ITGA5	None	integrin subunit alpha 5	Integrin Alpha-5	ENSG00000161638	P08648	0.00443805	0.0142855	1	By_disease	0.7033	Dizziness
SMTT01751	ITGA6	2	Integrin Subunit Alpha 6	None	ENSG00000091409	None	0.0256624	0.0550258	1	By_disease	1.102	Dizziness
SMTT01752	ITGA7	12	Integrin Subunit Alpha 7	None	ENSG00000135424	None	0.000662804	0.00323887	1	By_disease	0.9941	Dizziness
SMTT01753	ITGA8	10	Integrin Subunit Alpha 8	None	ENSG00000077943	None	0.0140358	0.0347833	1	By_disease	0.7667	Dizziness
SMTT01754	ITGAL	None	integrin subunit alpha L	Integrin Alpha-L	ENSG00000005844	P20701	0.0021656	0.00818431	1	By_disease	0.882	Dizziness
SMTT01755	ITGB1	None	integrin subunit beta 1	Integrin Beta-1	ENSG00000150093	P05556	3.31209e-06	4.54614e-05	1	By_disease	1.6664	Dizziness
SMTT01756	ITGB2	21	Integrin Subunit Beta 2	Integrin Beta-2	ENSG00000160255	P05107	1.62125e-05	0.000165986	1	By_disease	2.0477	Dizziness
SMTT01757	ITGB3	17	Integrin Subunit Beta 3	Integrin Beta-3	ENSG00000259207	P05106	3.89866e-10	2.21016e-08	0.000342553	By_disease	3.1613	Dizziness
SMTT01758	ITGB4	17	Integrin Subunit Beta 4	Integrin Beta-4	ENSG00000132470	P16144	0.000720282	0.003463	1	By_disease	1.8869	Dizziness
SMTT01759	ITGB6	2	Integrin Subunit Beta 6	None	ENSG00000115221	None	0.005293	0.0163925	1	By_disease	0.9128	Dizziness
SMTT01760	ITK	5	IL2 Inducible T Cell Kinase	Tyrosine-protein Kinase ITK/TSK	ENSG00000113263	Q08881	2.81027e-06	3.97749e-05	1	By_disease	1.9629	Dizziness
SMTT01761	ITM2B	13	Integral Membrane Protein 2B	None	ENSG00000136156	None	1.31366e-06	2.141e-05	1	By_disease	1.6389	Dizziness
SMTT01762	ITPA	20	Inosine Triphosphatase	Inosine Triphosphate Pyrophosphatase	ENSG00000125877	Q9BY32	5.37085e-05	0.00043811	1	By_disease	1.4024	Dizziness
SMTT01764	ITPR1	3	Inositol 1,4,5-trisphosphate Receptor Type 1	Inositol 1,4,5-trisphosphate Receptor Type 1	ENSG00000150995	Q14643	6.69566e-07	1.22733e-05	0.588309	By_disease	2.4824	Dizziness
SMTT01765	ITPR2	12	Inositol 1,4,5-trisphosphate Receptor Type 2	Inositol 1,4,5-trisphosphate Receptor Type 2	ENSG00000123104	Q14571	4.46287e-10	2.48733e-08	0.000392127	By_disease	2.1575	Dizziness
SMTT01766	IVD	15	Isovaleryl-CoA Dehydrogenase	Isovaleryl-CoA Dehydrogenase, Mitochondrial	ENSG00000128928	P26440	0.0461689	0.085421	1	By_disease	0.7161	Dizziness
SMTT01768	JAG1	20	Jagged 1	None	ENSG00000101384	None	1.37073e-07	3.30284e-06	0.120438	By_disease	2.7027	Dizziness
SMTT01769	JAGN1	3	Jagunal Homolog 1	None	ENSG00000171135	None	0.0339064	0.0678372	1	By_disease	0.3752	Dizziness
SMTT01770	JAK1	None	Janus kinase 1	Tyrosine-protein Kinase JAK1	ENSG00000162434	P23458	0.000952493	0.00429736	1	By_disease	1.3079	Dizziness
SMTT01771	JAK2	9	Janus Kinase 2	Tyrosine-protein Kinase JAK2	ENSG00000096968	O60674	1.88575e-20	7.75342e-18	1.65691e-14	By_disease	5.7722	Dizziness
SMTT01772	JAK3	19	Janus Kinase 3	Tyrosine-protein Kinase JAK3	ENSG00000105639	P52333	0.0314926	0.0643963	1	By_disease	0.7988	Dizziness
SMTT01775	JPH1	8	Junctophilin 1	None	ENSG00000104369	None	0.000923922	0.00419033	1	By_disease	0.7372	Dizziness
SMTT01777	JPH3	16	Junctophilin 3	None	ENSG00000154118	None	5.7695e-05	0.00046305	1	By_disease	1.1432	Dizziness
SMTT01778	JUN	None	Jun proto-oncogene, AP-1 transcription factor subunit	Transcription Factor AP-1	ENSG00000177606	P05412	1.44769e-07	3.45475e-06	0.1272	By_disease	3.0379	Dizziness
SMTT01779	JUP	17	Junction Plakoglobin	Junction Plakoglobin	ENSG00000173801	P14923	3.32419e-08	1.01338e-06	0.0292077	By_disease	2.467	Dizziness
SMTT01780	KANK1	9	KN Motif And Ankyrin Repeat Domains 1	None	ENSG00000107104	None	0.00125444	0.00535335	1	By_disease	0.9011	Dizziness
SMTT01783	KARS	16	Lysyl-tRNA Synthetase	Lysine--tRNA Ligase	ENSG00000065427	Q15046	0.0021656	0.00818431	1	By_disease	1.0468	Dizziness
SMTT01786	KAT6B	10	Lysine Acetyltransferase 6B	None	ENSG00000156650	None	0.04042	0.0773557	1	By_disease	1.353	Dizziness
SMTT01789	KCNA1	12	Potassium Voltage-gated Channel Subfamily A Member 1	Potassium Voltage-gated Channel Subfamily A Member 1	ENSG00000111262	Q09470	8.7755e-06	0.000100718	1	By_disease	2.1075	Dizziness
SMTT01791	KCNA5	12	Potassium Voltage-gated Channel Subfamily A Member 5	Potassium Voltage-gated Channel Subfamily A Member 5	ENSG00000130037	P22460	1.43648e-09	6.87446e-08	0.00126215	By_disease	2.7839	Dizziness
SMTT01792	KCNAB2	1	Potassium Voltage-gated Channel Subfamily A Regulatory Beta Subunit 2	None	ENSG00000069424	None	9.39772e-05	0.000683654	1	By_disease	1.4348	Dizziness
SMTT01793	KCNB1	20	Potassium Voltage-gated Channel Subfamily B Member 1	Potassium Voltage-gated Channel Subfamily B Member 1	ENSG00000158445	Q14721	2.00034e-06	3.01763e-05	1	By_disease	1.3106	Dizziness
SMTT01797	KCND3	1	Potassium Voltage-gated Channel Subfamily D Member 3	Potassium Voltage-gated Channel Subfamily D Member 3	ENSG00000171385	Q9UK17	0.00131846	0.00556087	1	By_disease	1.2483	Dizziness
SMTT01799	KCNE2	21	Potassium Voltage-gated Channel Subfamily E Regulatory Subunit 2	None	ENSG00000159197	None	1.03583e-08	3.76645e-07	0.00910125	By_disease	2.2415	Dizziness
SMTT01800	KCNE3	11	Potassium Voltage-gated Channel Subfamily E Regulatory Subunit 3	None	ENSG00000175538	None	5.42631e-07	1.03217e-05	0.476779	By_disease	2.3415	Dizziness
SMTT01801	KCNE5	X	Potassium Voltage-gated Channel Subfamily E Regulatory Subunit 5	None	ENSG00000176076	None	0.00877983	0.0242038	1	By_disease	0.6908	Dizziness
SMTT01803	KCNH2	7	Potassium Voltage-gated Channel Subfamily H Member 2	Potassium Voltage-gated Channel Subfamily H Member 2	ENSG00000055118	Q12809	3.40692e-13	4.06003e-11	2.99346e-07	By_disease	4.5099	Dizziness
SMTT01804	KCNJ1	11	Potassium Voltage-gated Channel Subfamily J Member 1	ATP-sensitive Inward Rectifier Potassium Channel 1	ENSG00000151704	P48048	0.0409196	0.0780422	1	By_disease	0.6927	Dizziness
SMTT01805	KCNJ10	1	Potassium Voltage-gated Channel Subfamily J Member 10	ATP-sensitive Inward Rectifier Potassium Channel 10	ENSG00000177807	P78508	0.000187601	0.0011915	1	By_disease	1.1163	Dizziness
SMTT01806	KCNJ11	11	Potassium Voltage-gated Channel Subfamily J Member 11	ATP-sensitive Inward Rectifier Potassium Channel 11	ENSG00000187486	Q14654	5.5389e-06	6.90932e-05	1	By_disease	2.3336	Dizziness
SMTT01809	KCNJ2	17	Potassium Voltage-gated Channel Subfamily J Member 2	None	ENSG00000123700	None	2.4162e-09	1.07748e-07	0.00212298	By_disease	3.6047	Dizziness
SMTT01810	KCNJ5	11	Potassium Voltage-gated Channel Subfamily J Member 5	G Protein-activated Inward Rectifier Potassium Channel 4	ENSG00000120457	P48544	9.39772e-05	0.000683654	1	By_disease	1.3248	Dizziness
SMTT01811	KCNJ6	21	Potassium Voltage-gated Channel Subfamily J Member 6	G Protein-activated Inward Rectifier Potassium Channel 2	ENSG00000157542	P48051	0.00246215	0.00900411	1	By_disease	1.061	Dizziness
SMTT01812	KCNJ8	12	Potassium Voltage-gated Channel Subfamily J Member 8	ATP-sensitive Inward Rectifier Potassium Channel 8	ENSG00000121361	Q15842	6.33679e-06	7.75467e-05	1	By_disease	1.588	Dizziness
SMTT01813	KCNK2	None	potassium two pore domain channel subfamily K member 2	Potassium Channel Subfamily K Member 2	ENSG00000082482	O95069	3.01722e-06	4.22534e-05	1	By_disease	0.9425	Dizziness
SMTT01814	KCNK3	2	Potassium Two Pore Domain Channel Subfamily K Member 3	Potassium Channel Subfamily K Member 3	ENSG00000171303	O14649	0.00443805	0.0142855	1	By_disease	0.8245	Dizziness
SMTT01816	KCNMA1	10	Potassium Calcium-activated Channel Subfamily M Alpha 1	Calcium-activated Potassium Channel Subunit Alpha-1	ENSG00000156113	Q12791	0.0103059	0.0274618	1	By_disease	0.9589	Dizziness
SMTT01818	KCNN4	19	Potassium Calcium-activated Channel Subfamily N Member 4	Intermediate Conductance Calcium-activated Potassium Channel Protein 4	ENSG00000104783	O15554	0.000629568	0.00310858	1	By_disease	1.3695	Dizziness
SMTT01819	KCNQ1	11	Potassium Voltage-gated Channel Subfamily Q Member 1	Potassium Voltage-gated Channel Subfamily KQT Member 1	ENSG00000053918	P51787	4.279e-06	5.62941e-05	1	By_disease	2.3282	Dizziness
SMTT01820	KCNQ1OT1	11	KCNQ1 Opposite Strand/antisense Transcript 1 (non-protein Coding)	None	ENSG00000269821	None	1.07664e-06	1.8206e-05	0.945982	By_disease	2.7548	Dizziness
SMTT01826	KCTD1	18	Potassium Channel Tetramerization Domain Containing 1	None	ENSG00000134504	None	0.000662804	0.00323887	1	By_disease	0.8463	Dizziness
SMTT01832	KDM6A	X	Lysine Demethylase 6A	None	ENSG00000147050	None	0.00568761	0.0173546	1	By_disease	1.4573	Dizziness
SMTT01833	KDR	4	Kinase Insert Domain Receptor	Vascular Endothelial Growth Factor Receptor 2	ENSG00000128052	P35968	2.62303e-06	3.75891e-05	1	By_disease	3.5395	Dizziness
SMTT01834	KEAP1	19	Kelch Like ECH Associated Protein 1	Kelch-like ECH-associated Protein 1	ENSG00000079999	Q14145	0.0167207	0.0397818	1	By_disease	0.8795	Dizziness
SMTT01840	KIF11	10	Kinesin Family Member 11	Kinesin-like Protein KIF11	ENSG00000138160	P52732	0.0034825	0.0118235	1	By_disease	0.852	Dizziness
SMTT01843	KIF1B	1	Kinesin Family Member 1B	None	ENSG00000054523	None	0.00046844	0.00247152	1	By_disease	1.7965	Dizziness
SMTT01846	KIF21A	12	Kinesin Family Member 21A	None	ENSG00000139116	None	0.00784098	0.0221834	1	By_disease	1.1527	Dizziness
SMTT01850	KIF5A	12	Kinesin Family Member 5A	None	ENSG00000155980	None	0.0314686	0.0643963	1	By_disease	0.6219	Dizziness
SMTT01853	KIRREL3	11	Kirre Like Nephrin Family Adhesion Molecule 3	None	ENSG00000149571	None	0.045889	0.0851215	1	By_disease	0.414	Dizziness
SMTT01854	KISS1	1	KiSS-1 Metastasis Suppressor	None	ENSG00000170498	None	0.000819901	0.0038253	1	By_disease	1.1798	Dizziness
SMTT01855	KISS1R	19	KISS1 Receptor	KiSS-1 Receptor	ENSG00000116014	Q969F8	6.33679e-06	7.75467e-05	1	By_disease	1.6505	Dizziness
SMTT01856	KIT	4	KIT Proto-oncogene Receptor Tyrosine Kinase	Mast/stem Cell Growth Factor Receptor Kit	ENSG00000157404	P10721	0.00297783	0.0104355	1	By_disease	3.1611	Dizziness
SMTT01861	KLF11	2	Kruppel Like Factor 11	None	ENSG00000172059	None	0.0233861	0.0512862	1	By_disease	0.3961	Dizziness
SMTT01862	KLF13	15	Kruppel Like Factor 13	None	ENSG00000169926	None	2.04415e-07	4.61219e-06	0.179608	By_disease	1.4298	Dizziness
SMTT01863	KLF6	10	Kruppel Like Factor 6	None	ENSG00000067082	None	0.000358865	0.00200138	1	By_disease	1.1542	Dizziness
SMTT01865	KLHL3	5	Kelch Like Family Member 3	None	ENSG00000146021	None	0.0314686	0.0643963	1	By_disease	0.6448	Dizziness
SMTT01869	KLK3	None	kallikrein related peptidase 3	Prostate-specific Antigen	ENSG00000142515	P07288	0.00129585	0.00548583	1	By_disease	1.4363	Dizziness
SMTT01873	KLRC4	12	Killer Cell Lectin Like Receptor C4	None	ENSG00000183542	None	0.00691112	0.0254451	1	By_disease	0.675	Dizziness
SMTT01874	KMT2A	11	Lysine Methyltransferase 2A	None	ENSG00000118058	None	1.42624e-05	0.000149553	1	By_disease	1.7972	Dizziness
SMTT01878	KRAS	12	KRAS Proto-oncogene, GTPase	GTPase KRas	ENSG00000133703	P01116	0.000155873	0.00103061	1	By_disease	3.9848	Dizziness
SMTT01879	KRIT1	7	KRIT1, Ankyrin Repeat Containing	None	ENSG00000001631	None	0.00581086	0.0176252	1	By_disease	0.7727	Dizziness
SMTT01886	KRT17	17	Keratin 17	None	ENSG00000128422	None	0.00710444	0.0205629	1	By_disease	1.4153	Dizziness
SMTT01890	KRT4	12	Keratin 4	None	ENSG00000170477	None	0.0449084	0.0836614	1	By_disease	0.5281	Dizziness
SMTT01891	KRT5	12	Keratin 5	Keratin, Type II Cytoskeletal 5	ENSG00000186081	P13647	0.0348853	0.0692719	1	By_disease	1.5234	Dizziness
SMTT01892	KRT6A	12	Keratin 6A	Keratin, Type II Cytoskeletal 6A	ENSG00000205420	P02538	0.0167207	0.0397818	1	By_disease	0.8762	Dizziness
SMTT01894	KRT6C	12	Keratin 6C	None	ENSG00000170465	None	0.0314686	0.0643963	1	By_disease	0.5403	Dizziness
SMTT01902	KYNU	2	Kynureninase	Kynureninase	ENSG00000115919	Q16719	9.7998e-09	3.59897e-07	0.00861053	By_disease	2.3113	Dizziness
SMTT01903	L1CAM	X	L1 Cell Adhesion Molecule	Neural Cell Adhesion Molecule L1	ENSG00000198910	P32004	0.0434761	0.0816954	1	By_disease	1.1683	Dizziness
SMTT01905	LACC1	13	Laccase Domain Containing 1	None	ENSG00000179630	None	0.0378831	0.0736729	1	By_disease	0.4913	Dizziness
SMTT01906	LAMA1	18	Laminin Subunit Alpha 1	Laminin Subunit Alpha-1	ENSG00000101680	P25391	2.17859e-05	0.00021056	1	By_disease	1.3061	Dizziness
SMTT01907	LAMA2	6	Laminin Subunit Alpha 2	None	ENSG00000196569	None	1.32834e-05	0.000141131	1	By_disease	2.1021	Dizziness
SMTT01909	LAMA4	6	Laminin Subunit Alpha 4	None	ENSG00000112769	None	0.0168528	0.0400616	1	By_disease	0.7433	Dizziness
SMTT01910	LAMB1	7	Laminin Subunit Beta 1	Laminin Subunit Beta-1	ENSG00000091136	P07942	2.3313e-05	0.000222568	1	By_disease	1.7538	Dizziness
SMTT01913	LAMC2	1	Laminin Subunit Gamma 2	None	ENSG00000058085	None	0.000547154	0.00280081	1	By_disease	1.4243	Dizziness
SMTT01915	LAMP2	X	Lysosomal Associated Membrane Protein 2	None	ENSG00000005893	None	4.76179e-06	6.12741e-05	1	By_disease	1.9053	Dizziness
SMTT01917	LARGE1	22	LARGE Xylosyl- And Glucuronyltransferase 1	None	ENSG00000133424	None	0.0256624	0.0550258	1	By_disease	1.1212	Dizziness
SMTT01922	LBR	1	Lamin B Receptor	None	ENSG00000143815	None	2.96801e-09	1.28905e-07	0.00260782	By_disease	3.1911	Dizziness
SMTT01923	LCA5	6	LCA5, Lebercilin	None	ENSG00000135338	None	0.00443805	0.0142855	1	By_disease	0.9507	Dizziness
SMTT01924	LCAT	16	Lecithin-cholesterol Acyltransferase	None	ENSG00000213398	None	0.00176105	0.00697607	1	By_disease	1.6298	Dizziness
SMTT01925	LCK	1	LCK Proto-oncogene, Src Family Tyrosine Kinase	Tyrosine-protein Kinase Lck	ENSG00000182866	P06239	0.000480927	0.00252518	1	By_disease	1.1745	Dizziness
SMTT01928	LDHA	11	Lactate Dehydrogenase A	L-lactate Dehydrogenase A Chain	ENSG00000134333	P00338	5.73066e-09	2.26638e-07	0.00503521	By_disease	2.7484	Dizziness
SMTT01929	LDLR	19	Low Density Lipoprotein Receptor	Low-density Lipoprotein Receptor	ENSG00000130164	P01130	6.98823e-10	3.68513e-08	0.000614016	By_disease	2.7755	Dizziness
SMTT01930	LDLRAP1	1	Low Density Lipoprotein Receptor Adaptor Protein 1	None	ENSG00000157978	None	0.000185703	0.00118122	1	By_disease	1.3563	Dizziness
SMTT01933	LEP	7	Leptin	None	ENSG00000174697	None	1.26856e-12	1.33952e-10	1.11461e-06	By_disease	4.1886	Dizziness
SMTT01934	LEPR	1	Leptin Receptor	Leptin Receptor	ENSG00000116678	P48357	3.12193e-06	4.34084e-05	1	By_disease	2.2944	Dizziness
SMTT01935	LETM1	4	Leucine Zipper And EF-hand Containing Transmembrane Protein 1	None	ENSG00000168924	None	0.018778	0.0435906	1	By_disease	1.0445	Dizziness
SMTT01936	LFNG	7	LFNG O-fucosylpeptide 3-beta-N-acetylglucosaminyltransferase	None	ENSG00000106003	None	0.01598	0.0384237	1	By_disease	0.6022	Dizziness
SMTT01937	LGALS1	None	galectin 1	Galectin-1	ENSG00000100097	P09382	2.22361e-07	4.93861e-06	0.195376	By_disease	2.1862	Dizziness
SMTT01938	LGI1	10	Leucine Rich Glioma Inactivated 1	None	ENSG00000108231	None	0.00012106	0.000838498	1	By_disease	1.616	Dizziness
SMTT01939	LGSN	None	lengsin, lens protein with glutamine synthetase domain	Lengsin	ENSG00000146166	Q5TDP6	3.01722e-06	4.22534e-05	1	By_disease	1.0923	Dizziness
SMTT01940	LHB	19	Luteinizing Hormone Beta Polypeptide	None	ENSG00000104826	None	0.00297282	0.0104213	1	By_disease	1.0835	Dizziness
SMTT01943	LHX1	17	LIM Homeobox 1	None	ENSG00000273706	None	0.0314686	0.0643963	1	By_disease	0.6168	Dizziness
SMTT01947	LIFR	5	LIF Receptor Alpha	None	ENSG00000113594	None	0.00273915	0.00977802	1	By_disease	1.3089	Dizziness
SMTT01948	LIG4	13	DNA Ligase 4	None	ENSG00000174405	None	0.000769704	0.0036493	1	By_disease	2.0697	Dizziness
SMTT01949	LIM2	19	Lens Intrinsic Membrane Protein 2	None	ENSG00000105370	None	0.0339064	0.0678372	1	By_disease	0.443	Dizziness
SMTT01950	LIMK1	7	LIM Domain Kinase 1	LIM Domain Kinase 1	ENSG00000106683	P53667	0.00427569	0.0138532	1	By_disease	1.2892	Dizziness
SMTT01951	LIMS2	2	LIM Zinc Finger Domain Containing 2	None	ENSG00000072163	None	0.00238103	0.0087866	1	By_disease	0.7252	Dizziness
SMTT01952	LIN28B	6	Lin-28 Homolog B	None	ENSG00000187772	None	3.84667e-07	7.76138e-06	0.337985	By_disease	1.7305	Dizziness
SMTT01954	LIPA	10	Lipase A, Lysosomal Acid Type	None	ENSG00000107798	None	7.89375e-08	2.09199e-06	0.0693578	By_disease	2.0169	Dizziness
SMTT01955	LIPC	15	Lipase C, Hepatic Type	None	ENSG00000166035	None	0.000400203	0.00218593	1	By_disease	1.3439	Dizziness
SMTT01960	LITAF	16	Lipopolysaccharide Induced TNF Factor	None	ENSG00000189067	None	0.00166477	0.00668221	1	By_disease	0.8573	Dizziness
SMTT01964	LMBRD1	6	LMBR1 Domain Containing 1	None	ENSG00000168216	None	0.000629568	0.00310858	1	By_disease	1.3437	Dizziness
SMTT01966	LMNA	1	Lamin A/C	None	ENSG00000160789	None	5.22673e-14	7.23445e-12	4.59243e-08	By_disease	6.6518	Dizziness
SMTT01967	LMNB1	5	Lamin B1	None	ENSG00000113368	None	0.00934304	0.0254451	1	By_disease	0.7521	Dizziness
SMTT01968	LMNB2	19	Lamin B2	None	ENSG00000176619	None	0.0256764	0.0550408	1	By_disease	0.5348	Dizziness
SMTT01971	LMX1B	9	LIM Homeobox Transcription Factor 1 Beta	None	ENSG00000136944	None	1.42624e-05	0.000149553	1	By_disease	1.8013	Dizziness
SMTT01974	LOX	5	Lysyl Oxidase	None	ENSG00000113083	None	1.07664e-06	1.8206e-05	0.945982	By_disease	2.5411	Dizziness
SMTT01977	LPIN1	2	Lipin 1	None	ENSG00000134324	None	7.53274e-05	0.00057516	1	By_disease	1.3282	Dizziness
SMTT01978	LPIN2	18	Lipin 2	None	ENSG00000101577	None	3.84667e-07	7.76138e-06	0.337985	By_disease	1.9382	Dizziness
SMTT01979	LPL	8	Lipoprotein Lipase	Lipoprotein Lipase	ENSG00000175445	P06858	6.45545e-11	4.58124e-09	5.67204e-05	By_disease	4.2065	Dizziness
SMTT01980	LRAT	4	Lecithin Retinol Acyltransferase	Lecithin Retinol Acyltransferase	ENSG00000121207	O95237	0.0276528	0.0582217	1	By_disease	0.9657	Dizziness
SMTT01982	LRIG2	1	Leucine Rich Repeats And Immunoglobulin Like Domains 2	None	ENSG00000198799	None	0.0140358	0.0347833	1	By_disease	0.7824	Dizziness
SMTT01985	LRP1	None	LDL receptor related protein 1	Prolow-density Lipoprotein Receptor-related Protein 1	ENSG00000123384	Q07954	0.00202031	0.00775277	1	By_disease	1.0576	Dizziness
SMTT01987	LRP4	11	LDL Receptor Related Protein 4	None	ENSG00000134569	None	0.0314926	0.0643963	1	By_disease	0.823	Dizziness
SMTT01989	LRP6	12	LDL Receptor Related Protein 6	None	ENSG00000070018	None	1.28911e-08	4.53121e-07	0.0113267	By_disease	2.0265	Dizziness
SMTT01991	LRPPRC	2	Leucine Rich Pentatricopeptide Repeat Containing	None	ENSG00000138095	None	0.00743984	0.0213412	1	By_disease	0.7765	Dizziness
SMTT01993	LRRC8A	9	Leucine Rich Repeat Containing 8 VRAC Subunit A	None	ENSG00000136802	None	0.020513	0.0465459	1	By_disease	0.5489	Dizziness
SMTT01994	LRSAM1	9	Leucine Rich Repeat And Sterile Alpha Motif Containing 1	None	ENSG00000148356	None	0.00743984	0.0213412	1	By_disease	0.7688	Dizziness
SMTT01997	LTA	None	lymphotoxin alpha	Lymphotoxin-alpha	ENSG00000226979	P01374	6.72211e-08	1.82717e-06	0.0590634	By_disease	2.2763	Dizziness
SMTT01998	LTBP2	14	Latent Transforming Growth Factor Beta Binding Protein 2	None	ENSG00000119681	None	0.0191235	0.044167	1	By_disease	1.0607	Dizziness
SMTT01999	LTBP3	11	Latent Transforming Growth Factor Beta Binding Protein 3	None	ENSG00000168056	None	0.000952493	0.00429736	1	By_disease	1.3681	Dizziness
SMTT02001	LTC4S	5	Leukotriene C4 Synthase	Leukotriene C4 Synthase	ENSG00000213316	Q16873	0.0314686	0.0643963	1	By_disease	0.5554	Dizziness
SMTT02002	LYRM4	6	LYR Motif Containing 4	None	ENSG00000214113	None	0.0145192	0.0356776	1	By_disease	0.4252	Dizziness
SMTT02004	LYST	1	Lysosomal Trafficking Regulator	None	ENSG00000143669	None	2.07339e-10	1.27638e-08	0.000182177	By_disease	3.2106	Dizziness
SMTT02005	LYZ	12	Lysozyme	Lysozyme C	ENSG00000090382	P61626	1.96883e-05	0.000194083	1	By_disease	2.4011	Dizziness
SMTT02006	LZTFL1	3	Leucine Zipper Transcription Factor Like 1	None	ENSG00000163818	None	0.000103551	0.000740729	1	By_disease	1.4001	Dizziness
SMTT02008	LZTS1	8	Leucine Zipper Tumor Suppressor 1	None	ENSG00000061337	None	0.000243041	0.00146642	1	By_disease	1.1173	Dizziness
SMTT02010	MAD1L1	7	Mitotic Arrest Deficient 1 Like 1	None	ENSG00000002822	None	3.72273e-07	7.56517e-06	0.327095	By_disease	1.5369	Dizziness
SMTT02011	MAD2L2	1	Mitotic Arrest Deficient 2 Like 2	None	ENSG00000116670	None	0.000461101	0.00243958	1	By_disease	0.9678	Dizziness
SMTT02012	MAF	16	MAF BZIP Transcription Factor	None	ENSG00000178573	None	1.62125e-05	0.000165986	1	By_disease	1.9786	Dizziness
SMTT02013	MAFB	20	MAF BZIP Transcription Factor B	None	ENSG00000204103	None	6.69566e-07	1.22733e-05	0.588309	By_disease	2.2913	Dizziness
SMTT02015	MAGED2	X	MAGE Family Member D2	None	ENSG00000102316	None	0.000923922	0.00419033	1	By_disease	0.8756	Dizziness
SMTT02018	MAK	6	Male Germ Cell Associated Kinase	None	ENSG00000111837	None	0.00164109	0.00661997	1	By_disease	1.1618	Dizziness
SMTT02019	MALT1	18	MALT1 Paracaspase	None	ENSG00000172175	None	1.19734e-05	0.000129905	1	By_disease	1.5995	Dizziness
SMTT02021	MAN1B1	9	Mannosidase Alpha Class 1B Member 1	Endoplasmic Reticulum Mannosyl-oligosaccharide 1,2-alpha-mannosidase	ENSG00000177239	Q9UKM7	0.00743984	0.0213412	1	By_disease	0.6752	Dizziness
SMTT02024	MAOA	X	Monoamine Oxidase A	Amine Oxidase [flavin-containing] A	ENSG00000189221	P21397	1.82592e-11	1.4855e-09	1.60433e-05	By_disease	3.6972	Dizziness
SMTT02025	MAOB	None	monoamine oxidase B	Amine Oxidase [flavin-containing] B	ENSG00000069535	P27338	1.69295e-06	2.63363e-05	1	By_disease	2.6917	Dizziness
SMTT02026	MAP1A	None	microtubule associated protein 1A	Microtubule-associated Protein 1A	ENSG00000166963	P78559	0.0145192	0.0356776	1	By_disease	0.2789	Dizziness
SMTT02027	MAP2	None	microtubule associated protein 2	Microtubule-associated Protein 2	ENSG00000078018	P11137	1.34565e-08	4.70136e-07	0.0118235	By_disease	3.2706	Dizziness
SMTT02028	MAP2K1	15	Mitogen-activated Protein Kinase Kinase 1	Dual Specificity Mitogen-activated Protein Kinase Kinase 1	ENSG00000169032	Q02750	7.59044e-05	0.000578419	1	By_disease	2.4884	Dizziness
SMTT02030	MAP3K1	5	Mitogen-activated Protein Kinase Kinase Kinase 1	Mitogen-activated Protein Kinase Kinase Kinase 1	ENSG00000095015	Q13233	0.0360277	0.0708333	1	By_disease	0.722	Dizziness
SMTT02031	MAP3K7	6	Mitogen-activated Protein Kinase Kinase Kinase 7	None	ENSG00000135341	None	0.0125349	0.0318563	1	By_disease	0.9492	Dizziness
SMTT02032	MAP3K8	10	Mitogen-activated Protein Kinase Kinase Kinase 8	None	ENSG00000107968	None	6.61142e-06	8.02027e-05	1	By_disease	1.2268	Dizziness
SMTT02033	MAPK1	22	Mitogen-activated Protein Kinase 1	Mitogen-activated Protein Kinase 1	ENSG00000100030	P28482	3.79229e-15	6.50795e-13	3.33207e-09	By_disease	5.507	Dizziness
SMTT02034	MAPK10	4	Mitogen-activated Protein Kinase 10	Mitogen-activated Protein Kinase 10	ENSG00000109339	P53779	1.44461e-05	0.000151016	1	By_disease	2.032	Dizziness
SMTT02036	MAPK13	None	mitogen-activated protein kinase 13	Mitogen-activated Protein Kinase 13	ENSG00000156711	O15264	6.8863e-05	0.00053469	1	By_disease	0.8635	Dizziness
SMTT02037	MAPK3	None	mitogen-activated protein kinase 3	Mitogen-activated Protein Kinase 3	ENSG00000102882	P27361	4.50891e-16	8.99982e-14	3.96172e-10	By_disease	4.8428	Dizziness
SMTT02038	MAPK8	None	mitogen-activated protein kinase 8	Mitogen-activated Protein Kinase 8	ENSG00000107643	P45983	4.94914e-08	1.41692e-06	0.0434853	By_disease	3.2922	Dizziness
SMTT02039	MAPK8IP1	None	mitogen-activated protein kinase 8 interacting protein 1	C-Jun-amino-terminal Kinase-interacting Protein 1	ENSG00000121653	Q9UQF2	0.00443805	0.0142855	1	By_disease	0.7629	Dizziness
SMTT02040	MAPK9	None	mitogen-activated protein kinase 9	Mitogen-activated Protein Kinase 9	ENSG00000050748	P45984	7.04835e-07	1.28386e-05	0.619298	By_disease	1.2757	Dizziness
SMTT02042	MAPT	17	Microtubule Associated Protein Tau	Microtubule-associated Protein Tau	ENSG00000186868	P10636	8.43602e-08	2.21116e-06	0.0741225	By_disease	3.2071	Dizziness
SMTT02043	MARS	12	Methionyl-tRNA Synthetase	None	ENSG00000166986	None	0.0168528	0.0400616	1	By_disease	0.6955	Dizziness
SMTT02045	MARVELD2	5	MARVEL Domain Containing 2	None	ENSG00000152939	None	8.83451e-05	0.000652427	1	By_disease	0.8475	Dizziness
SMTT02047	MASP2	1	Mannan Binding Lectin Serine Peptidase 2	Mannan-binding Lectin Serine Protease 2	ENSG00000009724	O00187	0.020513	0.0465459	1	By_disease	0.5427	Dizziness
SMTT02048	MASTL	10	Microtubule Associated Serine/threonine Kinase Like	None	ENSG00000120539	None	0.00608166	0.0182716	1	By_disease	0.538	Dizziness
SMTT02051	MATR3	5	Matrin 3	None	ENSG00000015479|ENSG00000280987	None	4.6978e-05	0.000393001	1	By_disease	1.6642	Dizziness
SMTT02054	MC1R	16	Melanocortin 1 Receptor	Melanocyte-stimulating Hormone Receptor	ENSG00000258839	Q01726	0.00583142	0.0176747	1	By_disease	1.1549	Dizziness
SMTT02056	MC4R	18	Melanocortin 4 Receptor	None	ENSG00000166603	None	0.0140358	0.0347833	1	By_disease	0.752	Dizziness
SMTT02060	MCEE	2	Methylmalonyl-CoA Epimerase	None	ENSG00000124370	None	0.000506824	0.0026323	1	By_disease	0.483	Dizziness
SMTT02061	MCFD2	2	Multiple Coagulation Factor Deficiency 2	Multiple Coagulation Factor Deficiency Protein 2	ENSG00000180398	Q8NI22	1.5503e-05	0.000159829	1	By_disease	1.4916	Dizziness
SMTT02062	MCL1	None	MCL1, BCL2 family apoptosis regulator	Induced Myeloid Leukemia Cell Differentiation Protein Mcl-1	ENSG00000143384	Q07820	0.000629568	0.00310858	1	By_disease	1.2737	Dizziness
SMTT02063	MCM2	3	Minichromosome Maintenance Complex Component 2	None	ENSG00000073111	None	2.79713e-07	5.98936e-06	0.245768	By_disease	1.659	Dizziness
SMTT02064	MCM4	8	Minichromosome Maintenance Complex Component 4	None	ENSG00000104738	None	0.00166477	0.00668221	1	By_disease	0.9738	Dizziness
SMTT02065	MCM6	2	Minichromosome Maintenance Complex Component 6	None	ENSG00000076003	None	1.44208e-06	2.30721e-05	1	By_disease	1.6442	Dizziness
SMTT02070	MDM2	12	MDM2 Proto-oncogene	E3 Ubiquitin-protein Ligase Mdm2	ENSG00000135679	Q00987	0.0065664	0.0193544	1	By_disease	2.0131	Dizziness
SMTT02071	ME1	None	malic enzyme 1	NADP-dependent Malic Enzyme	ENSG00000065833	P48163	8.83451e-05	0.000652427	1	By_disease	1.0795	Dizziness
SMTT02072	MECOM	3	MDS1 And EVI1 Complex Locus	None	ENSG00000085276	None	0.00129585	0.00548583	1	By_disease	1.4078	Dizziness
SMTT02073	MECP2	X	Methyl-CpG Binding Protein 2	None	ENSG00000169057	None	3.99421e-05	0.000344141	1	By_disease	2.3807	Dizziness
SMTT02074	MED12	X	Mediator Complex Subunit 12	None	ENSG00000184634	None	0.000125381	0.000861976	1	By_disease	2.0978	Dizziness
SMTT02079	MEF2C	5	Myocyte Enhancer Factor 2C	None	ENSG00000081189	None	1.67682e-07	3.91353e-06	0.147333	By_disease	2.3082	Dizziness
SMTT02080	MEFV	16	MEFV, Pyrin Innate Immunity Regulator	None	ENSG00000103313	None	0.00665655	0.0195297	1	By_disease	1.5542	Dizziness
SMTT02081	MEGF10	5	Multiple EGF Like Domains 10	None	ENSG00000145794	None	0.000461101	0.00243958	1	By_disease	0.9739	Dizziness
SMTT02084	MEN1	11	Menin 1	None	ENSG00000133895	None	0.000314837	0.00179884	1	By_disease	2.8538	Dizziness
SMTT02086	MERTK	2	MER Proto-oncogene, Tyrosine Kinase	Tyrosine-protein Kinase Mer	ENSG00000153208	Q12866	2.19342e-06	3.25293e-05	1	By_disease	2.1889	Dizziness
SMTT02088	MET	7	MET Proto-oncogene, Receptor Tyrosine Kinase	Hepatocyte Growth Factor Receptor	ENSG00000105976	P08581	1.64767e-08	5.59828e-07	0.0144772	By_disease	3.3388	Dizziness
SMTT02090	MFAP5	12	Microfibril Associated Protein 5	None	ENSG00000197614	None	9.11645e-06	0.00010341	1	By_disease	1.8591	Dizziness
SMTT02091	MFN2	1	Mitofusin 2	None	ENSG00000116688	None	0.00269559	0.0096493	1	By_disease	1.4665	Dizziness
SMTT02099	MGMT	10	O-6-methylguanine-DNA Methyltransferase	Methylated-DNA--protein-cysteine Methyltransferase	ENSG00000170430	P16455	1.63294e-08	5.55296e-07	0.0143477	By_disease	3.0017	Dizziness
SMTT02100	MGP	12	Matrix Gla Protein	Matrix Gla Protein	ENSG00000111341	P08493	7.82259e-12	6.95252e-10	6.87326e-06	By_disease	3.7428	Dizziness
SMTT02101	MGST1	None	microsomal glutathione S-transferase 1	Microsomal Glutathione S-transferase 1	ENSG00000008394	P10620	3.90577e-07	7.85411e-06	0.343178	By_disease	1.2796	Dizziness
SMTT02103	MICU1	10	Mitochondrial Calcium Uptake 1	None	ENSG00000107745	None	0.000685301	0.00332542	1	By_disease	0.7408	Dizziness
SMTT02104	MID1	X	Midline 1	None	ENSG00000101871	None	0.0013933	0.00581029	1	By_disease	1.2572	Dizziness
SMTT02106	MIF	22	Macrophage Migration Inhibitory Factor	Macrophage Migration Inhibitory Factor	ENSG00000240972	P14174	2.86354e-05	0.000263358	1	By_disease	1.9478	Dizziness
SMTT02110	MIR184	15	MicroRNA 184	None	ENSG00000207695	None	0.0034825	0.0118235	1	By_disease	0.9732	Dizziness
SMTT02111	MIR204	9	MicroRNA 204	None	ENSG00000207935	None	0.0168528	0.0400616	1	By_disease	0.7217	Dizziness
SMTT02112	MIR96	7	MicroRNA 96	None	ENSG00000199158	None	0.000524128	0.00270062	1	By_disease	1.5853	Dizziness
SMTT02114	MKKS	20	McKusick-Kaufman Syndrome	None	ENSG00000125863	None	7.14336e-05	0.000550886	1	By_disease	1.9829	Dizziness
SMTT02117	MKS1	17	Meckel Syndrome, Type 1	None	ENSG00000011143	None	0.0173485	0.0409582	1	By_disease	1.2458	Dizziness
SMTT02119	MLH1	3	MutL Homolog 1	None	ENSG00000076242	None	1.73595e-07	4.03032e-06	0.152528	By_disease	3.0793	Dizziness
SMTT02120	MLH3	14	MutL Homolog 3	None	ENSG00000119684	None	9.39772e-05	0.000683654	1	By_disease	1.5471	Dizziness
SMTT02121	MLLT11	1	MLLT11, Transcription Factor 7 Cofactor	None	ENSG00000213190	None	2.79713e-07	5.98936e-06	0.245768	By_disease	1.581	Dizziness
SMTT02122	MLPH	2	Melanophilin	None	ENSG00000115648	None	0.00432058	0.0139636	1	By_disease	0.8068	Dizziness
SMTT02123	MLX	17	MLX, MAX Dimerization Protein	None	ENSG00000108788	None	9.17425e-07	1.59295e-05	0.806089	By_disease	1.6891	Dizziness
SMTT02124	MLXIPL	7	MLX Interacting Protein Like	None	ENSG00000009950	None	9.45401e-05	0.000687368	1	By_disease	1.6075	Dizziness
SMTT02127	MMAB	12	Methylmalonic Aciduria (cobalamin Deficiency) CblB Type	Cob(I)yrinic Acid A,c-diamide Adenosyltransferase, Mitochondrial	ENSG00000139428	Q96EY8	0.0233861	0.0512862	1	By_disease	0.3334	Dizziness
SMTT02128	MMACHC	1	Methylmalonic Aciduria (cobalamin Deficiency) CblC Type, With Homocystinuria	Methylmalonic Aciduria And Homocystinuria Type C Protein	ENSG00000132763	Q9Y4U1	8.7755e-06	0.000100718	1	By_disease	1.686	Dizziness
SMTT02130	MME	None	membrane metalloendopeptidase	Neprilysin	ENSG00000196549	P08473	2.01474e-08	6.64553e-07	0.0177024	By_disease	3.5426	Dizziness
SMTT02131	MMEL1	1	Membrane Metalloendopeptidase Like 1	None	ENSG00000142606	None	0.0120728	0.0309195	1	By_disease	0.5846	Dizziness
SMTT02132	MMP1	11	Matrix Metallopeptidase 1	Interstitial Collagenase	ENSG00000196611	P03956	9.19495e-06	0.000104109	1	By_disease	2.9417	Dizziness
SMTT02133	MMP10	None	matrix metallopeptidase 10	Stromelysin-2	ENSG00000166670	P09238	7.04835e-07	1.28386e-05	0.619298	By_disease	1.2881	Dizziness
SMTT02135	MMP14	14	Matrix Metallopeptidase 14	Matrix Metalloproteinase-14	ENSG00000157227	P50281	0.00203843	0.00780228	1	By_disease	1.3555	Dizziness
SMTT02137	MMP2	16	Matrix Metallopeptidase 2	72 KDa Type IV Collagenase	ENSG00000087245	P08253	9.9187e-11	6.71728e-09	8.71499e-05	By_disease	4.9181	Dizziness
SMTT02140	MMP3	None	matrix metallopeptidase 3	Stromelysin-1	ENSG00000149968	P08254	0.000224007	0.00137372	1	By_disease	1.8747	Dizziness
SMTT02141	MMP7	None	matrix metallopeptidase 7	Matrilysin	ENSG00000137673	P09237	7.14336e-05	0.000550886	1	By_disease	1.7186	Dizziness
SMTT02142	MMP8	None	matrix metallopeptidase 8	Neutrophil Collagenase	ENSG00000118113	P22894	0.000243293	0.00146771	1	By_disease	1.3116	Dizziness
SMTT02143	MMP9	20	Matrix Metallopeptidase 9	Matrix Metalloproteinase-9	ENSG00000100985	P14780	8.92359e-22	4.37781e-19	7.84065e-16	By_disease	8.56	Dizziness
SMTT02148	MOG	6	Myelin Oligodendrocyte Glycoprotein	None	ENSG00000204655	None	4.09189e-05	0.000351185	1	By_disease	1.9083	Dizziness
SMTT02150	MORC2	22	MORC Family CW-type Zinc Finger 2	None	ENSG00000133422	None	0.0120728	0.0309195	1	By_disease	0.5818	Dizziness
SMTT02151	MPC1	6	Mitochondrial Pyruvate Carrier 1	None	ENSG00000060762	None	0.000120956	0.000837891	1	By_disease	0.799	Dizziness
SMTT02153	MPDZ	9	Multiple PDZ Domain Crumbs Cell Polarity Complex Component	None	ENSG00000107186	None	7.53274e-05	0.00057516	1	By_disease	1.1757	Dizziness
SMTT02154	MPI	15	Mannose Phosphate Isomerase	None	ENSG00000178802	None	0.00912214	0.0249284	1	By_disease	0.9226	Dizziness
SMTT02155	MPL	1	MPL Proto-oncogene, Thrombopoietin Receptor	Thrombopoietin Receptor	ENSG00000117400	P40238	0.000124328	0.000855939	1	By_disease	1.8632	Dizziness
SMTT02157	MPO	17	Myeloperoxidase	Myeloperoxidase	ENSG00000005381	P05164	1.99463e-13	2.48838e-11	1.75256e-07	By_disease	5.1352	Dizziness
SMTT02158	MPV17	2	MPV17, Mitochondrial Inner Membrane Protein	None	ENSG00000115204	None	0.0013933	0.00581029	1	By_disease	1.2335	Dizziness
SMTT02159	MPZ	1	Myelin Protein Zero	None	ENSG00000158887	None	0.0149645	0.0364683	1	By_disease	1.2077	Dizziness
SMTT02160	MR1	None	major histocompatibility complex, class I-related	Major Histocompatibility Complex Class I-related Gene Protein	ENSG00000153029	Q95460	2.16995e-06	3.2286e-05	1	By_disease	1.217	Dizziness
SMTT02166	MRPS22	3	Mitochondrial Ribosomal Protein S22	None	ENSG00000175110	None	0.000358865	0.00200138	1	By_disease	1.0725	Dizziness
SMTT02167	MS4A1	11	Membrane Spanning 4-domains A1	B-lymphocyte Antigen CD20	ENSG00000156738	P11836	7.55269e-05	0.000576415	1	By_disease	1.7134	Dizziness
SMTT02168	MS4A2	None	membrane spanning 4-domains A2	High Affinity Immunoglobulin Epsilon Receptor Subunit Beta	ENSG00000149534	Q01362	0.0461689	0.085421	1	By_disease	0.7014	Dizziness
SMTT02169	MSH2	2	MutS Homolog 2	None	ENSG00000095002	None	4.30459e-08	1.25646e-06	0.0378219	By_disease	3.0458	Dizziness
SMTT02171	MSH6	2	MutS Homolog 6	None	ENSG00000116062	None	1.96898e-05	0.000194089	1	By_disease	2.1284	Dizziness
SMTT02172	MSLN	None	mesothelin	Mesothelin	ENSG00000102854	Q13421	0.0409196	0.0780422	1	By_disease	0.6375	Dizziness
SMTT02175	MSRB3	12	Methionine Sulfoxide Reductase B3	None	ENSG00000174099	None	3.61729e-05	0.000317364	1	By_disease	0.9512	Dizziness
SMTT02176	MST1	3	Macrophage Stimulating 1	None	ENSG00000173531	None	5.37085e-05	0.00043811	1	By_disease	1.3037	Dizziness
SMTT02178	MSX1	4	Msh Homeobox 1	None	ENSG00000163132	None	0.00233536	0.00866261	1	By_disease	1.3859	Dizziness
SMTT02181	MT2A	None	metallothionein 2A	Metallothionein-2	ENSG00000125148	P02795	7.55158e-07	1.35519e-05	0.663514	By_disease	1.8958	Dizziness
SMTT02182	MT3	None	metallothionein 3	Metallothionein-3	ENSG00000087250	P25713	0.00165357	0.00665702	1	By_disease	0.7177	Dizziness
SMTT02184	MTHFR	1	Methylenetetrahydrofolate Reductase	Methylenetetrahydrofolate Reductase	ENSG00000177000	P42898	2.98267e-23	1.90597e-20	2.6207e-17	By_disease	7.7019	Dizziness
SMTT02186	MTMR2	11	Myotubularin Related Protein 2	None	ENSG00000087053	None	0.00131846	0.00556087	1	By_disease	1.1291	Dizziness
SMTT02187	MTNR1B	None	melatonin receptor 1B	Melatonin Receptor Type 1B	ENSG00000134640	P49286	5.7695e-05	0.00046305	1	By_disease	1.1409	Dizziness
SMTT02188	MTO1	6	Mitochondrial tRNA Translation Optimization 1	None	ENSG00000135297	None	2.15181e-06	3.20671e-05	1	By_disease	1.5463	Dizziness
SMTT02189	MTOR	1	Mechanistic Target Of Rapamycin Kinase	Serine/threonine-protein Kinase MTOR	ENSG00000198793	P42345	0.00198638	0.00764221	1	By_disease	2.1152	Dizziness
SMTT02190	MTPAP	10	Mitochondrial Poly(A) Polymerase	None	ENSG00000107951	None	0.000198671	0.00124655	1	By_disease	1.0037	Dizziness
SMTT02191	MTR	1	5-methyltetrahydrofolate-homocysteine Methyltransferase	Methionine Synthase	ENSG00000116984	Q99707	0.000124328	0.000855939	1	By_disease	1.5618	Dizziness
SMTT02192	MTRR	5	5-methyltetrahydrofolate-homocysteine Methyltransferase Reductase	Methionine Synthase Reductase	ENSG00000124275	Q9UBK8	5.46381e-05	0.000444529	1	By_disease	1.3214	Dizziness
SMTT02193	MTTP	4	Microsomal Triglyceride Transfer Protein	Microsomal Triglyceride Transfer Protein Large Subunit	ENSG00000138823	P55157	9.39772e-05	0.000683654	1	By_disease	1.4674	Dizziness
SMTT02194	MUC1	1	Mucin 1, Cell Surface Associated	None	ENSG00000185499	None	5.71307e-05	0.00045957	1	By_disease	3.884	Dizziness
SMTT02195	MUC2	None	mucin 2, oligomeric mucus/gel-forming	Mucin-2	None	Q02817	6.12691e-05	0.000486566	1	By_disease	2.5319	Dizziness
SMTT02200	MVK	12	Mevalonate Kinase	Mevalonate Kinase	ENSG00000110921	Q03426	0.040776	0.0750178	1	By_disease	1.1621	Dizziness
SMTT02202	MYBPC3	11	Myosin Binding Protein C, Cardiac	None	ENSG00000134571	None	1.03583e-08	3.76645e-07	0.00910125	By_disease	2.6264	Dizziness
SMTT02203	MYC	8	MYC Proto-oncogene, BHLH Transcription Factor	Myc Proto-oncogene Protein	ENSG00000136997	P01106	1.66411e-11	1.36549e-09	1.46216e-05	By_disease	5.489	Dizziness
SMTT02204	MYCN	2	MYCN Proto-oncogene, BHLH Transcription Factor	None	ENSG00000134323	None	0.00970845	0.0262123	1	By_disease	1.577	Dizziness
SMTT02205	MYD88	3	Myeloid Differentiation Primary Response 88	None	ENSG00000172936	None	2.69147e-08	8.47886e-07	0.0236484	By_disease	2.5463	Dizziness
SMTT02206	MYF6	12	Myogenic Factor 6	None	ENSG00000111046	None	0.0449084	0.0836614	1	By_disease	0.5808	Dizziness
SMTT02207	MYH11	16	Myosin Heavy Chain 11	Myosin-11	ENSG00000133392	P35749	0.0256624	0.0550258	1	By_disease	1.1116	Dizziness
SMTT02208	MYH14	19	Myosin Heavy Chain 14	Myosin-14	ENSG00000105357	Q7Z406	0.0140358	0.0347833	1	By_disease	0.753	Dizziness
SMTT02211	MYH6	14	Myosin Heavy Chain 6	None	ENSG00000197616	None	0.000547154	0.00280081	1	By_disease	1.4145	Dizziness
SMTT02212	MYH7	14	Myosin Heavy Chain 7	Myosin-7	ENSG00000092054	P12883	4.61836e-05	0.000387933	1	By_disease	2.4107	Dizziness
SMTT02214	MYH9	22	Myosin Heavy Chain 9	Myosin-9	ENSG00000100345	P35579	5.53308e-07	1.04801e-05	0.486161	By_disease	2.5743	Dizziness
SMTT02215	MYL2	12	Myosin Light Chain 2	None	ENSG00000111245	None	1.5503e-05	0.000159829	1	By_disease	1.4313	Dizziness
SMTT02217	MYLK	3	Myosin Light Chain Kinase	None	ENSG00000065534	None	1.2651e-08	4.46146e-07	0.0111157	By_disease	2.8491	Dizziness
SMTT02220	MYO18B	22	Myosin XVIIIB	None	ENSG00000133454	None	0.00877983	0.0242038	1	By_disease	0.6493	Dizziness
SMTT02222	MYO1E	15	Myosin IE	Unconventional Myosin-Ie	ENSG00000157483	Q12965	0.00443805	0.0142855	1	By_disease	0.7697	Dizziness
SMTT02224	MYO5A	15	Myosin VA	None	ENSG00000197535	None	5.73066e-09	2.26638e-07	0.00503521	By_disease	2.7287	Dizziness
SMTT02226	MYO6	6	Myosin VI	None	ENSG00000196586	None	2.68739e-07	5.78939e-06	0.236126	By_disease	2.0578	Dizziness
SMTT02227	MYO7A	11	Myosin VIIA	None	ENSG00000137474	None	5.15735e-07	9.89317e-06	0.453147	By_disease	3.015	Dizziness
SMTT02230	MYOT	5	Myotilin	None	ENSG00000120729	None	0.0117246	0.0301802	1	By_disease	1.2383	Dizziness
SMTT02233	MYT1L	2	Myelin Transcription Factor 1 Like	None	ENSG00000186487	None	0.00743984	0.0213412	1	By_disease	0.7466	Dizziness
SMTT02236	NAGA	22	Alpha-N-acetylgalactosaminidase	Alpha-N-acetylgalactosaminidase	ENSG00000198951	P17050	3.00398e-06	0.000622821	0.052317	By_disease	1.785	Dizziness
SMTT02237	NAGLU	17	N-acetyl-alpha-glucosaminidase	Alpha-N-acetylglucosaminidase	ENSG00000108784	P54802	0.000547154	0.00280081	1	By_disease	1.3886	Dizziness
SMTT02238	NAGS	17	N-acetylglutamate Synthase	N-acetylglutamate Synthase, Mitochondrial	ENSG00000161653	Q8N159	9.43808e-07	1.62848e-05	0.82927	By_disease	1.3986	Dizziness
SMTT02239	NALCN	13	Sodium Leak Channel, Non-selective	None	ENSG00000102452	None	0.000154275	0.00102098	1	By_disease	1.5169	Dizziness
SMTT02240	NAMPT	None	nicotinamide phosphoribosyltransferase	Nicotinamide Phosphoribosyltransferase	ENSG00000105835	P43490	6.19608e-13	7.00121e-11	5.44414e-07	By_disease	3.2621	Dizziness
SMTT02241	NANOS1	10	Nanos C2HC-type Zinc Finger 1	None	ENSG00000188613	None	0.00276784	0.00986967	1	By_disease	0.8196	Dizziness
SMTT02242	NANS	9	N-acetylneuraminate Synthase	None	ENSG00000095380	None	1.5948e-07	3.7526e-06	0.140126	By_disease	2.1286	Dizziness
SMTT02246	NBEAL2	3	Neurobeachin Like 2	None	ENSG00000160796	None	0.0314926	0.0643963	1	By_disease	0.8219	Dizziness
SMTT02247	NBN	8	Nibrin	None	ENSG00000104320	None	7.83946e-06	9.20387e-05	1	By_disease	2.4017	Dizziness
SMTT02248	NCF1	7	Neutrophil Cytosolic Factor 1	Neutrophil Cytosol Factor 1	ENSG00000158517	P14598	0.000662804	0.00323887	1	By_disease	0.8201	Dizziness
SMTT02249	NCF2	1	Neutrophil Cytosolic Factor 2	Neutrophil Cytosol Factor 2	ENSG00000116701	P19878	0.014527	0.0356952	1	By_disease	0.8254	Dizziness
SMTT02250	NCF4	22	Neutrophil Cytosolic Factor 4	Neutrophil Cytosol Factor 4	ENSG00000100365	Q15080	0.00583142	0.0176747	1	By_disease	1.1273	Dizziness
SMTT02251	NCOA1	None	nuclear receptor coactivator 1	Nuclear Receptor Coactivator 1	ENSG00000084676	Q15788	0.000923922	0.00419033	1	By_disease	0.9987	Dizziness
SMTT02254	ND1	MT	NADH Dehydrogenase, Subunit 1 (complex I)	None	None	None	6.85162e-09	2.64006e-07	0.00602013	By_disease	2.3408	Dizziness
SMTT02255	ND2	MT	MTND2	None	None	None	0.0256764	0.0550408	1	By_disease	0.4885	Dizziness
SMTT02257	ND4	MT	NADH Dehydrogenase, Subunit 4 (complex I)	None	None	None	0.00012106	0.000838498	1	By_disease	1.3693	Dizziness
SMTT02258	ND4L	MT	NADH Dehydrogenase, Subunit 4L (complex I)	None	None	None	0.00608166	0.0182716	1	By_disease	0.4947	Dizziness
SMTT02259	ND5	MT	NADH Dehydrogenase, Subunit 5 (complex I)	None	None	None	5.97905e-10	3.20371e-08	0.000525345	By_disease	2.7246	Dizziness
SMTT02260	ND6	MT	NADH Dehydrogenase, Subunit 6 (complex I)	None	None	None	4.732e-09	1.92559e-07	0.00415774	By_disease	2.3563	Dizziness
SMTT02262	NDN	15	Necdin, MAGE Family Member	None	ENSG00000182636	None	0.00817457	0.0229171	1	By_disease	1.1541	Dizziness
SMTT02263	NDP	X	NDP, Norrin Cystine Knot Growth Factor	None	ENSG00000124479	None	3.06414e-07	6.46501e-06	0.269229	By_disease	2.1094	Dizziness
SMTT02264	NDRG1	8	N-myc Downstream Regulated 1	None	ENSG00000104419	None	4.31999e-06	5.67601e-05	1	By_disease	1.7564	Dizziness
SMTT02265	NDST1	5	N-deacetylase And N-sulfotransferase 1	Bifunctional Heparan Sulfate N-deacetylase/N-sulfotransferase 1	ENSG00000070614	P52848	0.00166477	0.00668221	1	By_disease	0.9379	Dizziness
SMTT02266	NDUFA1	X	NADH:ubiquinone Oxidoreductase Subunit A1	NADH Dehydrogenase [ubiquinone] 1 Alpha Subcomplex Subunit 1	ENSG00000125356	O15239	0.00641047	0.0189873	1	By_disease	0.9119	Dizziness
SMTT02268	NDUFA11	19	NADH:ubiquinone Oxidoreductase Subunit A11	NADH Dehydrogenase [ubiquinone] 1 Alpha Subcomplex Subunit 11	ENSG00000174886	Q86Y39	0.00743984	0.0213412	1	By_disease	0.7847	Dizziness
SMTT02269	NDUFA12	12	NADH:ubiquinone Oxidoreductase Subunit A12	NADH Dehydrogenase [ubiquinone] 1 Alpha Subcomplex Subunit 12	ENSG00000184752	Q9UI09	2.16002e-05	0.000209184	1	By_disease	1.098	Dizziness
SMTT02270	NDUFA2	5	NADH:ubiquinone Oxidoreductase Subunit A2	NADH Dehydrogenase [ubiquinone] 1 Alpha Subcomplex Subunit 2	ENSG00000131495	O43678	0.014527	0.0356952	1	By_disease	1.0019	Dizziness
SMTT02271	NDUFA9	12	NADH:ubiquinone Oxidoreductase Subunit A9	NADH Dehydrogenase [ubiquinone] 1 Alpha Subcomplex Subunit 9, Mitochondrial	ENSG00000139180	Q16795	1.10072e-05	0.000121006	1	By_disease	1.8164	Dizziness
SMTT02275	NDUFAF4	6	NADH:ubiquinone Oxidoreductase Complex Assembly Factor 4	None	ENSG00000123545	None	0.0010466	0.00463424	1	By_disease	1.1085	Dizziness
SMTT02278	NDUFB11	X	NADH:ubiquinone Oxidoreductase Subunit B11	None	ENSG00000147123	None	0.00934304	0.0254451	1	By_disease	0.8127	Dizziness
SMTT02279	NDUFB3	2	NADH:ubiquinone Oxidoreductase Subunit B3	NADH Dehydrogenase [ubiquinone] 1 Beta Subcomplex Subunit 3	ENSG00000119013	O43676	0.0409196	0.0780422	1	By_disease	0.7023	Dizziness
SMTT02280	NDUFB9	8	NADH:ubiquinone Oxidoreductase Subunit B9	NADH Dehydrogenase [ubiquinone] 1 Beta Subcomplex Subunit 9	ENSG00000147684	Q9Y6M9	0.00422602	0.0137262	1	By_disease	1.2329	Dizziness
SMTT02281	NDUFS1	2	NADH:ubiquinone Oxidoreductase Core Subunit S1	NADH-ubiquinone Oxidoreductase 75 KDa Subunit, Mitochondrial	ENSG00000023228	P28331	0.0273123	0.0575964	1	By_disease	0.7046	Dizziness
SMTT02284	NDUFS4	5	NADH:ubiquinone Oxidoreductase Subunit S4	NADH Dehydrogenase [ubiquinone] Iron-sulfur Protein 4, Mitochondrial	ENSG00000164258	O43181	0.0276528	0.0582217	1	By_disease	0.8822	Dizziness
SMTT02285	NDUFS6	5	NADH:ubiquinone Oxidoreductase Subunit S6	NADH Dehydrogenase [ubiquinone] Iron-sulfur Protein 6, Mitochondrial	ENSG00000145494	O75380	0.00768347	0.0218507	1	By_disease	0.9362	Dizziness
SMTT02288	NDUFV1	11	NADH:ubiquinone Oxidoreductase Core Subunit V1	NADH Dehydrogenase [ubiquinone] Flavoprotein 1, Mitochondrial	ENSG00000167792	P49821	2.81241e-05	0.000259276	1	By_disease	1.5451	Dizziness
SMTT02289	NDUFV2	18	NADH:ubiquinone Oxidoreductase Core Subunit V2	NADH Dehydrogenase [ubiquinone] Flavoprotein 2, Mitochondrial	ENSG00000178127	P19404	0.000777883	0.00368124	1	By_disease	1.1538	Dizziness
SMTT02294	NEFH	22	Neurofilament Heavy	None	ENSG00000100285	None	3.43285e-08	1.03983e-06	0.0301625	By_disease	2.0588	Dizziness
SMTT02295	NEFL	8	Neurofilament Light	None	ENSG00000277586	None	1.8512e-06	2.82907e-05	1	By_disease	1.6979	Dizziness
SMTT02298	NEK2	1	NIMA Related Kinase 2	Serine/threonine-protein Kinase Nek2	ENSG00000117650	P51955	0.0234828	0.0514463	1	By_disease	0.7529	Dizziness
SMTT02299	NEK8	17	NIMA Related Kinase 8	None	ENSG00000160602	None	0.00165357	0.00665702	1	By_disease	0.8585	Dizziness
SMTT02301	NELFA	4	Negative Elongation Factor Complex Member A	None	ENSG00000185049	None	0.00297282	0.0104213	1	By_disease	1.0962	Dizziness
SMTT02302	NEU1	6	Neuraminidase 1	Sialidase-1	ENSG00000204386	Q99519	6.78167e-05	0.000528246	1	By_disease	2.2399	Dizziness
SMTT02303	NEUROD1	2	Neuronal Differentiation 1	None	ENSG00000162992	None	1.0746e-05	0.00011848	1	By_disease	1.3798	Dizziness
SMTT02307	NF1	17	Neurofibromin 1	None	ENSG00000196712	None	3.15098e-10	1.8387e-08	0.000276859	By_disease	5.0133	Dizziness
SMTT02308	NF2	22	Neurofibromin 2	None	ENSG00000186575	None	2.53067e-11	1.99476e-09	2.22356e-05	By_disease	3.9683	Dizziness
SMTT02310	NFIA	1	Nuclear Factor I A	None	ENSG00000162599	None	7.38221e-06	8.75395e-05	1	By_disease	1.3672	Dizziness
SMTT02311	NFIX	19	Nuclear Factor I X	None	ENSG00000008441	None	5.53308e-07	1.04801e-05	0.486161	By_disease	2.5704	Dizziness
SMTT02312	NFKB1	4	Nuclear Factor Kappa B Subunit 1	Nuclear Factor NF-kappa-B P105 Subunit	ENSG00000109320	P19838	1.21002e-09	5.93407e-08	0.00106317	By_disease	2.644	Dizziness
SMTT02313	NFKB2	10	Nuclear Factor Kappa B Subunit 2	Nuclear Factor NF-kappa-B P100 Subunit	ENSG00000077150	Q00653	0.00641047	0.0189873	1	By_disease	0.9507	Dizziness
SMTT02314	NFKBIA	14	NFKB Inhibitor Alpha	NF-kappa-B Inhibitor Alpha	ENSG00000100906	P25963	4.51746e-06	5.86705e-05	1	By_disease	2.0391	Dizziness
SMTT02315	NFU1	2	NFU1 Iron-sulfur Cluster Scaffold	None	ENSG00000169599	None	0.00877983	0.0242038	1	By_disease	0.657	Dizziness
SMTT02316	NGF	1	Nerve Growth Factor	Beta-nerve Growth Factor	ENSG00000134259	P01138	1.97278e-09	9.06575e-08	0.00173337	By_disease	4.1183	Dizziness
SMTT02320	NHP2	5	NHP2 Ribonucleoprotein	None	ENSG00000145912	None	1.42624e-05	0.000149553	1	By_disease	1.8548	Dizziness
SMTT02321	NHS	X	NHS Actin Remodeling Regulator	None	ENSG00000188158	None	2.5161e-06	3.64258e-05	1	By_disease	1.8502	Dizziness
SMTT02326	NKX2-1	14	NK2 Homeobox 1	None	ENSG00000136352	None	2.10668e-09	9.57985e-08	0.00185102	By_disease	3.519	Dizziness
SMTT02330	NLGN4X	X	Neuroligin 4, X-linked	None	ENSG00000146938	None	0.000819901	0.0038253	1	By_disease	1.0822	Dizziness
SMTT02332	NLRP1	17	NLR Family Pyrin Domain Containing 1	None	ENSG00000091592	None	0.000358865	0.00200138	1	By_disease	1.1196	Dizziness
SMTT02334	NLRP3	1	NLR Family Pyrin Domain Containing 3	None	ENSG00000162711	None	0.002487	0.00907134	1	By_disease	1.4849	Dizziness
SMTT02336	NME1	17	NME/NM23 Nucleoside Diphosphate Kinase 1	Nucleoside Diphosphate Kinase A	ENSG00000239672	P15531	2.26488e-09	1.01843e-07	0.00199002	By_disease	3.0968	Dizziness
SMTT02341	NOD2	16	Nucleotide Binding Oligomerization Domain Containing 2	Nucleotide-binding Oligomerization Domain-containing Protein 2	ENSG00000167207	Q9HC29	7.1019e-05	0.000548189	1	By_disease	2.2535	Dizziness
SMTT02344	NOL3	16	Nucleolar Protein 3	None	ENSG00000140939	None	0.00877983	0.0242038	1	By_disease	0.4856	Dizziness
SMTT02346	NOP10	15	NOP10 Ribonucleoprotein	None	ENSG00000182117	None	0.000777883	0.00368124	1	By_disease	1.2545	Dizziness
SMTT02347	NOP56	20	NOP56 Ribonucleoprotein	None	ENSG00000101361	None	6.36445e-06	7.77963e-05	1	By_disease	1.7609	Dizziness
SMTT02348	NOS1	12	Nitric Oxide Synthase 1	Nitric Oxide Synthase, Brain	ENSG00000089250	P29475	3.4303e-05	0.000304587	1	By_disease	2.0724	Dizziness
SMTT02349	NOS2	None	nitric oxide synthase 2	Nitric Oxide Synthase, Inducible	ENSG00000007171	P35228	1.43097e-28	2.38578e-25	1.25731e-22	By_disease	8.5099	Dizziness
SMTT02350	NOS3	None	nitric oxide synthase 3	Nitric Oxide Synthase, Endothelial	ENSG00000164867	P29474	1.50515e-30	3.9834e-27	1.32249e-24	By_disease	7.8483	Dizziness
SMTT02351	NOTCH1	9	Notch 1	None	ENSG00000148400	None	2.30056e-09	1.03137e-07	0.00202137	By_disease	4.371	Dizziness
SMTT02352	NOTCH2	1	Notch 2	None	ENSG00000134250	None	4.18946e-09	1.7316e-07	0.00368104	By_disease	3.4532	Dizziness
SMTT02353	NOTCH3	19	Notch 3	None	ENSG00000074181	None	0.00503803	0.0157774	1	By_disease	1.7608	Dizziness
SMTT02354	NOX1	None	NADPH oxidase 1	NADPH Oxidase 1	ENSG00000007952	Q9Y5S8	8.83451e-05	0.000652427	1	By_disease	1.0201	Dizziness
SMTT02356	NPC1	18	NPC Intracellular Cholesterol Transporter 1	None	ENSG00000141458	None	0.0011275	0.00491134	1	By_disease	1.5218	Dizziness
SMTT02357	NPC2	14	NPC Intracellular Cholesterol Transporter 2	None	ENSG00000119655	None	5.23405e-11	3.79475e-09	4.59886e-05	By_disease	3.2969	Dizziness
SMTT02359	NPHP1	2	Nephrocystin 1	None	ENSG00000144061	None	1.03773e-06	1.76574e-05	0.911792	By_disease	2.2562	Dizziness
SMTT02360	NPHP3	3	Nephrocystin 3	None	ENSG00000113971	None	2.19342e-06	3.25293e-05	1	By_disease	2.3541	Dizziness
SMTT02362	NPHS1	19	NPHS1, Nephrin	None	ENSG00000161270	None	1.61144e-05	0.000165137	1	By_disease	1.662	Dizziness
SMTT02363	NPHS2	1	NPHS2, Podocin	None	ENSG00000116218	None	0.00912214	0.0249284	1	By_disease	0.937	Dizziness
SMTT02364	NPPA	1	Natriuretic Peptide A	None	ENSG00000175206	None	8.68215e-16	1.66235e-13	7.62851e-10	By_disease	4.8331	Dizziness
SMTT02365	NPR2	9	Natriuretic Peptide Receptor 2	Atrial Natriuretic Peptide Receptor 2	ENSG00000159899	P20594	0.00125444	0.00535335	1	By_disease	0.9308	Dizziness
SMTT02366	NPSR1	None	neuropeptide S receptor 1	Neuropeptide S Receptor	ENSG00000187258	Q6W5P4	0.0034825	0.0118235	1	By_disease	0.9501	Dizziness
SMTT02367	NPY	None	neuropeptide Y	Pro-neuropeptide Y	ENSG00000122585	P01303	4.76188e-11	3.49044e-09	4.18399e-05	By_disease	3.2682	Dizziness
SMTT02368	NQO1	None	NAD(P)H quinone dehydrogenase 1	NAD(P)H Dehydrogenase [quinone] 1	ENSG00000181019	P15559	2.62206e-15	4.63645e-13	2.30385e-09	By_disease	4.4214	Dizziness
SMTT02369	NQO2	None	N-ribosyldihydronicotinamide:quinone reductase 2	Ribosyldihydronicotinamide Dehydrogenase [quinone]	ENSG00000124588	P16083	5.39502e-08	1.52431e-06	0.047403	By_disease	1.9299	Dizziness
SMTT02371	NR0B2	1	Nuclear Receptor Subfamily 0 Group B Member 2	None	ENSG00000131910	None	0.00877983	0.0242038	1	By_disease	0.5325	Dizziness
SMTT02372	NR1H3	None	nuclear receptor subfamily 1 group H member 3	Oxysterols Receptor LXR-alpha	ENSG00000025434	Q13133	3.14292e-06	4.36547e-05	1	By_disease	1.4498	Dizziness
SMTT02373	NR1H4	None	nuclear receptor subfamily 1 group H member 4	Bile Acid Receptor	ENSG00000012504	Q96RI1	8.41319e-06	9.72157e-05	1	By_disease	1.673	Dizziness
SMTT02374	NR1I2	None	nuclear receptor subfamily 1 group I member 2	Nuclear Receptor Subfamily 1 Group I Member 2	ENSG00000144852	O75469	0.000952493	0.00429736	1	By_disease	1.1529	Dizziness
SMTT02375	NR1I3	None	nuclear receptor subfamily 1 group I member 3	Nuclear Receptor Subfamily 1 Group I Member 3	ENSG00000143257	Q14994	0.0021656	0.00818431	1	By_disease	0.8647	Dizziness
SMTT02376	NR2E3	15	Nuclear Receptor Subfamily 2 Group E Member 3	None	ENSG00000278570	None	0.0125349	0.0318563	1	By_disease	0.9334	Dizziness
SMTT02378	NR2F2	15	Nuclear Receptor Subfamily 2 Group F Member 2	None	ENSG00000185551	None	3.52086e-06	4.78194e-05	1	By_disease	1.7623	Dizziness
SMTT02379	NR3C1	5	Nuclear Receptor Subfamily 3 Group C Member 1	Glucocorticoid Receptor	ENSG00000113580	P04150	2.54021e-08	8.07416e-07	0.0223194	By_disease	3.8343	Dizziness
SMTT02380	NR3C2	4	Nuclear Receptor Subfamily 3 Group C Member 2	Mineralocorticoid Receptor	ENSG00000151623	P08235	7.46657e-09	2.84224e-07	0.00656045	By_disease	3.2531	Dizziness
SMTT02381	NR4A2	2	Nuclear Receptor Subfamily 4 Group A Member 2	None	ENSG00000153234	None	5.9833e-05	0.000477557	1	By_disease	1.6073	Dizziness
SMTT02382	NR4A3	9	Nuclear Receptor Subfamily 4 Group A Member 3	Nuclear Receptor Subfamily 4 Group A Member 3	ENSG00000119508	Q92570	1.03583e-08	3.76645e-07	0.00910125	By_disease	2.0952	Dizziness
SMTT02384	NRAS	1	NRAS Proto-oncogene, GTPase	None	ENSG00000213281	None	3.60689e-08	1.08355e-06	0.0316917	By_disease	4.2811	Dizziness
SMTT02385	NRL	14	Neural Retina Leucine Zipper	None	ENSG00000129535	None	0.000194644	0.00122685	1	By_disease	1.6222	Dizziness
SMTT02386	NRP1	None	neuropilin 1	Neuropilin-1	ENSG00000099250	O14786	2.68739e-07	5.78939e-06	0.236126	By_disease	1.7424	Dizziness
SMTT02387	NRTN	19	Neurturin	None	ENSG00000171119	None	0.0314686	0.0643963	1	By_disease	0.6	Dizziness
SMTT02388	NRXN1	2	Neurexin 1	Neurexin-1	ENSG00000179915	Q9ULB1	0.000243041	0.00146642	1	By_disease	1.2959	Dizziness
SMTT02389	NSD1	5	Nuclear Receptor Binding SET Domain Protein 1	None	ENSG00000165671	None	0.000313812	0.00179368	1	By_disease	1.2508	Dizziness
SMTT02393	NSMF	9	NMDA Receptor Synaptonuclear Signaling And Neuronal Migration Factor	None	ENSG00000165802	None	0.00297282	0.0104213	1	By_disease	1.1409	Dizziness
SMTT02394	NSUN2	5	NOP2/Sun RNA Methyltransferase Family Member 2	None	ENSG00000037474	None	0.0314926	0.0643963	1	By_disease	0.7045	Dizziness
SMTT02395	NT5C2	10	5'-nucleotidase, Cytosolic II	Cytosolic Purine 5'-nucleotidase	ENSG00000076685	P49902	0.000400203	0.00218593	1	By_disease	1.3843	Dizziness
SMTT02397	NT5E	6	5'-nucleotidase Ecto	5'-nucleotidase	ENSG00000135318	P21589	0.000243293	0.00146771	1	By_disease	1.3644	Dizziness
SMTT02400	NTNG1	1	Netrin G1	None	ENSG00000162631	None	0.000358865	0.00200138	1	By_disease	1.0137	Dizziness
SMTT02401	NTRK1	1	Neurotrophic Receptor Tyrosine Kinase 1	High Affinity Nerve Growth Factor Receptor	ENSG00000198400	P04629	2.86354e-05	0.000263358	1	By_disease	2.2982	Dizziness
SMTT02402	NTRK2	9	Neurotrophic Receptor Tyrosine Kinase 2	BDNF/NT-3 Growth Factors Receptor	ENSG00000148053	Q16620	1.65096e-05	0.000168177	1	By_disease	2.397	Dizziness
SMTT02404	NUMA1	11	Nuclear Mitotic Apparatus Protein 1	None	ENSG00000137497	None	0.020513	0.0465459	1	By_disease	0.5552	Dizziness
SMTT02407	NUP205	7	Nucleoporin 205	None	ENSG00000155561	None	3.34534e-09	1.42628e-07	0.00293936	By_disease	2.0604	Dizziness
SMTT02408	NUP214	9	Nucleoporin 214	None	ENSG00000126883	None	0.00109626	0.00481355	1	By_disease	0.7093	Dizziness
SMTT02410	NUP93	16	Nucleoporin 93	None	ENSG00000102900	None	0.0034825	0.0118235	1	By_disease	1.1406	Dizziness
SMTT02412	OAT	10	Ornithine Aminotransferase	Ornithine Aminotransferase, Mitochondrial	ENSG00000065154	P04181	0.0103059	0.0274618	1	By_disease	0.9978	Dizziness
SMTT02413	OBSL1	2	Obscurin Like 1	None	ENSG00000124006	None	0.0234828	0.0514463	1	By_disease	0.7704	Dizziness
SMTT02416	OCRL	X	OCRL, Inositol Polyphosphate-5-phosphatase	None	ENSG00000122126	None	1.83868e-06	2.81468e-05	1	By_disease	2.678	Dizziness
SMTT02417	ODC1	None	ornithine decarboxylase 1	Ornithine Decarboxylase	ENSG00000115758	P11926	0.00297282	0.0104213	1	By_disease	0.996	Dizziness
SMTT02418	OFD1	X	OFD1, Centriole And Centriolar Satellite Protein	None	ENSG00000046651	None	0.0235503	0.0515211	1	By_disease	1.4296	Dizziness
SMTT02420	OGG1	3	8-oxoguanine DNA Glycosylase	None	ENSG00000114026	None	9.06062e-08	2.34066e-06	0.0796105	By_disease	2.1634	Dizziness
SMTT02421	OPA1	3	OPA1, Mitochondrial Dynamin Like GTPase	None	ENSG00000198836	None	0.0310795	0.0638662	1	By_disease	1.1097	Dizziness
SMTT02427	OPN1SW	7	Opsin 1, Short Wave Sensitive	None	ENSG00000128617	None	0.0314686	0.0643963	1	By_disease	0.6417	Dizziness
SMTT02428	OPRD1	None	opioid receptor delta 1	Delta-type Opioid Receptor	ENSG00000116329	P41143	0.00165357	0.00665702	1	By_disease	0.6883	Dizziness
SMTT02429	OPRK1	None	opioid receptor kappa 1	Kappa-type Opioid Receptor	ENSG00000082556	P41145	2.89775e-10	1.70684e-08	0.000254609	By_disease	2.1293	Dizziness
SMTT02430	OPRM1	None	opioid receptor mu 1	Mu-type Opioid Receptor	ENSG00000112038	P35372	2.32365e-08	7.49976e-07	0.0204166	By_disease	2.432	Dizziness
SMTT02431	OPTN	10	Optineurin	None	ENSG00000123240	None	8.61325e-08	2.24856e-06	0.0756797	By_disease	3.0688	Dizziness
SMTT02437	OSMR	5	Oncostatin M Receptor	None	ENSG00000145623	None	0.00030146	0.00174174	1	By_disease	1.47	Dizziness
SMTT02438	OSTM1	6	Osteopetrosis Associated Transmembrane Protein 1	None	ENSG00000081087	None	2.00034e-06	3.01763e-05	1	By_disease	1.1859	Dizziness
SMTT02444	OTX2	14	Orthodenticle Homeobox 2	None	ENSG00000165588	None	0.000626268	0.00309854	1	By_disease	1.9402	Dizziness
SMTT02445	OVOL2	20	Ovo Like Zinc Finger 2	None	ENSG00000125850	None	0.00934304	0.0254451	1	By_disease	0.5956	Dizziness
SMTT02446	OXCT1	5	3-oxoacid CoA-transferase 1	Succinyl-CoA:3-ketoacid Coenzyme A Transferase 1, Mitochondrial	ENSG00000083720	P55809	0.0378831	0.0736729	1	By_disease	0.5541	Dizziness
SMTT02447	OXT	None	oxytocin/neurophysin I prepropeptide	Oxytocin-neurophysin 1	ENSG00000101405	P01178	0.000165597	0.00107977	1	By_disease	1.7872	Dizziness
SMTT02448	OXTR	None	oxytocin receptor	Oxytocin Receptor	ENSG00000180914	P30559	0.00166477	0.00668221	1	By_disease	0.9206	Dizziness
SMTT02452	P2RY12	3	Purinergic Receptor P2Y12	P2Y Purinoceptor 12	ENSG00000169313	Q9H244	8.83451e-05	0.000652427	1	By_disease	1.0716	Dizziness
SMTT02455	P4HB	17	Prolyl 4-hydroxylase Subunit Beta	Protein Disulfide-isomerase	ENSG00000185624	P07237	9.45401e-05	0.000687368	1	By_disease	1.6706	Dizziness
SMTT02460	PAFAH1B1	17	Platelet Activating Factor Acetylhydrolase 1b Regulatory Subunit 1	None	ENSG00000007168	None	0.0344937	0.0687234	1	By_disease	0.9615	Dizziness
SMTT02461	PAH	12	Phenylalanine Hydroxylase	Phenylalanine-4-hydroxylase	ENSG00000171759	P00439	7.55269e-05	0.000576415	1	By_disease	1.4469	Dizziness
SMTT02462	PAK3	X	P21 (RAC1) Activated Kinase 3	None	ENSG00000077264	None	1.80331e-07	4.16023e-06	0.158446	By_disease	1.6112	Dizziness
SMTT02464	PAM	None	peptidylglycine alpha-amidating monooxygenase	Peptidyl-glycine Alpha-amidating Monooxygenase	ENSG00000145730	P19021	4.86685e-13	5.63848e-11	4.27622e-07	By_disease	2.9125	Dizziness
SMTT02465	PAM16	16	Presequence Translocase Associated Motor 16	None	ENSG00000217930	None	0.0039498	0.0130617	1	By_disease	0.6286	Dizziness
SMTT02467	PAPPA	None	pappalysin 1	Pappalysin-1	ENSG00000182752	Q13219	1.4052e-06	2.26366e-05	1	By_disease	2.1874	Dizziness
SMTT02468	PAPSS2	10	3'-phosphoadenosine 5'-phosphosulfate Synthase 2	None	ENSG00000198682	None	1.13355e-07	2.82301e-06	0.0995985	By_disease	1.6462	Dizziness
SMTT02469	PARK7	1	Parkinsonism Associated Deglycase	Protein Deglycase DJ-1	ENSG00000116288	Q99497	9.55264e-10	4.82922e-08	0.000839336	By_disease	2.695	Dizziness
SMTT02470	PARN	16	Poly(A)-specific Ribonuclease	None	ENSG00000140694	None	0.0217424	0.0484532	1	By_disease	0.9048	Dizziness
SMTT02471	PARP1	None	poly(ADP-ribose) polymerase 1	Poly [ADP-ribose] Polymerase 1	ENSG00000143799	P09874	1.86266e-10	1.15924e-08	0.000163661	By_disease	3.5275	Dizziness
SMTT02473	PAX2	10	Paired Box 2	None	ENSG00000075891	None	0.00148846	0.00611024	1	By_disease	1.643	Dizziness
SMTT02474	PAX3	2	Paired Box 3	None	ENSG00000135903	None	0.00220864	0.00829654	1	By_disease	2.0405	Dizziness
SMTT02475	PAX4	7	Paired Box 4	None	ENSG00000106331	None	6.8863e-05	0.00053469	1	By_disease	0.9902	Dizziness
SMTT02476	PAX6	11	Paired Box 6	None	ENSG00000007372	None	2.51346e-07	5.46467e-06	0.220844	By_disease	3.7233	Dizziness
SMTT02478	PAX8	2	Paired Box 8	None	ENSG00000125618	None	0.000786389	0.00371184	1	By_disease	1.3938	Dizziness
SMTT02480	PC	11	Pyruvate Carboxylase	Pyruvate Carboxylase, Mitochondrial	ENSG00000173599	P11498	0.00724081	0.0208828	1	By_disease	1.3615	Dizziness
SMTT02481	PCBD1	10	Pterin-4 Alpha-carbinolamine Dehydratase 1	Pterin-4-alpha-carbinolamine Dehydratase	ENSG00000166228	P61457	7.55269e-05	0.000576415	1	By_disease	1.5624	Dizziness
SMTT02482	PCCA	13	Propionyl-CoA Carboxylase Alpha Subunit	Propionyl-CoA Carboxylase Alpha Chain, Mitochondrial	ENSG00000175198	P05165	0.00131846	0.00556087	1	By_disease	0.991	Dizziness
SMTT02483	PCCB	3	Propionyl-CoA Carboxylase Beta Subunit	Propionyl-CoA Carboxylase Beta Chain, Mitochondrial	ENSG00000114054	P05166	0.00355864	0.0120412	1	By_disease	1.0116	Dizziness
SMTT02486	PCK1	20	Phosphoenolpyruvate Carboxykinase 1	Phosphoenolpyruvate Carboxykinase, Cytosolic [GTP]	ENSG00000124253	P35558	0.00131846	0.00556087	1	By_disease	0.9705	Dizziness
SMTT02487	PCK2	14	Phosphoenolpyruvate Carboxykinase 2, Mitochondrial	None	ENSG00000100889	None	0.000185703	0.00118122	1	By_disease	1.2685	Dizziness
SMTT02488	PCLO	7	Piccolo Presynaptic Cytomatrix Protein	None	ENSG00000186472	None	7.53274e-05	0.00057516	1	By_disease	1.2624	Dizziness
SMTT02489	PCM1	8	Pericentriolar Material 1	None	ENSG00000078674	None	0.000313812	0.00179368	1	By_disease	1.2619	Dizziness
SMTT02490	PCNA	20	Proliferating Cell Nuclear Antigen	Proliferating Cell Nuclear Antigen	ENSG00000132646	P12004	3.4033e-08	1.03291e-06	0.0299029	By_disease	2.8238	Dizziness
SMTT02491	PCNT	21	Pericentrin	None	ENSG00000160299	None	3.35738e-05	0.00029959	1	By_disease	1.9227	Dizziness
SMTT02494	PCSK9	1	Proprotein Convertase Subtilisin/kexin Type 9	Proprotein Convertase Subtilisin/kexin Type 9	ENSG00000169174	Q8NBP7	7.88704e-11	5.47385e-09	6.9299e-05	By_disease	2.3057	Dizziness
SMTT02497	PDE10A	6	Phosphodiesterase 10A	CAMP And CAMP-inhibited CGMP 3',5'-cyclic Phosphodiesterase 10A	ENSG00000112541	Q9Y233	1.03583e-08	3.76645e-07	0.00910125	By_disease	2.0568	Dizziness
SMTT02498	PDE11A	2	Phosphodiesterase 11A	Dual 3',5'-cyclic-AMP And -GMP Phosphodiesterase 11A	ENSG00000284741|ENSG00000128655	Q9HCR9	0.00131846	0.00556087	1	By_disease	1.1524	Dizziness
SMTT02499	PDE3A	12	Phosphodiesterase 3A	CGMP-inhibited 3',5'-cyclic Phosphodiesterase A	ENSG00000172572	Q14432	3.34534e-09	1.42628e-07	0.00293936	By_disease	1.7931	Dizziness
SMTT02500	PDE4A	None	phosphodiesterase 4A	CAMP-specific 3',5'-cyclic Phosphodiesterase 4A	ENSG00000065989	P27815	3.31209e-06	4.54614e-05	1	By_disease	2.0303	Dizziness
SMTT02501	PDE4D	5	Phosphodiesterase 4D	CAMP-specific 3',5'-cyclic Phosphodiesterase 4D	ENSG00000113448	Q08499	7.96568e-05	0.000601365	1	By_disease	2.1423	Dizziness
SMTT02503	PDE6B	4	Phosphodiesterase 6B	Rod CGMP-specific 3',5'-cyclic Phosphodiesterase Subunit Beta	ENSG00000133256	P35913	0.00427569	0.0138532	1	By_disease	1.4496	Dizziness
SMTT02506	PDE6G	17	Phosphodiesterase 6G	Retinal Rod Rhodopsin-sensitive CGMP 3',5'-cyclic Phosphodiesterase Subunit Gamma	ENSG00000185527	P18545	0.0168528	0.0400616	1	By_disease	0.7664	Dizziness
SMTT02508	PDE8B	5	Phosphodiesterase 8B	High Affinity CAMP-specific And IBMX-insensitive 3',5'-cyclic Phosphodiesterase 8B	ENSG00000113231|ENSG00000284762	O95263	0.000185703	0.00118122	1	By_disease	1.3535	Dizziness
SMTT02509	PDGFB	22	Platelet Derived Growth Factor Subunit B	Platelet-derived Growth Factor Subunit B	ENSG00000100311	P01127	8.40268e-16	1.61469e-13	7.38295e-10	By_disease	5.7024	Dizziness
SMTT02510	PDGFRA	4	Platelet Derived Growth Factor Receptor Alpha	Platelet-derived Growth Factor Receptor Alpha	ENSG00000134853	P16234	0.000174549	0.00112392	1	By_disease	2.8016	Dizziness
SMTT02511	PDGFRB	5	Platelet Derived Growth Factor Receptor Beta	Platelet-derived Growth Factor Receptor Beta	ENSG00000113721	P09619	6.99893e-05	0.000540997	1	By_disease	3.0352	Dizziness
SMTT02513	PDHA1	X	Pyruvate Dehydrogenase E1 Alpha 1 Subunit	Pyruvate Dehydrogenase E1 Component Subunit Alpha, Somatic Form, Mitochondrial	ENSG00000131828	P08559	0.0461689	0.085421	1	By_disease	0.762	Dizziness
SMTT02514	PDHB	3	Pyruvate Dehydrogenase E1 Beta Subunit	Pyruvate Dehydrogenase E1 Component Subunit Beta, Mitochondrial	ENSG00000168291	P11177	0.00238103	0.0087866	1	By_disease	0.7133	Dizziness
SMTT02515	PDHX	11	Pyruvate Dehydrogenase Complex Component X	None	ENSG00000110435	None	0.0125349	0.0318563	1	By_disease	0.9361	Dizziness
SMTT02516	PDP1	8	Pyruvate Dehyrogenase Phosphatase Catalytic Subunit 1	None	ENSG00000164951	None	2.5705e-06	3.70473e-05	1	By_disease	1.7851	Dizziness
SMTT02517	PDSS1	10	Decaprenyl Diphosphate Synthase Subunit 1	None	ENSG00000148459	None	1.0746e-05	0.00011848	1	By_disease	1.2245	Dizziness
SMTT02518	PDSS2	6	Decaprenyl Diphosphate Synthase Subunit 2	None	ENSG00000164494	None	6.8863e-05	0.00053469	1	By_disease	0.8689	Dizziness
SMTT02519	PDX1	13	Pancreatic And Duodenal Homeobox 1	None	ENSG00000139515	None	1.40929e-06	2.26922e-05	1	By_disease	1.9952	Dizziness
SMTT02520	PDYN	20	Prodynorphin	None	ENSG00000101327	None	1.80015e-05	0.000180528	1	By_disease	1.9078	Dizziness
SMTT02521	PDZD7	10	PDZ Domain Containing 7	None	ENSG00000186862	None	0.00238103	0.0087866	1	By_disease	0.8612	Dizziness
SMTT02522	PEPD	19	Peptidase D	None	ENSG00000124299	None	3.57512e-06	4.84462e-05	1	By_disease	2.0957	Dizziness
SMTT02523	PER2	2	Period Circadian Regulator 2	None	ENSG00000132326	None	3.74445e-05	0.000326432	1	By_disease	1.1258	Dizziness
SMTT02527	PEX11B	1	Peroxisomal Biogenesis Factor 11 Beta	None	ENSG00000131779	None	0.00370517	0.0124345	1	By_disease	1.2398	Dizziness
SMTT02528	PEX12	17	Peroxisomal Biogenesis Factor 12	None	ENSG00000108733	None	0.0256624	0.0550258	1	By_disease	1.0204	Dizziness
SMTT02529	PEX13	2	Peroxisomal Biogenesis Factor 13	None	ENSG00000162928	None	0.0209129	0.0469881	1	By_disease	1.0325	Dizziness
SMTT02530	PEX14	1	Peroxisomal Biogenesis Factor 14	None	ENSG00000142655	None	0.0340474	0.0679856	1	By_disease	1.0733	Dizziness
SMTT02532	PEX19	1	Peroxisomal Biogenesis Factor 19	None	ENSG00000162735	None	0.0347363	0.0691067	1	By_disease	1.2324	Dizziness
SMTT02533	PEX2	8	Peroxisomal Biogenesis Factor 2	None	ENSG00000164751	None	0.0440246	0.0825038	1	By_disease	1.0331	Dizziness
SMTT02535	PEX3	6	Peroxisomal Biogenesis Factor 3	None	ENSG00000034693	None	0.0167969	0.0399499	1	By_disease	1.1125	Dizziness
SMTT02536	PEX5	12	Peroxisomal Biogenesis Factor 5	None	ENSG00000139197	None	0.00120107	0.00517814	1	By_disease	2.1574	Dizziness
SMTT02538	PEX7	6	Peroxisomal Biogenesis Factor 7	None	ENSG00000112357	None	2.74353e-05	0.000253986	1	By_disease	1.9015	Dizziness
SMTT02539	PFKFB4	None	6-phosphofructo-2-kinase/fructose-2,6-biphosphatase 4	6-phosphofructo-2-kinase/fructose-2,6-bisphosphatase 4	ENSG00000114268	Q16877	0.000206685	0.00128564	1	By_disease	0.6499	Dizziness
SMTT02540	PFKM	12	Phosphofructokinase, Muscle	None	ENSG00000152556	None	3.32419e-08	1.01338e-06	0.0292077	By_disease	2.1196	Dizziness
SMTT02541	PFN1	17	Profilin 1	Profilin-1	ENSG00000108518	P07737	3.32419e-08	1.01338e-06	0.0292077	By_disease	2.3815	Dizziness
SMTT02542	PGAM2	7	Phosphoglycerate Mutase 2	Phosphoglycerate Mutase 2	ENSG00000164708	P15259	0.0378831	0.0736729	1	By_disease	0.6365	Dizziness
SMTT02546	PGD	None	phosphogluconate dehydrogenase	6-phosphogluconate Dehydrogenase, Decarboxylating	ENSG00000142657	P52209	0.0256764	0.0550408	1	By_disease	0.5978	Dizziness
SMTT02547	PGF	None	placental growth factor	Placenta Growth Factor	ENSG00000119630	P49763	0.00115653	0.00501551	1	By_disease	1.2307	Dizziness
SMTT02548	PGK1	X	Phosphoglycerate Kinase 1	Phosphoglycerate Kinase 1	ENSG00000102144	P00558	0.000185703	0.00118122	1	By_disease	1.1676	Dizziness
SMTT02549	PGM3	6	Phosphoglucomutase 3	None	ENSG00000013375	None	0.000313812	0.00179368	1	By_disease	1.309	Dizziness
SMTT02550	PGR	11	Progesterone Receptor	Progesterone Receptor	ENSG00000082175	P06401	0.0390827	0.0753803	1	By_disease	1.8522	Dizziness
SMTT02551	PHC1	12	Polyhomeotic Homolog 1	None	ENSG00000111752	None	0.0140358	0.0347833	1	By_disease	0.7311	Dizziness
SMTT02556	PHGDH	1	Phosphoglycerate Dehydrogenase	D-3-phosphoglycerate Dehydrogenase	ENSG00000092621	O43175	0.00441104	0.0142181	1	By_disease	1.5514	Dizziness
SMTT02559	PHKB	16	Phosphorylase Kinase Regulatory Subunit Beta	None	ENSG00000102893	None	4.08377e-05	0.000350867	1	By_disease	1.3799	Dizziness
SMTT02562	PHOX2B	4	Paired Like Homeobox 2b	None	ENSG00000109132	None	0.00427569	0.0138532	1	By_disease	1.262	Dizziness
SMTT02563	PHYH	10	Phytanoyl-CoA 2-hydroxylase	Phytanoyl-CoA Dioxygenase, Peroxisomal	ENSG00000107537	O14832	2.81027e-06	3.97749e-05	1	By_disease	2.1175	Dizziness
SMTT02564	PI4KA	22	Phosphatidylinositol 4-kinase Alpha	None	ENSG00000241973	None	0.0107362	0.0283259	1	By_disease	0.9394	Dizziness
SMTT02565	PIEZO1	16	Piezo Type Mechanosensitive Ion Channel Component 1	None	ENSG00000103335	None	0.00125444	0.00535335	1	By_disease	0.9871	Dizziness
SMTT02570	PIGM	1	Phosphatidylinositol Glycan Anchor Biosynthesis Class M	None	ENSG00000143315	None	0.00877983	0.0242038	1	By_disease	0.5218	Dizziness
SMTT02578	PIK3CA	3	Phosphatidylinositol-4,5-bisphosphate 3-kinase Catalytic Subunit Alpha	Phosphatidylinositol 4,5-bisphosphate 3-kinase Catalytic Subunit Alpha Isoform	ENSG00000121879	P42336	1.85783e-09	8.60819e-08	0.00163237	By_disease	5.6317	Dizziness
SMTT02579	PIK3CD	1	Phosphatidylinositol-4,5-bisphosphate 3-kinase Catalytic Subunit Delta	Phosphatidylinositol 4,5-bisphosphate 3-kinase Catalytic Subunit Delta Isoform	ENSG00000171608	O00329	0.00678245	0.0198338	1	By_disease	1.1642	Dizziness
SMTT02580	PIK3R1	5	Phosphoinositide-3-kinase Regulatory Subunit 1	Phosphatidylinositol 3-kinase Regulatory Subunit Alpha	ENSG00000145675	P27986	0.000146539	0.000981037	1	By_disease	2.0507	Dizziness
SMTT02582	PIK3R5	17	Phosphoinositide-3-kinase Regulatory Subunit 5	None	ENSG00000141506	None	0.01598	0.0384237	1	By_disease	0.6217	Dizziness
SMTT02583	PIKFYVE	2	Phosphoinositide Kinase, FYVE-type Zinc Finger Containing	None	ENSG00000115020	None	0.000685301	0.00332542	1	By_disease	0.8249	Dizziness
SMTT02584	PIM1	None	Pim-1 proto-oncogene, serine/threonine kinase	Serine/threonine-protein Kinase Pim-1	ENSG00000137193	P11309	0.000262439	0.00156107	1	By_disease	1.1856	Dizziness
SMTT02585	PINK1	1	PTEN Induced Putative Kinase 1	None	ENSG00000158828	None	0.000633027	0.00312242	1	By_disease	1.0958	Dizziness
SMTT02588	PITX1	5	Paired Like Homeodomain 1	None	ENSG00000069011	None	0.005293	0.0163925	1	By_disease	0.9888	Dizziness
SMTT02589	PITX2	4	Paired Like Homeodomain 2	None	ENSG00000164093	None	0.0245836	0.0533455	1	By_disease	0.9781	Dizziness
SMTT02590	PITX3	10	Paired Like Homeodomain 3	None	ENSG00000107859	None	0.000662804	0.00323887	1	By_disease	1.103	Dizziness
SMTT02591	PKD1	16	Polycystin 1, Transient Receptor Potential Channel Interacting	None	ENSG00000008710	None	1.19734e-05	0.000129905	1	By_disease	1.7027	Dizziness
SMTT02592	PKD2	4	Polycystin 2, Transient Receptor Potential Cation Channel	None	ENSG00000118762	None	3.44921e-13	4.10432e-11	3.03063e-07	By_disease	2.5996	Dizziness
SMTT02593	PKHD1	6	PKHD1, Fibrocystin/polyductin	None	ENSG00000170927	None	0.0010466	0.00463424	1	By_disease	1.0647	Dizziness
SMTT02596	PKP2	12	Plakophilin 2	None	ENSG00000057294	None	1.68131e-05	0.000170759	1	By_disease	1.2601	Dizziness
SMTT02597	PLA2G2A	None	phospholipase A2 group IIA	Phospholipase A2, Membrane Associated	ENSG00000188257	P14555	2.81241e-05	0.000259276	1	By_disease	1.4738	Dizziness
SMTT02598	PLA2G4A	None	phospholipase A2 group IVA	Cytosolic Phospholipase A2	ENSG00000116711	P47712	0.000400203	0.00218593	1	By_disease	1.1408	Dizziness
SMTT02599	PLA2G6	22	Phospholipase A2 Group VI	85/88 KDa Calcium-independent Phospholipase A2	ENSG00000184381	O60733	0.0375074	0.073063	1	By_disease	1.1685	Dizziness
SMTT02600	PLA2G7	6	Phospholipase A2 Group VII	Platelet-activating Factor Acetylhydrolase	ENSG00000146070	Q13093	5.63265e-07	1.06331e-05	0.494909	By_disease	2.1173	Dizziness
SMTT02601	PLAG1	8	PLAG1 Zinc Finger	None	ENSG00000181690	None	0.000130672	0.000891115	1	By_disease	0.8819	Dizziness
SMTT02602	PLAGL1	6	PLAG1 Like Zinc Finger 1	None	ENSG00000118495	None	2.24906e-07	4.98091e-06	0.197612	By_disease	2.128	Dizziness
SMTT02603	PLAT	8	Plasminogen Activator, Tissue Type	Tissue-type Plasminogen Activator	ENSG00000104368	P00750	9.46498e-29	1.60858e-25	8.31634e-23	By_disease	7.8083	Dizziness
SMTT02604	PLAU	10	Plasminogen Activator, Urokinase	Urokinase-type Plasminogen Activator	ENSG00000122861	P00749	1.05649e-21	5.13995e-19	9.28274e-16	By_disease	6.5238	Dizziness
SMTT02605	PLAUR	None	plasminogen activator, urokinase receptor	Urokinase Plasminogen Activator Surface Receptor	ENSG00000011422	Q03405	5.75259e-05	0.000462381	1	By_disease	1.9525	Dizziness
SMTT02606	PLCB1	20	Phospholipase C Beta 1	None	ENSG00000182621	None	0.000777883	0.00368124	1	By_disease	1.1198	Dizziness
SMTT02607	PLCB4	20	Phospholipase C Beta 4	None	ENSG00000101333	None	0.0360277	0.0708333	1	By_disease	0.6448	Dizziness
SMTT02609	PLCE1	10	Phospholipase C Epsilon 1	None	ENSG00000138193	None	0.0063884	0.0189537	1	By_disease	1.1969	Dizziness
SMTT02610	PLCG2	16	Phospholipase C Gamma 2	None	ENSG00000197943	None	8.7755e-06	0.000100718	1	By_disease	1.762	Dizziness
SMTT02614	PLEKHM1	17	Pleckstrin Homology And RUN Domain Containing M1	None	ENSG00000225190	None	0.00165357	0.00665702	1	By_disease	0.7598	Dizziness
SMTT02615	PLG	6	Plasminogen	Plasminogen	ENSG00000122194	P00747	2.22012e-05	0.000213887	1	By_disease	2.7445	Dizziness
SMTT02616	PLIN1	15	Perilipin 1	None	ENSG00000166819	None	0.0422955	0.0801035	1	By_disease	0.8931	Dizziness
SMTT02617	PLK1	None	polo like kinase 1	Serine/threonine-protein Kinase PLK1	ENSG00000166851	P53350	0.00877983	0.0242038	1	By_disease	0.59	Dizziness
SMTT02619	PLN	6	Phospholamban	None	ENSG00000198523	None	5.37085e-05	0.00043811	1	By_disease	1.2103	Dizziness
SMTT02620	PLOD1	1	Procollagen-lysine,2-oxoglutarate 5-dioxygenase 1	Procollagen-lysine,2-oxoglutarate 5-dioxygenase 1	ENSG00000083444	Q02809	1.77602e-06	2.73367e-05	1	By_disease	2.2343	Dizziness
SMTT02621	PLOD2	3	Procollagen-lysine,2-oxoglutarate 5-dioxygenase 2	Procollagen-lysine,2-oxoglutarate 5-dioxygenase 2	ENSG00000152952	O00469	2.67781e-08	8.44371e-07	0.0235284	By_disease	2.8157	Dizziness
SMTT02622	PLOD3	7	Procollagen-lysine,2-oxoglutarate 5-dioxygenase 3	Procollagen-lysine,2-oxoglutarate 5-dioxygenase 3	ENSG00000106397	O60568	0.000777883	0.00368124	1	By_disease	1.1993	Dizziness
SMTT02623	PLP1	X	Proteolipid Protein 1	None	ENSG00000123560	None	0.000349018	0.00195608	1	By_disease	1.8449	Dizziness
SMTT02624	PLS3	X	Plastin 3	None	ENSG00000102024	None	2.94398e-05	0.000269374	1	By_disease	1.5374	Dizziness
SMTT02625	PLXND1	3	Plexin D1	None	ENSG00000004399	None	0.000154275	0.00102098	1	By_disease	1.4474	Dizziness
SMTT02626	PML	None	promyelocytic leukemia	Protein PML	ENSG00000140464	P29590	0.000952493	0.00429736	1	By_disease	1.2566	Dizziness
SMTT02628	PMP22	17	Peripheral Myelin Protein 22	None	ENSG00000109099	None	0.00138371	0.00579113	1	By_disease	2.0366	Dizziness
SMTT02630	PMS1	2	PMS1 Homolog 1, Mismatch Repair System Component	None	ENSG00000064933	None	0.00641047	0.0189873	1	By_disease	0.981	Dizziness
SMTT02631	PMS2	7	PMS1 Homolog 2, Mismatch Repair System Component	Mismatch Repair Endonuclease PMS2	ENSG00000122512	P54278	9.11645e-06	0.00010341	1	By_disease	2.0173	Dizziness
SMTT02633	PNKD	2	Paroxysmal Nonkinesigenic Dyskinesia	None	ENSG00000127838	None	0.00934304	0.0254451	1	By_disease	0.7251	Dizziness
SMTT02635	PNLIP	10	Pancreatic Lipase	Pancreatic Triacylglycerol Lipase	ENSG00000175535	P16233	0.0125349	0.0318563	1	By_disease	0.8814	Dizziness
SMTT02636	PNP	14	Purine Nucleoside Phosphorylase	Purine Nucleoside Phosphorylase	ENSG00000198805	P00491	0.0149645	0.0364683	1	By_disease	1.0716	Dizziness
SMTT02638	PNPLA2	11	Patatin Like Phospholipase Domain Containing 2	None	ENSG00000177666	None	0.000120956	0.000837891	1	By_disease	0.9491	Dizziness
SMTT02639	PNPLA6	19	Patatin Like Phospholipase Domain Containing 6	None	ENSG00000032444	None	0.0371926	0.0726147	1	By_disease	1.1913	Dizziness
SMTT02640	PNPLA8	7	Patatin Like Phospholipase Domain Containing 8	None	ENSG00000135241	None	0.00581086	0.0176252	1	By_disease	0.7433	Dizziness
SMTT02641	PNPO	17	Pyridoxamine 5'-phosphate Oxidase	Pyridoxine-5'-phosphate Oxidase	ENSG00000108439	Q9NVS9	0.000504597	0.00262869	1	By_disease	1.0534	Dizziness
SMTT02649	POLA1	X	DNA Polymerase Alpha 1, Catalytic Subunit	DNA Polymerase Alpha Catalytic Subunit	ENSG00000101868	P09884	9.39772e-05	0.000683654	1	By_disease	1.3661	Dizziness
SMTT02651	POLD1	19	DNA Polymerase Delta 1, Catalytic Subunit	None	ENSG00000062822	None	4.76179e-06	6.12741e-05	1	By_disease	1.6891	Dizziness
SMTT02652	POLE	12	DNA Polymerase Epsilon, Catalytic Subunit	DNA Polymerase Epsilon Catalytic Subunit A	ENSG00000177084	Q07864	0.000662804	0.00323887	1	By_disease	0.9731	Dizziness
SMTT02654	POLG2	17	DNA Polymerase Gamma 2, Accessory Subunit	None	ENSG00000256525	None	0.0034825	0.0118235	1	By_disease	0.9239	Dizziness
SMTT02661	POMC	2	Proopiomelanocortin	Pro-opiomelanocortin	ENSG00000115138	P01189	2.00703e-13	2.50243e-11	1.76346e-07	By_disease	6.3547	Dizziness
SMTT02662	POMGNT1	1	Protein O-linked Mannose N-acetylglucosaminyltransferase 1 (beta 1,2-)	None	ENSG00000085998	None	1.69295e-06	2.63363e-05	1	By_disease	2.5514	Dizziness
SMTT02666	POMT1	9	Protein O-mannosyltransferase 1	None	ENSG00000130714	None	0.018778	0.0435906	1	By_disease	1.0742	Dizziness
SMTT02667	POMT2	14	Protein O-mannosyltransferase 2	None	ENSG00000009830	None	0.00308077	0.0107396	1	By_disease	1.4091	Dizziness
SMTT02668	PON1	7	Paraoxonase 1	Serum Paraoxonase/arylesterase 1	ENSG00000005421	P27169	1.98267e-26	2.0888e-23	1.74206e-20	By_disease	5.9207	Dizziness
SMTT02669	PON2	7	Paraoxonase 2	None	ENSG00000105854	None	8.16385e-21	3.5528e-18	7.17311e-15	By_disease	3.9387	Dizziness
SMTT02670	PON3	7	Paraoxonase 3	None	ENSG00000105852	None	3.50409e-09	1.48579e-07	0.00307884	By_disease	1.5679	Dizziness
SMTT02673	POT1	7	Protection Of Telomeres 1	None	ENSG00000128513	None	0.0199988	0.0457236	1	By_disease	0.8192	Dizziness
SMTT02675	POU2AF1	11	POU Class 2 Associating Factor 1	None	ENSG00000110777	None	7.53302e-12	6.72115e-10	6.61884e-06	By_disease	3.238	Dizziness
SMTT02679	PPARA	None	peroxisome proliferator activated receptor alpha	Peroxisome Proliferator-activated Receptor Alpha	ENSG00000186951	Q07869	5.34965e-10	2.91003e-08	0.000470044	By_disease	2.8336	Dizziness
SMTT02680	PPARD	None	peroxisome proliferator activated receptor delta	Peroxisome Proliferator-activated Receptor Delta	ENSG00000112033	Q03181	7.04835e-07	1.28386e-05	0.619298	By_disease	1.3945	Dizziness
SMTT02681	PPARG	3	Peroxisome Proliferator Activated Receptor Gamma	Peroxisome Proliferator-activated Receptor Gamma	ENSG00000132170	P37231	3.56127e-21	1.62719e-18	3.12908e-15	By_disease	7.5169	Dizziness
SMTT02682	PPARGC1A	4	PPARG Coactivator 1 Alpha	None	ENSG00000109819	None	2.34884e-09	1.05075e-07	0.00206379	By_disease	1.9631	Dizziness
SMTT02683	PPBP	None	pro-platelet basic protein	Platelet Basic Protein	ENSG00000163736	P02775	6.55947e-08	1.79273e-06	0.0576343	By_disease	2.1123	Dizziness
SMTT02684	PPIB	15	Peptidylprolyl Isomerase B	Peptidyl-prolyl Cis-trans Isomerase B	ENSG00000166794	P23284	5.46381e-05	0.000444529	1	By_disease	1.5791	Dizziness
SMTT02685	PPM1B	2	Protein Phosphatase, Mg2+/Mn2+ Dependent 1B	None	ENSG00000138032	None	6.016e-07	1.12593e-05	0.528591	By_disease	1.6278	Dizziness
SMTT02686	PPM1D	17	Protein Phosphatase, Mg2+/Mn2+ Dependent 1D	None	ENSG00000170836	None	3.70365e-08	1.10837e-06	0.0325419	By_disease	1.777	Dizziness
SMTT02687	PPM1K	4	Protein Phosphatase, Mg2+/Mn2+ Dependent 1K	None	ENSG00000163644	None	0.00581086	0.0176252	1	By_disease	0.6556	Dizziness
SMTT02690	PPP1R3A	7	Protein Phosphatase 1 Regulatory Subunit 3A	None	ENSG00000154415	None	4.91654e-06	6.26687e-05	1	By_disease	1.3675	Dizziness
SMTT02693	PPP2R2A	None	protein phosphatase 2 regulatory subunit Balpha	Serine/threonine-protein Phosphatase 2A 55 KDa Regulatory Subunit B Alpha Isoform	ENSG00000221914	P63151	0.00608166	0.0182716	1	By_disease	0.5581	Dizziness
SMTT02694	PPP2R2B	5	Protein Phosphatase 2 Regulatory Subunit Bbeta	None	ENSG00000156475	None	0.000480927	0.00252518	1	By_disease	1.2145	Dizziness
SMTT02696	PPP3CA	None	protein phosphatase 3 catalytic subunit alpha	Serine/threonine-protein Phosphatase 2B Catalytic Subunit Alpha Isoform	ENSG00000138814	Q08209	0.000103551	0.000740729	1	By_disease	1.2166	Dizziness
SMTT02698	PPT1	1	Palmitoyl-protein Thioesterase 1	Palmitoyl-protein Thioesterase 1	ENSG00000131238	P50897	0.00901337	0.0247014	1	By_disease	1.0334	Dizziness
SMTT02707	PREP	None	prolyl endopeptidase	Prolyl Endopeptidase	ENSG00000085377	P48147	2.5705e-06	3.70473e-05	1	By_disease	1.7181	Dizziness
SMTT02709	PRF1	10	Perforin 1	None	ENSG00000180644	None	9.50414e-06	0.000106894	1	By_disease	2.2126	Dizziness
SMTT02711	PRICKLE1	12	Prickle Planar Cell Polarity Protein 1	None	ENSG00000139174	None	0.0273123	0.0575964	1	By_disease	0.5734	Dizziness
SMTT02713	PRKACA	19	Protein Kinase CAMP-activated Catalytic Subunit Alpha	CAMP-dependent Protein Kinase Catalytic Subunit Alpha	ENSG00000072062	P17612	0.000480927	0.00252518	1	By_disease	1.1299	Dizziness
SMTT02715	PRKAG2	7	Protein Kinase AMP-activated Non-catalytic Subunit Gamma 2	5'-AMP-activated Protein Kinase Subunit Gamma-2	ENSG00000106617	Q9UGJ0	1.42624e-05	0.000149553	1	By_disease	1.748	Dizziness
SMTT02716	PRKAR1A	17	Protein Kinase CAMP-dependent Type I Regulatory Subunit Alpha	CAMP-dependent Protein Kinase Type I-alpha Regulatory Subunit	ENSG00000108946	P10644	2.51938e-10	1.50672e-08	0.000221364	By_disease	4.3696	Dizziness
SMTT02717	PRKCA	None	protein kinase C alpha	Protein Kinase C Alpha Type	ENSG00000154229	P17252	0.00297282	0.0104213	1	By_disease	1.0532	Dizziness
SMTT02718	PRKCB	None	protein kinase C beta	Protein Kinase C Beta Type	ENSG00000166501	P05771	2.07339e-10	1.27638e-08	0.000182177	By_disease	3.0435	Dizziness
SMTT02719	PRKCD	3	Protein Kinase C Delta	Protein Kinase C Delta Type	ENSG00000163932	Q05655	0.00901337	0.0247014	1	By_disease	0.9852	Dizziness
SMTT02720	PRKCE	None	protein kinase C epsilon	Protein Kinase C Epsilon Type	ENSG00000171132	Q02156	2.86996e-13	3.46812e-11	2.52167e-07	By_disease	2.0356	Dizziness
SMTT02721	PRKCG	19	Protein Kinase C Gamma	Protein Kinase C Gamma Type	ENSG00000126583	P05129	0.0140358	0.0347833	1	By_disease	0.7975	Dizziness
SMTT02722	PRKCSH	19	Protein Kinase C Substrate 80K-H	None	ENSG00000130175	None	0.000480927	0.00252518	1	By_disease	1.0265	Dizziness
SMTT02723	PRKCZ	None	protein kinase C zeta	Protein Kinase C Zeta Type	ENSG00000067606	Q05513	2.54538e-05	0.000238956	1	By_disease	1.0825	Dizziness
SMTT02724	PRKDC	8	Protein Kinase, DNA-activated, Catalytic Polypeptide	DNA-dependent Protein Kinase Catalytic Subunit	ENSG00000253729	P78527	1.0816e-05	0.000119147	1	By_disease	1.2783	Dizziness
SMTT02725	PRKG1	10	Protein Kinase, CGMP-dependent, Type I	None	ENSG00000185532	None	0.00166625	0.00668711	1	By_disease	1.3844	Dizziness
SMTT02726	PRKN	6	Parkin RBR E3 Ubiquitin Protein Ligase	None	ENSG00000185345	None	0.00768347	0.0218507	1	By_disease	0.8861	Dizziness
SMTT02728	PRLR	5	Prolactin Receptor	Prolactin Receptor	ENSG00000113494	P16471	0.00197902	0.00761994	1	By_disease	1.3286	Dizziness
SMTT02729	PRNP	20	Prion Protein	Major Prion Protein	ENSG00000171867	P04156	8.06979e-11	5.58524e-09	7.09047e-05	By_disease	3.8829	Dizziness
SMTT02730	PROC	2	Protein C, Inactivator Of Coagulation Factors Va And VIIIa	Vitamin K-dependent Protein C	ENSG00000115718	P04070	9.39772e-05	0.000683654	1	By_disease	1.2834	Dizziness
SMTT02731	PRODH	22	Proline Dehydrogenase 1	Proline Dehydrogenase 1, Mitochondrial	ENSG00000100033	O43272	8.77801e-06	0.000100744	1	By_disease	1.9256	Dizziness
SMTT02734	PROM1	4	Prominin 1	None	ENSG00000007062	None	4.59389e-06	5.95217e-05	1	By_disease	2.6522	Dizziness
SMTT02736	PROS1	3	Protein S	Vitamin K-dependent Protein S	ENSG00000184500	P07225	1.10487e-06	1.86027e-05	0.970783	By_disease	2.2444	Dizziness
SMTT02737	PRPF3	1	Pre-mRNA Processing Factor 3	None	ENSG00000117360	None	0.0168528	0.0400616	1	By_disease	0.7377	Dizziness
SMTT02738	PRPF31	19	Pre-mRNA Processing Factor 31	None	ENSG00000105618	None	0.0034825	0.0118235	1	By_disease	0.9093	Dizziness
SMTT02739	PRPF4	9	Pre-mRNA Processing Factor 4	None	ENSG00000136875	None	1.84818e-07	4.24225e-06	0.162389	By_disease	2.0019	Dizziness
SMTT02740	PRPF6	20	Pre-mRNA Processing Factor 6	None	ENSG00000101161	None	0.0199988	0.0457236	1	By_disease	0.7403	Dizziness
SMTT02741	PRPF8	17	Pre-mRNA Processing Factor 8	None	ENSG00000174231	None	5.46381e-05	0.000444529	1	By_disease	1.5216	Dizziness
SMTT02742	PRPH	12	Peripherin	None	ENSG00000135406	None	3.14292e-06	4.36547e-05	1	By_disease	1.7031	Dizziness
SMTT02743	PRPH2	6	Peripherin 2	None	ENSG00000112619	None	0.0103035	0.0274563	1	By_disease	1.2945	Dizziness
SMTT02744	PRPS1	X	Phosphoribosyl Pyrophosphate Synthetase 1	None	ENSG00000147224	None	0.000177151	0.0011365	1	By_disease	1.7536	Dizziness
SMTT02746	PRRX1	1	Paired Related Homeobox 1	None	ENSG00000116132	None	0.00234905	0.00870367	1	By_disease	1.3353	Dizziness
SMTT02748	PRSS12	4	Serine Protease 12	None	ENSG00000164099	None	6.29671e-07	1.17101e-05	0.553256	By_disease	1.8456	Dizziness
SMTT02751	PRTN3	19	Proteinase 3	Myeloblastin	ENSG00000196415	P24158	1.71621e-07	3.99433e-06	0.150794	By_disease	2.5628	Dizziness
SMTT02755	PSAP	10	Prosaposin	Prosaposin	ENSG00000197746	P07602	7.30527e-07	1.32244e-05	0.641872	By_disease	3.4506	Dizziness
SMTT02756	PSAT1	9	Phosphoserine Aminotransferase 1	Phosphoserine Aminotransferase	ENSG00000135069	Q9Y617	2.19342e-06	3.25293e-05	1	By_disease	2.0571	Dizziness
SMTT02757	PSEN1	14	Presenilin 1	None	ENSG00000080815	None	2.22296e-06	3.28814e-05	1	By_disease	2.5582	Dizziness
SMTT02758	PSEN2	1	Presenilin 2	None	ENSG00000143801	None	1.42624e-05	0.000149553	1	By_disease	1.7284	Dizziness
SMTT02759	PSENEN	19	Presenilin Enhancer Gamma-secretase Subunit	Gamma-secretase Subunit PEN-2	ENSG00000205155	Q9NZ42	0.0034825	0.0118235	1	By_disease	1.0329	Dizziness
SMTT02760	PSMB4	None	proteasome subunit beta 4	Proteasome Subunit Beta Type-4	ENSG00000159377	P28070	0.00581086	0.0176252	1	By_disease	0.8157	Dizziness
SMTT02761	PSMB8	6	Proteasome Subunit Beta 8	Proteasome Subunit Beta Type-8	ENSG00000204264	P28062	6.43725e-06	7.85114e-05	1	By_disease	2.177	Dizziness
SMTT02764	PSTPIP1	15	Proline-serine-threonine Phosphatase Interacting Protein 1	None	ENSG00000140368	None	0.00319439	0.0110485	1	By_disease	1.2281	Dizziness
SMTT02765	PTCH1	9	Patched 1	None	ENSG00000185920	None	3.4911e-06	4.75063e-05	1	By_disease	3.2582	Dizziness
SMTT02766	PTCH2	1	Patched 2	None	ENSG00000117425	None	4.76179e-06	6.12741e-05	1	By_disease	1.9427	Dizziness
SMTT02768	PTDSS1	8	Phosphatidylserine Synthase 1	Phosphatidylserine Synthase 1	ENSG00000156471	P48651	0.00422602	0.0137262	1	By_disease	1.2285	Dizziness
SMTT02769	PTEN	10	Phosphatase And Tensin Homolog	Phosphatidylinositol 3,4,5-trisphosphate 3-phosphatase And Dual-specificity Protein Phosphatase PTEN	ENSG00000171862	P60484	6.62225e-15	1.08032e-12	5.81859e-09	By_disease	7.9908	Dizziness
SMTT02771	PTGER2	None	prostaglandin E receptor 2	Prostaglandin E2 Receptor EP2 Subtype	ENSG00000125384	P43116	0.0120728	0.0309195	1	By_disease	0.5509	Dizziness
SMTT02772	PTGER3	None	prostaglandin E receptor 3	Prostaglandin E2 Receptor EP3 Subtype	ENSG00000050628	P43115	0.00370517	0.0124345	1	By_disease	1.2073	Dizziness
SMTT02773	PTGFR	None	prostaglandin F receptor	Prostaglandin F2-alpha Receptor	ENSG00000122420	P43088	5.7695e-05	0.00046305	1	By_disease	1.2104	Dizziness
SMTT02774	PTGIR	None	prostaglandin I2 receptor	Prostacyclin Receptor	ENSG00000160013	P43119	0.0021656	0.00818431	1	By_disease	1.0087	Dizziness
SMTT02775	PTGIS	20	Prostaglandin I2 Synthase	Prostacyclin Synthase	ENSG00000124212	Q16647	1.60291e-08	5.46584e-07	0.0140838	By_disease	2.2491	Dizziness
SMTT02776	PTGS1	None	prostaglandin-endoperoxide synthase 1	Prostaglandin G/H Synthase 1	ENSG00000095303	P23219	4.92576e-12	4.60081e-10	4.32798e-06	By_disease	2.9502	Dizziness
SMTT02777	PTGS2	None	prostaglandin-endoperoxide synthase 2	Prostaglandin G/H Synthase 2	ENSG00000073756	P35354	2.55015e-33	1.12596e-29	2.24067e-27	By_disease	10.9097	Dizziness
SMTT02778	PTH	11	Parathyroid Hormone	Parathyroid Hormone	ENSG00000152266	P01270	4.49865e-05	0.000379088	1	By_disease	2.2421	Dizziness
SMTT02780	PTHLH	12	Parathyroid Hormone Like Hormone	None	ENSG00000087494	None	0.0059065	0.017876	1	By_disease	1.8991	Dizziness
SMTT02781	PTK2	None	protein tyrosine kinase 2	Focal Adhesion Kinase 1	ENSG00000169398	Q05397	4.30266e-09	1.77114e-07	0.0037805	By_disease	2.6383	Dizziness
SMTT02782	PTK2B	None	protein tyrosine kinase 2 beta	Protein-tyrosine Kinase 2-beta	ENSG00000120899	Q14289	0.0120728	0.0309195	1	By_disease	0.5547	Dizziness
SMTT02783	PTPN1	None	protein tyrosine phosphatase, non-receptor type 1	Tyrosine-protein Phosphatase Non-receptor Type 1	ENSG00000196396	P18031	0.0314686	0.0643963	1	By_disease	0.5956	Dizziness
SMTT02784	PTPN11	12	Protein Tyrosine Phosphatase, Non-receptor Type 11	Tyrosine-protein Phosphatase Non-receptor Type 11	ENSG00000179295	Q06124	0.000505242	0.00263024	1	By_disease	2.7269	Dizziness
SMTT02785	PTPN14	1	Protein Tyrosine Phosphatase, Non-receptor Type 14	None	ENSG00000152104	None	9.17425e-07	1.59295e-05	0.806089	By_disease	1.6523	Dizziness
SMTT02786	PTPN2	18	Protein Tyrosine Phosphatase, Non-receptor Type 2	None	ENSG00000175354	None	2.22775e-07	4.94405e-06	0.19574	By_disease	1.6505	Dizziness
SMTT02787	PTPN22	1	Protein Tyrosine Phosphatase, Non-receptor Type 22	None	ENSG00000134242	None	2.62206e-15	4.63645e-13	2.30385e-09	By_disease	4.6806	Dizziness
SMTT02788	PTPN3	9	Protein Tyrosine Phosphatase, Non-receptor Type 3	None	ENSG00000070159	None	1.09019e-08	3.92901e-07	0.00957892	By_disease	2.2466	Dizziness
SMTT02789	PTPRC	1	Protein Tyrosine Phosphatase, Receptor Type C	None	ENSG00000081237	None	6.17822e-05	0.000489292	1	By_disease	2.8259	Dizziness
SMTT02790	PTPRF	1	Protein Tyrosine Phosphatase, Receptor Type F	None	ENSG00000142949	None	2.17859e-05	0.00021056	1	By_disease	1.3399	Dizziness
SMTT02793	PTRH2	17	Peptidyl-tRNA Hydrolase 2	None	ENSG00000141378	None	0.000480927	0.00252518	1	By_disease	0.9776	Dizziness
SMTT02794	PTS	11	6-pyruvoyltetrahydropterin Synthase	6-pyruvoyl Tetrahydrobiopterin Synthase	ENSG00000150787	Q03393	0.0063884	0.0189537	1	By_disease	1.1662	Dizziness
SMTT02797	PUS1	12	Pseudouridylate Synthase 1	None	ENSG00000177192	None	0.000461101	0.00243958	1	By_disease	0.9499	Dizziness
SMTT02800	PXDN	2	Peroxidasin	None	ENSG00000130508	None	0.00164109	0.00661997	1	By_disease	1.1451	Dizziness
SMTT02801	PYCR1	17	Pyrroline-5-carboxylate Reductase 1	Pyrroline-5-carboxylate Reductase 1, Mitochondrial	ENSG00000183010	P32322	0.0103059	0.0274618	1	By_disease	1.0077	Dizziness
SMTT02802	PYCR2	1	Pyrroline-5-carboxylate Reductase 2	Pyrroline-5-carboxylate Reductase 2	ENSG00000143811	Q96C36	0.000309341	0.00177912	1	By_disease	0.859	Dizziness
SMTT02803	PYGL	14	Glycogen Phosphorylase L	Glycogen Phosphorylase, Liver Form	ENSG00000100504	P06737	6.96392e-05	0.000538864	1	By_disease	1.917	Dizziness
SMTT02805	QARS	3	Glutaminyl-tRNA Synthetase	None	ENSG00000172053	None	0.000480927	0.00252518	1	By_disease	1.0622	Dizziness
SMTT02807	RAB18	10	RAB18, Member RAS Oncogene Family	None	ENSG00000099246	None	0.038273	0.0741306	1	By_disease	0.9054	Dizziness
SMTT02809	RAB27A	15	RAB27A, Member RAS Oncogene Family	None	ENSG00000069974	None	0.0117246	0.0301802	1	By_disease	1.179	Dizziness
SMTT02814	RAB3GAP2	1	RAB3 GTPase Activating Non-catalytic Protein Subunit 2	None	ENSG00000118873	None	0.00370517	0.0124345	1	By_disease	1.2252	Dizziness
SMTT02815	RAB7A	3	RAB7A, Member RAS Oncogene Family	Ras-related Protein Rab-7a	ENSG00000075785	P51149	0.0010466	0.00463424	1	By_disease	1.0458	Dizziness
SMTT02816	RAC1	None	Rac family small GTPase 1	Ras-related C3 Botulinum Toxin Substrate 1	ENSG00000136238	P63000	1.21212e-06	2.00503e-05	1	By_disease	1.3514	Dizziness
SMTT02817	RAC2	22	Rac Family Small GTPase 2	Ras-related C3 Botulinum Toxin Substrate 2	ENSG00000128340	P15153	3.84667e-07	7.76138e-06	0.337985	By_disease	1.732	Dizziness
SMTT02818	RAD21	8	RAD21 Cohesin Complex Component	None	ENSG00000164754	None	0.0465631	0.0859516	1	By_disease	0.9101	Dizziness
SMTT02819	RAD50	5	RAD50 Double Strand Break Repair Protein	None	ENSG00000113522	None	0.0034825	0.0118235	1	By_disease	1.0592	Dizziness
SMTT02820	RAD51	15	RAD51 Recombinase	DNA Repair Protein RAD51 Homolog 1	ENSG00000285396|ENSG00000051180	Q06609	2.78724e-06	3.9503e-05	1	By_disease	2.4402	Dizziness
SMTT02821	RAD51C	17	RAD51 Paralog C	None	ENSG00000108384	None	0.00297282	0.0104213	1	By_disease	1.1039	Dizziness
SMTT02822	RAD54B	8	RAD54 Homolog B	None	ENSG00000265817|ENSG00000197275	None	0.000206685	0.00128564	1	By_disease	0.7349	Dizziness
SMTT02823	RAD54L	1	RAD54 Like	None	ENSG00000085999	None	3.00717e-05	0.000274312	1	By_disease	1.496	Dizziness
SMTT02824	RAF1	3	Raf-1 Proto-oncogene, Serine/threonine Kinase	RAF Proto-oncogene Serine/threonine-protein Kinase	ENSG00000132155	P04049	0.0015105	0.00617662	1	By_disease	2.1329	Dizziness
SMTT02825	RAG1	11	Recombination Activating 1	None	ENSG00000166349	None	4.08605e-05	0.000351049	1	By_disease	1.9343	Dizziness
SMTT02826	RAG2	11	Recombination Activating 2	None	ENSG00000175097	None	0.00246215	0.00900411	1	By_disease	1.0227	Dizziness
SMTT02827	RAI1	17	Retinoic Acid Induced 1	None	ENSG00000108557	None	7.46657e-09	2.84224e-07	0.00656045	By_disease	2.9429	Dizziness
SMTT02828	RAP1A	1	RAP1A, Member Of RAS Oncogene Family	None	ENSG00000116473	None	0.0409196	0.0780422	1	By_disease	0.746	Dizziness
SMTT02829	RAP1B	12	RAP1B, Member Of RAS Oncogene Family	None	ENSG00000127314	None	0.000480927	0.00252518	1	By_disease	1.1871	Dizziness
SMTT02830	RAP2A	None	RAP2A, member of RAS oncogene family	Ras-related Protein Rap-2a	ENSG00000125249	P10114	0.0233861	0.0512862	1	By_disease	0.3599	Dizziness
SMTT02831	RAPSN	11	Receptor Associated Protein Of The Synapse	None	ENSG00000165917	None	0.0344937	0.0687234	1	By_disease	0.8679	Dizziness
SMTT02832	RARA	17	Retinoic Acid Receptor Alpha	Retinoic Acid Receptor Alpha	ENSG00000131759	P10276	0.0167207	0.0397818	1	By_disease	0.9273	Dizziness
SMTT02833	RARB	3	Retinoic Acid Receptor Beta	Retinoic Acid Receptor Beta	ENSG00000077092	P10826	3.83944e-05	0.000333016	1	By_disease	2.0543	Dizziness
SMTT02836	RASA1	5	RAS P21 Protein Activator 1	None	ENSG00000145715	None	5.15735e-07	9.89317e-06	0.453147	By_disease	2.1637	Dizziness
SMTT02837	RASA2	3	RAS P21 Protein Activator 2	None	ENSG00000155903	None	0.00202031	0.00775277	1	By_disease	1.0838	Dizziness
SMTT02838	RASGRP2	11	RAS Guanyl Releasing Protein 2	None	ENSG00000068831	None	0.00276784	0.00986967	1	By_disease	0.9638	Dizziness
SMTT02839	RASSF1	3	Ras Association Domain Family Member 1	None	ENSG00000068028	None	5.53308e-07	1.04801e-05	0.486161	By_disease	2.418	Dizziness
SMTT02842	RB1	13	RB Transcriptional Corepressor 1	Retinoblastoma-associated Protein	ENSG00000139687	P06400	2.39477e-07	5.2466e-06	0.210415	By_disease	3.2469	Dizziness
SMTT02844	RBBP8	18	RB Binding Protein 8, Endonuclease	None	ENSG00000101773	None	0.000215402	0.0013284	1	By_disease	1.6392	Dizziness
SMTT02845	RBCK1	20	RANBP2-type And C3HC4-type Zinc Finger Containing 1	None	ENSG00000125826	None	0.0107362	0.0283259	1	By_disease	1.0572	Dizziness
SMTT02849	RBM8A	1	RNA Binding Motif Protein 8A	None	ENSG00000265241	None	0.0167207	0.0397818	1	By_disease	0.8799	Dizziness
SMTT02852	RBP3	10	Retinol Binding Protein 3	Retinol-binding Protein 3	ENSG00000265203	P10745	0.014527	0.0356952	1	By_disease	1.0325	Dizziness
SMTT02853	RBP4	10	Retinol Binding Protein 4	Retinol-binding Protein 4	ENSG00000138207	P02753	0.000786389	0.00371184	1	By_disease	1.3224	Dizziness
SMTT02854	RBPJ	4	Recombination Signal Binding Protein For Immunoglobulin Kappa J Region	None	ENSG00000168214	None	0.000777883	0.00368124	1	By_disease	1.3723	Dizziness
SMTT02855	RD3	1	Retinal Degeneration 3	None	ENSG00000198570	None	1.55786e-09	7.37862e-08	0.00136881	By_disease	2.0588	Dizziness
SMTT02856	RDH11	14	Retinol Dehydrogenase 11	Retinol Dehydrogenase 11	ENSG00000072042	Q8TC12	0.00165357	0.00665702	1	By_disease	0.6959	Dizziness
SMTT02857	RDH12	14	Retinol Dehydrogenase 12	Retinol Dehydrogenase 12	ENSG00000139988	Q96NR8	0.00768347	0.0218507	1	By_disease	1.019	Dizziness
SMTT02859	RDX	11	Radixin	Radixin	ENSG00000137710	P35241	0.000187601	0.0011915	1	By_disease	1.1523	Dizziness
SMTT02860	RECQL4	8	RecQ Like Helicase 4	None	ENSG00000160957	None	0.00568761	0.0173546	1	By_disease	1.3054	Dizziness
SMTT02863	REEP6	19	Receptor Accessory Protein 6	None	ENSG00000115255	None	0.0339064	0.0678372	1	By_disease	0.3828	Dizziness
SMTT02864	REG1A	None	regenerating family member 1 alpha	Lithostathine-1-alpha	ENSG00000115386	P05451	0.00125444	0.00535335	1	By_disease	0.9458	Dizziness
SMTT02865	RELA	None	RELA proto-oncogene, NF-kB subunit	Transcription Factor P65	ENSG00000173039	Q04206	7.52328e-07	1.35293e-05	0.661028	By_disease	1.8313	Dizziness
SMTT02866	RELN	7	Reelin	None	ENSG00000189056	None	5.58593e-06	6.96047e-05	1	By_disease	1.9477	Dizziness
SMTT02867	REN	1	Renin	Renin	ENSG00000143839	P00797	2.09582e-17	5.3222e-15	1.84148e-11	By_disease	5.6222	Dizziness
SMTT02869	RERE	1	Arginine-glutamic Acid Dipeptide Repeats	None	ENSG00000142599	None	0.00151435	0.00618793	1	By_disease	1.5529	Dizziness
SMTT02870	REST	4	RE1 Silencing Transcription Factor	None	ENSG00000084093	None	8.83451e-05	0.000652427	1	By_disease	1.1479	Dizziness
SMTT02871	RET	10	Ret Proto-oncogene	RET Proto-oncogene	ENSG00000165731	O43519	7.22911e-07	1.31054e-05	0.635181	By_disease	4.1006	Dizziness
SMTT02874	RFC2	7	Replication Factor C Subunit 2	None	ENSG00000049541	None	0.000178072	0.00114151	1	By_disease	1.7936	Dizziness
SMTT02876	RFX5	1	Regulatory Factor X5	None	ENSG00000143390	None	8.41319e-06	9.72157e-05	1	By_disease	1.7123	Dizziness
SMTT02879	RFXAP	13	Regulatory Factor X Associated Protein	None	ENSG00000133111	None	0.000262439	0.00156107	1	By_disease	1.0555	Dizziness
SMTT02880	RGN	None	regucalcin	Regucalcin	ENSG00000130988	Q15493	0.00330178	0.0113167	1	By_disease	0.7574	Dizziness
SMTT02881	RGR	10	Retinal G Protein Coupled Receptor	None	ENSG00000148604	None	0.00743984	0.0213412	1	By_disease	0.8867	Dizziness
SMTT02886	RHO	3	Rhodopsin	Rhodopsin	ENSG00000163914	P08100	0.00790544	0.0223093	1	By_disease	1.6767	Dizziness
SMTT02887	RHOA	None	ras homolog family member A	Transforming Protein RhoA	ENSG00000067560	P61586	0.000819901	0.0038253	1	By_disease	1.0863	Dizziness
SMTT02889	RIN2	20	Ras And Rab Interactor 2	None	ENSG00000132669	None	2.68221e-08	8.45575e-07	0.023567	By_disease	2.3574	Dizziness
SMTT02890	RIPK4	21	Receptor Interacting Serine/threonine Kinase 4	None	ENSG00000183421	None	0.00273915	0.00977802	1	By_disease	1.1714	Dizziness
SMTT02892	RIPPLY2	6	Ripply Transcriptional Repressor 2	None	ENSG00000203877	None	0.01598	0.0384237	1	By_disease	0.6919	Dizziness
SMTT02893	RIT1	1	Ras Like Without CAAX 1	None	ENSG00000143622	None	0.00269559	0.0096493	1	By_disease	1.4882	Dizziness
SMTT02894	RLBP1	15	Retinaldehyde Binding Protein 1	Retinaldehyde-binding Protein 1	ENSG00000140522	P12271	0.0013933	0.00581029	1	By_disease	1.3932	Dizziness
SMTT02896	RMND1	6	Required For Meiotic Nuclear Division 1 Homolog	None	ENSG00000155906	None	0.045889	0.0851215	1	By_disease	0.3853	Dizziness
SMTT02897	RMRP	9	RNA Component Of Mitochondrial RNA Processing Endoribonuclease	None	ENSG00000269900	None	0.002487	0.00907134	1	By_disease	1.5892	Dizziness
SMTT02898	RNASE3	None	ribonuclease A family member 3	Eosinophil Cationic Protein	ENSG00000169397	P12724	7.59044e-05	0.000578419	1	By_disease	2.5268	Dizziness
SMTT02900	RNASEH2A	19	Ribonuclease H2 Subunit A	None	ENSG00000104889	None	0.014527	0.0356952	1	By_disease	1.019	Dizziness
SMTT02902	RNASEH2C	11	Ribonuclease H2 Subunit C	None	ENSG00000172922	None	0.00125444	0.00535335	1	By_disease	0.9473	Dizziness
SMTT02903	RNASEL	1	Ribonuclease L	None	ENSG00000135828	None	0.00743984	0.0213412	1	By_disease	0.6784	Dizziness
SMTT02904	RNASET2	6	Ribonuclease T2	None	ENSG00000026297	None	2.94398e-05	0.000269374	1	By_disease	1.7655	Dizziness
SMTT02906	RNF125	18	Ring Finger Protein 125	None	ENSG00000101695	None	4.09255e-09	1.69689e-07	0.00359589	By_disease	2.4589	Dizziness
SMTT02907	RNF135	17	Ring Finger Protein 135	None	ENSG00000181481	None	0.00443805	0.0142855	1	By_disease	0.718	Dizziness
SMTT02908	RNF139	8	Ring Finger Protein 139	None	ENSG00000170881	None	8.83451e-05	0.000652427	1	By_disease	0.8798	Dizziness
SMTT02911	RNF213	17	Ring Finger Protein 213	None	ENSG00000173821	None	7.55158e-07	1.35519e-05	0.663514	By_disease	1.8754	Dizziness
SMTT02917	ROBO3	11	Roundabout Guidance Receptor 3	None	ENSG00000154134	None	0.0422955	0.0801035	1	By_disease	0.9342	Dizziness
SMTT02918	ROGDI	16	Rogdi Homolog	None	ENSG00000067836	None	0.0021656	0.00818431	1	By_disease	0.9908	Dizziness
SMTT02919	ROM1	11	Retinal Outer Segment Membrane Protein 1	None	ENSG00000149489	None	0.000952493	0.00429736	1	By_disease	1.2489	Dizziness
SMTT02921	RP1	8	RP1, Axonemal Microtubule Associated	None	ENSG00000104237	None	0.00912214	0.0249284	1	By_disease	0.9189	Dizziness
SMTT02923	RP2	X	RP2, ARL3 GTPase Activating Protein	None	ENSG00000102218	None	0.00912214	0.0249284	1	By_disease	0.9526	Dizziness
SMTT02924	RP9	7	RP9, Pre-mRNA Splicing Factor	None	ENSG00000164610	None	0.0360277	0.0708333	1	By_disease	0.7767	Dizziness
SMTT02925	RPE65	1	RPE65, Retinoid Isomerohydrolase	Retinoid Isomerohydrolase	ENSG00000116745	Q16518	0.0477157	0.0874747	1	By_disease	1.1613	Dizziness
SMTT02926	RPGR	X	Retinitis Pigmentosa GTPase Regulator	None	ENSG00000156313	None	0.00220864	0.00829654	1	By_disease	2.0666	Dizziness
SMTT02927	RPGRIP1	14	RPGR Interacting Protein 1	None	ENSG00000092200	None	0.00641047	0.0189873	1	By_disease	1.083	Dizziness
SMTT02928	RPGRIP1L	16	RPGRIP1 Like	None	ENSG00000103494	None	0.00506552	0.0158423	1	By_disease	1.4525	Dizziness
SMTT02934	RPL26	17	Ribosomal Protein L26	None	ENSG00000161970	None	0.0232062	0.0509828	1	By_disease	1.1481	Dizziness
SMTT02936	RPL5	1	Ribosomal Protein L5	None	ENSG00000122406	None	0.0360277	0.0708333	1	By_disease	0.7364	Dizziness
SMTT02937	RPS10	6	Ribosomal Protein S10	None	ENSG00000124614	None	0.0344937	0.0687234	1	By_disease	0.8654	Dizziness
SMTT02940	RPS19	19	Ribosomal Protein S19	40S Ribosomal Protein S19	ENSG00000105372	P39019	5.26113e-06	6.61845e-05	1	By_disease	2.3718	Dizziness
SMTT02941	RPS24	10	Ribosomal Protein S24	None	ENSG00000138326	None	0.0167969	0.0399499	1	By_disease	1.1779	Dizziness
SMTT02942	RPS26	12	Ribosomal Protein S26	None	ENSG00000197728	None	0.00768347	0.0218507	1	By_disease	0.9776	Dizziness
SMTT02946	RPS6	None	ribosomal protein S6	40S Ribosomal Protein S6	ENSG00000137154	P62753	0.005293	0.0163925	1	By_disease	0.9655	Dizziness
SMTT02947	RPS6KA1	None	ribosomal protein S6 kinase A1	Ribosomal Protein S6 Kinase Alpha-1	ENSG00000117676	Q15418	0.000923922	0.00419033	1	By_disease	0.8565	Dizziness
SMTT02948	RPS6KA3	X	Ribosomal Protein S6 Kinase A3	Ribosomal Protein S6 Kinase Alpha-3	ENSG00000177189	P51812	4.95265e-07	9.54908e-06	0.435161	By_disease	2.7968	Dizziness
SMTT02953	RS1	X	Retinoschisin 1	None	ENSG00000102104	None	0.000187601	0.0011915	1	By_disease	1.2191	Dizziness
SMTT02954	RSPH1	21	Radial Spoke Head 1 Homolog	None	ENSG00000160188	None	3.74445e-05	0.000326432	1	By_disease	1.1767	Dizziness
SMTT02960	RSPRY1	16	Ring Finger And SPRY Domain Containing 1	None	ENSG00000159579	None	0.000685301	0.00332542	1	By_disease	0.5985	Dizziness
SMTT02961	RTEL1	20	Regulator Of Telomere Elongation Helicase 1	None	ENSG00000258366	None	4.42964e-09	1.81635e-07	0.00389207	By_disease	3.2022	Dizziness
SMTT02966	RUNX1	21	Runt Related Transcription Factor 1	None	ENSG00000159216	None	0.000149173	0.000994985	1	By_disease	1.8097	Dizziness
SMTT02967	RUNX2	6	Runt Related Transcription Factor 2	None	ENSG00000124813	None	0.00061039	0.00303997	1	By_disease	2.2137	Dizziness
SMTT02969	RXRA	None	retinoid X receptor alpha	Retinoic Acid Receptor RXR-alpha	ENSG00000186350	P19793	0.0234828	0.0514463	1	By_disease	0.7252	Dizziness
SMTT02971	RYR1	19	Ryanodine Receptor 1	Ryanodine Receptor 1	ENSG00000196218	P21817	2.65643e-07	5.7352e-06	0.233405	By_disease	3.2704	Dizziness
[truncated: 109,380 more rows]
