# Supplementary material for: The biomedical knowledge graph of symptom phenotype in coronary artery plaque: machine learning-based analysis of real-world clinical data
Source: BioData Min. 2024 May 21;17:13. doi: 10.1186/s13040-024-00365-1 (PMC11110203; doi:10.1186/s13040-024-00365-1)
Supplement: Supplementary file 1 — Supplementary Material 1. [file 13040_2024_365_MOESM1_ESM.zip › Supplementary Files/CIBERSORTx_Results.csv]

B cells naive	B cells memory	Plasma cells	T cells CD8	T cells CD4 naive	T cells CD4 memory resting	T cells CD4 memory activated	T cells follicular helper	T cells regulatory (Tregs)	T cells gamma delta	NK cells resting	NK cells activated	Monocytes	Macrophages M0	Macrophages M1	Macrophages M2	Dendritic cells resting	Dendritic cells activated	Mast cells resting	Mast cells activated	Eosinophils	Neutrophils
0	0.015852185	0.010059001	0.106488063	0	0.051776108	0.038435555	0.167285495	0	0	0	0.039980962	0.029619659	0.054156353	0.075514303	0.278457847	0.021898442	0	0	0.110476028	0	0
0.04416571	0	0.055175125	0.220907704	0	0	0.09890881	0.166081633	0	0	0	0.069817014	0.002331657	0	0.039230236	0.288481352	0.013578154	0	0	0.000684415	0	0.000638191
0.001490165	0.026021679	0.026828122	0.150078391	0	0	0	0.117655738	0	0	0	0.05546166	0.03038139	0.175190914	0.072383853	0.166537633	0.02294895	0	0	0.136082725	0.018938782	0
0.083748555	0	0.128713344	0.072717812	0	0.048235681	0.014685782	0.112730274	0	0.039487432	0.000388738	0.006467786	0	0.146704158	0.083665002	0.247890921	0	0	0.014564516	0	0	0
0.006146528	0.018998152	0.006131447	0.323264554	0	0	0.026792362	0.114503257	0	0	0	0.111237622	0.031572313	0.175994957	0.085274473	0.060984517	0	0	0	0.039099818	0	0
0.007122938	0.012470719	0.000813896	0.145710664	0	0	0.01951171	0.048165129	0.028690559	0	0	0	0	0.541027553	0.046004209	0.10991463	0	0	0	0.040527036	4.10E-05	0
0.07240126	0	0.049099943	0.250397777	0	0	0.122986713	0.134860033	0.009874646	0	0	0.012115836	0.019883232	0.050914897	0.054440057	0.205875046	0.005419963	0	0.011730596	0	0	0
0.011246075	0.047760104	0.075887855	0.35284691	0	0	0.016518385	0.111897357	0.019928755	0	0	0.093715131	0.024695609	0.029649343	0.09855507	0.075375677	0.012516899	0	0	0.020191293	0.009215536	0
0.072036099	0	0.057053925	0.055061131	0	0	0.050661042	0.097511012	0	0	0	0.00745447	0	0.302532202	0.016675666	0.243918732	0	0.029610667	0	0.067485055	0	0
0	0.330664446	0	0.08639894	0	0.2172063	0.00713051	0.003058704	0.017576557	0	0.018224696	0	0.032712366	0	0.007512915	0.249388036	0	0	0.021586982	0.008539551	0	0
0.013870456	0	0.005094243	0.262653239	0	0	0.031413433	0.080584234	0	0	0	0.092389307	0.005682404	0.238111262	0.072554468	0.184158299	0	0	0	0.013488655	0	0
0.122246151	0.198311132	0.099737081	0.009085023	0.015693559	0.102194881	0.026688557	0.058435637	0.022295182	0	0.005895171	0.016749033	0	0.170955015	0.026602228	0.124476062	0	0	0.000635288	0	0	0
0.008071157	0	0.024735061	0.265040486	0	0	0.03401504	0.114998461	0.032360326	0	0	0.105747076	0.001365333	0.116958749	0.050303131	0.22909282	0.000584815	0	0	0.013732198	0	0.002995346
0.005957443	0.003139568	0.01049262	0.049767962	0	0.007101755	0.001843765	0.030567076	0.031300136	0	0.00328351	0	0	0.692948387	0.011009987	0.115366131	0	0	0.013543743	0.023677917	0	0
0.004315937	0.015997384	0.011731399	0.204147693	0	0.129726668	0.046687151	0.054058851	0	0.051645422	0	0.063926963	0.009308339	0.017868363	0.062472194	0.251198013	0.012696147	0	0.064219476	0	0	0
0.004538328	0.042904495	0.003842585	0.059658602	0	0	0	0.130525618	0.006143938	0.012067599	0	0.028138721	0	0.502074281	0.049970953	0.143446201	0	0	0	0.016688679	0	0
0	0.040984952	0	0.087057923	0	0	0.001372905	0.050581855	0.014599733	0	0.01275171	0.017224362	0.067864364	0.193878962	0.003024793	0.446109156	0.003547727	0	0.055246522	0	0.005755036	0
0.015389032	0	0.008858182	0.285070093	0	0.00023417	0	0.123103829	0.092399311	0	0	0.078658266	0.02180152	0.001932208	0.081941823	0.228356798	0	0	0	0.05576539	0.001919418	0.004569959
0	0.02002093	0.00093926	0	0	0.224696633	0	0.032366409	0.017778712	0	0	0.066929791	0.045484255	0.227937977	0.00575551	0.194826261	0.002585952	0	0.156010789	0	0.00466752	0
0	0.074033958	0.071666014	0.067304394	0	0.15592984	0.025640104	0.053093256	0	0	0.022585417	0.019481237	0.033236928	0.270611189	0.032998045	0.13875568	0	0	0.034663938	0	0	0
0	0.044082109	0	0	0	0.102612128	0	0.026539033	0.027712468	0	0.027875065	0.008666904	0.033374522	0.425899877	0.012418017	0.157142539	0	0	0	0.131872311	0.001805028	0
0	0.088062287	0.022818873	0.006014292	0	0.04524538	0	0.081003179	0.093556046	0	0.182039977	0	0	0.332595941	0	0	0.001621432	0	0.143905406	0	0.003137189	0
0	0.174245012	0	0	0.000973941	0.017282163	0	0.014332581	0	0.004226585	0.139816614	0	0	0.018627543	0	0.259812364	0.08929549	0.001366968	0.189430962	0.090589778	0	0
0	0.003166511	0.012661867	0.234882113	0	0.050296322	0.00145536	0.06043634	0.019655762	0.049673175	0	0.080592219	0	0.016526473	0.048646071	0.311692244	0.00648616	0	0.099480891	0	0	0.004348493
0	0.041851336	0.019564467	0	0.024228297	0	0	0.036290521	0.00205637	0.005736146	0	0.011070319	0.030012691	0.464493295	0	0.294908644	0	0	0.066456893	0	0.003331022	0
0	0.010534747	0.009643349	0.047697305	0	0	0.032776131	0.044841789	0	0.005353785	0	0.006857674	0.001396751	0.495802396	0.016081538	0.181964627	0	0	0	0.146810106	0.000239803	0
0	0.015262809	0.061698164	0.150518277	0	0.052482353	0.090347614	0.096161157	0	0	0	0.037579472	0.044400801	0.149932833	0.056241385	0.202422966	0.008553753	0	0	0.030579602	0.003818814	0
0	0.004914211	0	0.009231027	0	0.137733996	0	0.013182648	0.049109725	0	0.142057464	0	0	0.527131674	0.015590267	0.059128852	0	0	0.026523586	0	0.015396551	0
0	0.062679305	0.069567748	0	0	0.095647295	0	0.04708014	0.017290935	0	0	0.048242994	0	0.468181665	0.011559591	0.114484634	0.011280446	0	0.038391547	0	0.0155937	0
0	0.037625801	0.165608015	0.206936335	0	0	0	0.14921649	0.007291547	0.007529401	0	0.058250588	0.014300448	0	0	0.295638224	0	0.050997244	0.006605908	0	0	0
0	0.098100949	0.048510457	0.219312903	0	0.085212102	0	0.136641178	0	0	0	0.062370343	0.03075383	0.032220674	0.035141874	0.191426073	0	0	0	0.054897515	0.001005292	0.00440681
0.00759015	0.037416325	0	0.127598298	0	0	0.014317165	0.075252853	0.021650481	0.018679821	0	0.010186351	0	0.424089462	0.055200934	0.174671373	0	0	0	0.033346787	0	0
0	0.034454373	0.013968702	0	0	0.167738797	0	0.025111338	0.045180885	0	0.041310507	0.012639957	0	0.578766619	0.023603736	0	0.006405706	0	0.027188167	0	0.023631215	0
0.059700691	0	0.034270172	0.077404339	0	0.071294827	0	0.105120217	0	0	0	0.068416281	0.020439967	0.226854506	0.033873212	0.269693796	0	0	0.020747289	0.012184704	0	0
0	0.023095807	0.008454588	0.161190527	0	0	0.098356114	0.123901251	0	0	0	0.013528788	0	0.275375473	0.095757638	0.194016711	0	0	0	0.006323103	0	0
0.119933539	0	0.112899769	0.112187205	0.050540344	0	0.080726528	0.049154287	0.014448938	0	0	0.039532687	0.123043465	0.009530534	0.023125742	0.25479396	0	0.005579389	0	0.004503613	0	0
0	0.004590158	0	0.003955116	0	0.293089425	0	0.001420808	0.034754368	0	0	0.022696678	0.04948197	0.031120808	0.018401737	0.345178926	0.027782287	0	0.167527718	0	0	0
0.03200522	0.118183377	0	0.077018992	0	0.143909111	0.015052321	0.074572129	0	0.135845923	0	0.049540997	0.021164293	0	0.033212871	0.282458871	0	0	0.010198905	0	0.00683699	0
0.013624373	0.02928924	0.06981371	0.372109803	0	0	0	0.070789468	0.039712259	0	0	0.07028579	0.029761702	0.068728066	0.07590974	0.12158838	0.019759365	0	0	0.018628101	0	0
0	0.01228394	0.007024365	0.385242878	0	0	0.051192486	0.076129715	0.027597352	0	0	0.073647472	0.011178648	0.085780431	0.121094505	0.132742694	0	0	0	0.016085514	0	0
0	0.030577778	0.005675205	0.035483427	0	0.001578889	0.007163035	0.020687345	0.012825717	0	0	0	0	0.623763844	0.004483665	0.226405483	0	0	0.028767939	0	0.002587671	0
0	0.070279639	0.019978197	0.264770287	0	0	0.045083471	0.281820941	0	0.007785068	0	0.039335403	0.005973407	0.005647208	0.095104725	0.160063723	0.004157932	0	0	0	0	0
