# Supplementary material for: The biomedical knowledge graph of symptom phenotype in coronary artery plaque: machine learning-based analysis of real-world clinical data
Source: BioData Min. 2024 May 21;17:13. doi: 10.1186/s13040-024-00365-1 (PMC11110203; doi:10.1186/s13040-024-00365-1)
Supplement: Supplementary file 1 — Supplementary Material 1. [file 13040_2024_365_MOESM1_ESM.zip › Supplementary Files/network.R]

rm(list = ls())

library(Matrix)
library(arules) #apriori
library(arulesViz)
library(igraph)
library(car)

load('sym&CAQ_Process.RData')
rm(list=ls()[which(ls()!='symMM' & ls() != 'symMM_CAQ')])


#MM
a = symMM
b_apriori = split(a$index,a$num)
c_apriori = apriori(as(b_apriori,'transactions'),parameter = list(supp = 0,conf = 0,maxlen = 2,minlen = 2)) #apriori计算
summary(c_apriori)
output =inspect(c_apriori)

shai = output
shai$lhs =  gsub('[{]',"",shai$lhs)
shai$lhs =  gsub('[}]',"",shai$lhs)

shai$rhs =  gsub('[{]',"",shai$rhs)
shai$rhs =  gsub('[}]',"",shai$rhs)

symMM_node = shai[which(shai$count != 0),]

#MM&CAQ

a = symMM_CAQ
b_apriori = split(a$index,a$num)
c_apriori = apriori(as(b_apriori,'transactions'),parameter = list(supp = 0,conf = 0,maxlen = 2,minlen = 2)) #apriori计算
summary(c_apriori)
output =inspect(c_apriori)

shai = output
shai$lhs =  gsub('[{]',"",shai$lhs)
shai$lhs =  gsub('[}]',"",shai$lhs)

shai$rhs =  gsub('[{]',"",shai$rhs)
shai$rhs =  gsub('[}]',"",shai$rhs)

symMM_CAQ_node = shai[which(shai$count != 0),]
rm(list=ls()[which(ls()!='symMM' & ls() != 'symMM_CAQ' & ls() != 'symMM_node' & ls() != 'symMM_CAQ_node')])


data = symMM_CAQ_node[,c(1,3)]

dir=F

rem.multi=T

labels<-union(unique(data[,1]),unique(data[,2]))
ids<-1:length(labels);names(ids)<-labels
from<-as.character(data[,1]);to<-as.character(data[,2])
edges<-matrix(c(ids[from],ids[to]),nc=2)
g<-graph.empty(directed = dir)
g<-add.vertices(g,length(labels))
V(g)$label=labels
g<-add.edges(g,t(edges))
if (rem.multi){
  E(g)$weight<-count.multiple(g)
  g<-simplify(g,remove.multiple = TRUE,
              remove.loops = TRUE,edge.attr.comb = "mean")
}
g


init.igraph<-function(data,dir=F,rem.multi=T){
  labels<-union(unique(data[,1]),unique(data[,2]))
  ids<-1:length(labels);names(ids)<-labels
  from<-as.character(data[,1]);to<-as.character(data[,2])
  edges<-matrix(c(ids[from],ids[to]),nc=2)
  g<-graph.empty(directed = dir)
  g<-add.vertices(g,length(labels))
  V(g)$label=labels
  g<-add.edges(g,t(edges))
  if (rem.multi){
    E(g)$weight<-count.multiple(g)
    g<-simplify(g,remove.multiple = TRUE,
                remove.loops = TRUE,edge.attr.comb = "mean")
  }
  g
}

a =  init.igraph(data)


a = symMM_node
index = rbind(as.matrix(a$lhs), as.matrix(a$rhs))
index = as.matrix(index[!duplicated(index)])
#index = as.matrix(as.data.frame(table(GeneDiseaseRelations_PPI$mim_morbid))[,1])


juzhen = matrix(1:nrow(index)^2, nrow = nrow(index), dimnames = list(index, index))
juzhen = as.data.frame(juzhen)

for (lie in 1:ncol(juzhen)) {
  print(lie)
  for (hang in 1:nrow(juzhen)) {
    mm = subset(a, (a$lhs == names(juzhen)[lie] & a$rhs == colnames(juzhen)[hang]) | (a$rhs == names(juzhen)[lie] & a$lhs == colnames(juzhen)[hang]))
    juzhen[hang, lie] = mm$count[1]
  }
}

juzhen[is.na(juzhen)] = 0

symMM_matrix = juzhen

#MM&CAQ


a = symMM_CAQ_node
index = rbind(as.matrix(a$lhs), as.matrix(a$rhs))
index = as.matrix(index[!duplicated(index)])

juzhen = matrix(1:nrow(index)^2, nrow = nrow(index), dimnames = list(index, index))
juzhen = as.data.frame(juzhen)

for (lie in 1:ncol(juzhen)) {
  print(lie)
  for (hang in 1:nrow(juzhen)) {
    mm = subset(a, (a$lhs == names(juzhen)[lie] & a$rhs == colnames(juzhen)[hang]) | (a$rhs == names(juzhen)[lie] & a$lhs == colnames(juzhen)[hang]))
    juzhen[hang, lie] = mm$count[1]
  }
}

juzhen[is.na(juzhen)] = 0

symMM_CAQ_matrix = juzhen

rm(list =  c('a','index','juzhen','mm','hang','lie'))

#rm(list=ls()[which(ls()!='symMM_CAQ_matrix' & ls()!='symMM_matrix')])
#save.image(file = "MM&CAQ_matrix.RData")


library(igraph)


adjacency_weight <- symMM_CAQ_matrix
#adjacency_weight <-symMM_matrix
head(adjacency_weight)[1:6]   


igraph = graph_from_adjacency_matrix(as.matrix(adjacency_weight), mode = 'undirected', weighted = TRUE, diag = FALSE)
igraph    

E(igraph)$corr <- E(igraph)$weight
E(igraph)$weight <- abs(E(igraph)$weight)


length(V(igraph)$name)

vcount(igraph)


V(igraph)$degree <- degree(igraph)
V(igraph)$degree


degree_dist <- degree.distribution(igraph)[-1]
degree_num <- 1:max(V(igraph)$degree)

par(mfrow = c(1, 2))
hist(V(igraph)$degree, xlab = 'Degree', ylab = 'Frequency', 
     main = 'Degree distribution')
plot(degree_num, degree_dist, log = 'xy', xlab = 'Log-degree', 
     ylab = 'Log-intensity', main = 'Log-log degree distribution')

neighbor_degree <- graph.knn(igraph, V(igraph))$knn
plot(V(igraph)$degree, neighbor_degree, log = 'xy', 
     xlab = 'Log degree', ylab = 'Log average neighbor degree')

V(igraph)$weight_degree <- strength(igraph)
V(igraph)$weight_degree

V(igraph)$closeness_centrality <- closeness(igraph)
V(igraph)$closeness_centrality


V(igraph)$betweenness_centrality <- betweenness(igraph)
V(igraph)$betweenness_centrality


V(igraph)$eigenvector_centrality <- evcent(igraph)$vector
V(igraph)$eigenvector_centrality

library(car)

scatter3d(V(igraph)$closeness_centrality, V(igraph)$betweenness_centrality, V(igraph)$eigenvector_centrality, 
          xlab =  'Closeness centrality', ylab = 'Betweenness centrality', zlab = 'Eigenvector centrality', 
          surface = FALSE)


plot(V(igraph)$degree, V(igraph)$eigenvector_centrality, 
     xlab = 'Degree', ylab = 'Eigenvector centrality')


node_list <- data.frame(
  node_id = V(igraph)$name, 
  degree = V(igraph)$degree, 
  weight_degree = V(igraph)$weight_degree, 
  closeness_centrality = V(igraph)$closeness_centrality, 
  betweenness_centrality = V(igraph)$betweenness_centrality, 
  eigenvector_centrality = V(igraph)$eigenvector_centrality)

head(node_list)
#write.table(node_list, 'node_list.txt', sep = '\t', row.names = FALSE, quote = FALSE)


ecount(igraph)

E(igraph)$weight

E(igraph)$betweenness_centrality <- edge.betweenness(igraph)
E(igraph)$betweenness_centrality

edge <- data.frame(as_edgelist(igraph))   

edge_list <- data.frame(
  source = edge[[1]],
  target = edge[[2]],
  weight = E(igraph)$weight,
  correlation = E(igraph)$corr, 
  betweenness_centrality = E(igraph)$betweenness_centrality
)
head(edge_list)

#write.table(edge_list, 'edge_list.txt', sep = '\t', row.names = FALSE, quote = FALSE)


symMM_CAQ_edge_list = edge_list
symMM_CAQ_node_list = node_list


rm(list =  c('adjacency_weight', 'edge', 'igraph', 'degree_dist', 'degree_num', 'neighbor_degree', 'edge_list', 'node_list'))


#save.image(file = "network.RData")
