# Supplementary material for: The biomedical knowledge graph of symptom phenotype in coronary artery plaque: machine learning-based analysis of real-world clinical data
Source: BioData Min. 2024 May 21;17:13. doi: 10.1186/s13040-024-00365-1 (PMC11110203; doi:10.1186/s13040-024-00365-1)
Supplement: Supplementary file 1 — Supplementary Material 1. [file 13040_2024_365_MOESM1_ESM.zip › Supplementary Files/patient characteristics.xlsx]

## Sheet: Sheet1
ID	sex	age	Number of hospitalization	Body weight	History of hypertension	Antihypertensive drug	type 2 diabetes	Hypoglycemic drug	Hyperlipidemia	Lipid-lowering drug	Cerebral vascular disease	Other		Family history of coronary heart disease	Family history of hypertension	Family history of diabetes mellitus	Smoking	Quit smoking	Drink alcohol	Abstain from drinking	taking statins	taking calcium	Fatigue	Lethargy	Face Edema	Face Edema	Dyspnea	Cardiac Arrhythmia	Dizziness	Vision Dim	Tinnitus	Forgetfulness	Insomnia	Eyes Dry	Xerostomia	Xerostomia	Alopecia	Night Sweat	Fatigue	Loss Of Appetite	Abdomen Distention	Cough	Lower Extremity Edema	Edema	Edema	Fatigue	Fatigue	Dry Skin	Skin Abscess
1	2	65	1	60	10	0	0	0	0	0	0			0	0	0	0	0	0	0	0	0	0	0	0	0	1	1	1	0	0	0	0	0	1	1	0	0	0	0	0	0	0	0	0	0	0	0	0
2	1	61	1	80	20	1	0	0	0	0	0			0	0	0	0	0	0	0	1	1	0	0	0	0	1	0	1	0	0	0	0	0	1	0	0	0	0	0	0	0	0	0	0	0	0	0	0
3	2	65	1	60	10	1	10	1	0	0	0			0	0	0	0	0	0	0	1	1	0	0	0	0	1	1	0	0	1	0	1	1	1	1	0	0	0	0	0	0	0	0	0	0	0	0	0
4	2	54	1	71	0	0	0	0	0	0	0			0	0	0	0	0	0	0	1	1	0	0	0	0	1	0	0	0	0	0	1	0	0	0	0	0	0	0	0	0	0	0	0	0	0	0	0
5	2	78	2	55	20	1	0	0	20	0	0			0	0	0	0	0	0	0	1	1	1	0	0	0	1	1	1	0	1	0	1	1	1	0	0	0	0	0	0	0	0	0	0	0	0	0	0
6	2	61	1	58	20	0	0	0	0	0	0			0	0	0	0	0	0	0	1	1	1	0	0	0	0	1	1	0	0	0	0	0	0	0	0	0	0	1	1	0	0	0	0	0	0	0	0
7	2	73	5	59	10	1	0	0	0	0	0	gastroenteritis	cholecystitis	0	0	0	0	0	0	0	1	1	0	0	0	0	1	0	0	0	0	0	1	0	0	0	0	0	0	0	0	0	0	0	0	0	0	0	0
8	1	57	1	70	0	0	0	0	0	0	0			0	0	0	1	0	0	0	1	1	1	0	0	0	0	0	1	0	0	0	0	0	0	0	0	0	0	0	0	0	0	0	0	0	0	0	0
9	1	64	2	75	0	0	0	0	0	0	0			0	0	0	1	0	1	0	1	1	0	0	0	0	1	1	0	0	0	0	1	0	1	0	0	0	0	0	0	0	0	0	0	0	0	0	0
10	2	67	1	68	0	0	0	0	0	0	0			0	0	0	0	0	0	0	1	1	1	0	0	0	0	0	1	0	0	0	0	0	0	0	0	0	0	0	0	0	0	0	0	0	0	0	0
11	2	65	2	61	0	0	0	0	0	0	0	gastroenteritis	arthritis	0	0	0	0	0	0	0	1	1	0	0	0	0	1	1	1	0	0	0	1	0	0	0	0	0	0	0	0	0	0	0	0	0	0	0	0
12	1	61	1	84	0	0	0	0	0	0	0			0	0	0	0	0	0	0	1	1	0	0	0	0	0	0	1	0	1	0	0	0	0	0	0	0	0	0	0	0	0	0	0	0	0	0	0
13	1	56	1	75	10	1	0	0	0	0	0			0	0	0	0	0	0	0	1	1	0	0	0	0	1	1	1	0	0	0	0	0	0	0	0	0	0	0	0	0	0	0	0	0	0	0	0
14	2	51	3	58	10	1	0	0	0	0	0			0	0	0	0	0	0	0	1	1	1	0	0	0	1	1	1	0	0	0	1	0	0	1	0	0	0	1	0	1	0	0	0	0	0	0	0
15	1	65	1	90	10	1	0	0	0	0	0			0	0	0	0	0	0	0	1	1	0	0	0	0	1	0	0	0	0	0	0	0	0	0	0	0	0	0	0	0	0	0	0	0	0	0	0
16	2	65	1		0	0	0	0	0	0	0	gastroenteritis		0	0	0	0	0	0	0	0	0	0	0	0	0	1	1	0	0	0	0	1	0	0	0	0	0	0	0	0	0	0	0	0	0	0	0	0
17	1	76	1	80	20	1	3	1	2	1	1			0	0	0	0	0	0	0	1	1	1	0	0	0	1	0	0	0	0	0	0	0	0	0	0	0	0	0	0	0	0	0	0	1	0	0	0
18	1	54	3	67	3	1	0	0	0	0	0			0	0	0	1	0	1	1	1	1	1	0	0	0	1	1	0	0	0	0	0	0	0	0	0	0	0	0	0	0	0	0	0	0	0	0	0
19	1	74	3	82	1	0	1	0	0	0	0	intervertebral disc disease		0	0	0	1	1	1	1	0	0	1	0	0	0	1	1	1	1	0	0	0	0	1	1	0	0	0	0	0	0	0	0	0	0	0	0	0
20	1	60	2	72	1	1	0	0	0	0	0			0	0	0	1	1	1	1	1	1	1	0	0	0	1	0	0	0	0	0	0	1	0	0	0	0	0	0	0	0	0	0	0	0	0	0	0
21	1	46	1	70	0	0	0	0	0	0	0			0	0	0	1	0	0	0	1	1	1	0	0	0	1	0	1	0	0	0	0	0	0	0	0	0	0	0	0	0	0	0	0	0	0	0	0
22	1	61	7	87	0	0	3	0	0	0	0	cholecystitis gallstones	intervertebral disc disease	0	0	0	0	0	0	0	1	1	0	0	1	0	1	0	0	0	1	0	0	0	0	0	0	0	0	0	0	0	0	0	0	0	0	0	0
23	1	53	1	86	1	1	0	0	0	0	0			0	0	0	0	0	0	0	0	0	1	0	0	0	1	1	1	0	0	0	0	0	1	1	0	1	0	0	0	0	0	0	0	0	0	0	0
24	1	56	1	96	0	0	13	1	0	0	0			0	0	0	0	0	0	0	1	1	0	0	0	0	1	0	1	0	0	0	1	0	0	0	0	0	0	0	0	0	0	0	0	0	0	0	0
25	2	60	6	70	0	0	0	0	0	0	0			0	0	0	0	0	0	0	1	1	1	0	0	1	1	1	1	0	0	1	1	0	0	0	0	0	0	0	0	0	0	0	0	0	0	0	0
26	2	66	1	62	4	1	0	0	0	0	0			0	0	0	0	0	0	0	1	1	0	0	0	0	1	1	1	0	0	0	0	0	1	0	0	0	0	0	0	0	0	0	0	0	0	0	0
27	1	53	1	60	0	0	0	0	0	0	0			0	0	0	1	0	1	0	1	1	0	0	0	0	1	1	0	0	0	0	0	0	0	0	0	1	0	0	0	0	0	0	0	0	0	0	0
28	1	67	1	80	0	0	3	0	0	0	0			0	0	1	1	0	0	0	0	0	0	0	0	0	0	0	0	0	0	0	0	0	1	0	0	0	0	0	0	0	0	0	0	0	0	0	0
29	1	39	1	82	3	1	0	0	0	0	0			0	0	0	1	0	1	0	1	1	0	0	0	0	1	1	0	0	0	0	1	0	0	0	0	0	0	0	0	0	0	0	0	0	0	0	0
30	1	55	1	78	10	1	10	0	0	0	0			0	0	0	0	0	0	0	1	1	1	0	0	0	1	1	1	0	0	0	0	0	0	0	0	1	0	0	0	0	0	0	0	0	0	0	0
31	2	67	1		3	1	0	0	0	0	0			0	0	0	0	0	0	0	1	1	0	0	0	0	0	0	0	0	0	0	0	0	0	0	0	0	0	0	0	0	0	0	0	0	0	0	0
32	1	53	4	71	11	1	0	0	2	0	0			0	0	0	1	0	1	0	1	1	0	0	0	0	1	0	0	0	0	0	0	0	0	0	0	0	0	0	0	0	0	0	0	0	0	0	0
33	1	72	3	80	20	1	20	1	20	0	0			0	0	0	0	0	0	0	1	1	1	0	0	0	1	0	0	0	0	0	0	0	1	1	0	0	0	0	0	0	0	0	0	0	0	0	0
34	2	62	3	65	0	0	0	0	0	0	0			0	0	0	0	0	0	0	0	0	0	0	0	0	0	0	0	0	0	0	0	0	0	0	0	0	0	0	0	0	0	0	0	0	0	0	0
35	2	57	1	63	0	0	0	0	0	0	0			0	0	0	0	0	0	0	0	0	1	0	0	0	1	0	0	0	0	0	0	0	0	0	0	0	0	0	1	0	0	0	0	0	0	0	0
36	1	56	1	84	0	0	0	0	0	0	0			0	0	0	0	0	0	0	1	1	1	0	0	0	1	1	1	0	1	0	0	0	0	0	0	0	0	0	0	0	0	0	0	0	0	0	0
37	1	75	1	82	40	1	0	0	0	0	0			0	0	0	1	1	1	0	0	0	0	0	0	0	1	1	0	0	1	0	1	0	0	0	0	0	0	0	0	0	0	0	0	0	0	0	0
38	1	65	1	69	0	0	0	0	0	0	0			0	0	0	0	0	0	0	1	1	0	0	0	0	0	0	0	0	0	0	0	0	0	1	0	0	0	0	0	0	0	0	0	0	0	0	0
39	2	78	1	64	35	1	0	0	0	0	0			0	0	0	0	0	0	0	0	0	1	0	0	0	1	0	1	0	1	0	1	1	1	1	0	0	0	0	0	0	1	0	0	0	0	0	0
40	1	42	1	65	1	0	1	0	0	0	0			0	0	0	0	0	1	0	1	1	0	0	0	0	1	0	1	0	1	0	1	0	1	1	0	0	0	1	1	0	0	0	0	0	0	0	0
41	1	54	1	90	1	1	0	0	6	0	0	gastroenteritis		0	0	0	0	0	1	0	1	1	0	0	0	0	0	0	0	0	0	0	0	0	0	0	0	0	0	0	0	0	0	0	0	0	0	0	0
42	1	67	1	78	20	1	10	0	0	0	1	intervertebral disc disease		0	0	0	0	0	0	0	1	1	1	0	0	0	0	0	0	0	0	0	0	0	0	0	0	0	0	1	0	0	0	0	0	0	0	0	0
43	1	49	1	84	0	0	0	0	0	0	0			0	0	0	1	0	1	0	1	1	1	0	0	0	0	0	1	0	1	0	1	0	0	0	0	0	0	0	0	0	0	0	0	0	0	0	0
44	1	50	2	88	7	0	0	0	0	0	0			0	0	0	1	0	1	0	0	0	1	0	0	0	1	0	0	0	0	0	0	0	0	0	0	0	0	0	0	0	0	0	0	0	0	0	0
45	2	78	3	71	20	1	0	0	1	0	1			0	0	0	0	0	0	0	1	1	1	0	0	0	0	0	1	0	0	0	1	0	1	1	0	0	0	0	0	0	0	0	0	0	0	0	0
46	1	55	1	69	20	1	0	0	0	0	0	gastroenteritis		0	1	0	0	0	0	0	1	1	0	0	0	0	0	0	0	0	0	0	0	0	1	0	0	0	0	0	0	0	0	0	0	0	0	0	0
47	1	71	3	70	30	1	0	0	0	0	0	Gallstones		0	0	0	0	0	0	0	0	0	0	0	1	0	0	0	1	0	0	0	1	0	0	0	0	0	0	0	0	0	1	0	0	0	0	0	0
48	1	53	1	80	10	1	0	0	0	0	0			0	0	0	1	0	1	0	1	1	1	0	1	0	1	1	0	0	0	0	1	0	1	0	0	0	0	0	1	0	0	0	0	0	0	0	0
49	1	59	1	86	0	0	0	0	0	0	0			0	0	0	1	0	1	0	0	0	0	0	0	0	0	1	1	0	0	0	0	1	0	0	0	1	0	0	0	1	0	0	0	0	0	0	0
50	2	60	2	61	0	0	0	0	3	1	0			0	0	0	0	0	0	0	1	1	1	0	0	0	1	1	0	0	0	0	0	0	0	0	0	1	0	0	0	0	0	0	0	0	0	0	0
51	1	52	1	75	0	0	0	0	2	0	0	arthritis	intervertebral disc disease	0	0	0	0	0	0	0	1	1	1	0	0	0	1	1	0	0	0	0	0	0	1	0	0	0	0	0	0	0	0	0	0	0	0	0	0
52	2	45	1	58	0	0	0	0	0	0	0			0	0	0	0	0	0	0	0	0	0	0	0	0	1	1	0	0	0	0	1	0	1	0	0	0	0	0	1	0	0	0	0	0	0	0	0
53	1	61	1	55	0	0	0	0	0	0	0	gastroenteritis	intervertebral disc disease	0	0	0	0	0	0	0	0	0	1	0	0	0	1	0	0	0	1	0	0	0	1	1	0	1	0	0	0	0	0	0	0	0	0	0	0
54	2	48	1	76	1	1	0	0	0	0	0	intervertebral disc disease		0	0	0	0	0	0	0	0	0	1	0	0	0	1	0	0	0	1	0	0	1	1	0	0	1	0	0	0	0	0	0	0	0	0	0	0
55	1	60	1	87	10	1	0	0	0	0	0			0	0	0	0	0	0	0	1	1	0	0	0	0	0	0	0	0	0	0	0	0	0	0	0	0	0	0	1	0	0	0	0	0	0	0	0
56	2	68	1	62	0	0	0	0	0	0	0	gastroenteritis		0	0	0	0	0	0	0	1	1	1	0	0	0	1	0	0	0	0	0	0	0	0	0	0	0	0	0	0	0	0	0	0	0	0	0	0
57	2	69	4	46	2	0	0	0	30	0	0	intervertebral disc disease		0	0	0	0	0	0	0	1	1	1	0	0	0	1	1	1	0	1	1	1	1	1	1	0	1	0	0	0	0	0	0	0	0	0	0	0
58	1	62	1	67	0	0	0	0	2	1	0	intervertebral disc disease		0	0	0	1	0	0	0	1	1	0	0	0	0	1	0	0	0	0	0	0	0	1	0	0	0	0	0	0	0	0	0	0	0	0	0	0
59	2	69	2	60	0	0	20	1	0	0	0	intervertebral disc disease		0	0	0	0	0	0	0	1	1	0	0	0	0	0	1	1	0	0	0	0	0	1	0	0	0	0	0	0	0	0	0	0	0	0	0	0
60	2	59	1	63	0	0	0	0	0	0	0			0	0	0	0	0	0	0	1	1	1	0	0	0	1	1	0	0	0	0	0	0	0	0	0	0	0	0	1	0	0	0	0	0	0	0	0
61	2	60	1	70	0	0	0	0	0	0	0			0	0	0	0	0	0	0	0	0	0	0	0	0	1	0	0	0	0	0	0	0	0	0	0	0	0	0	1	0	0	0	0	0	0	0	0
62	2	73	1	60	0	0	0	0	0	0	0	intervertebral disc disease		0	0	0	0	0	0	0	1	1	0	0	0	0	1	0	1	0	0	1	0	1	1	1	0	0	0	0	0	0	0	0	0	0	0	0	0
63	2	63	2	70	0	0	0	0	0	0	0	gastroenteritis		0	0	0	0	0	0	0	0	0	0	0	0	0	1	1	1	0	0	0	0	0	0	0	0	0	0	1	1	0	0	0	0	0	0	0	0
64	1	62	1	78	8	1	3	0	7	0	0			0	0	0	0	0	0	0	1	1	1	0	0	0	1	1	0	0	1	0	1	0	1	1	0	0	0	0	0	0	0	0	0	0	0	0	0
65	1	70	1	70	4	1	0	0	0	0	0			0	0	0	1	0	1	1	1	1	0	0	0	0	1	1	0	0	0	0	0	0	0	0	0	0	0	0	0	0	0	0	0	0	0	0	0
66	2	61	5	65	10	1	9	1	0	0	1			0	0	0	0	0	0	0	1	1	0	0	0	0	1	0	0	0	0	0	0	0	0	0	0	0	0	0	0	0	0	0	0	0	0	0	0
67	1	58	2	68	15	1	0	0	0	0	0	gastroenteritis		0	0	0	0	0	0	0	1	1	0	0	0	0	1	0	1	0	1	0	0	0	0	0	0	0	0	0	1	0	0	0	0	0	0	1	0
68	1	55	1	80	3	0	0	0	0	0	0			0	0	0	1	0	1	0	0	0	0	0	0	0	0	1	0	0	0	0	0	0	0	0	0	0	0	0	0	0	0	0	0	0	0	0	0
69	2	75	2	55	2	1	0	0	0	0	0	gastroenteritis		0	0	0	0	0	0	0	1	1	0	0	0	0	1	0	0	0	0	0	0	0	0	0	0	0	0	1	0	0	0	0	0	0	0	0	0
70	2	62	5	71	4	1	0	0	4	0	0			0	0	0	0	0	0	0	1	1	1	0	0	0	1	1	1	0	0	0	1	0	1	1	0	0	0	0	1	0	1	1	0	0	0	0	0
71	1	62	2	92	4	1	0	0	0	0	0			0	0	0	1	1	1	0	0	0	1	0	0	0	1	0	0	0	0	0	0	0	1	0	0	0	0	0	0	0	0	0	0	0	0	0	0
72	2	60	1	67	0	0	0	0	0	0	0	Gallstones	intervertebral disc disease	0	0	0	0	0	0	0	0	0	0	0	0	0	1	0	1	0	0	0	0	0	0	0	0	0	0	0	0	0	1	0	0	0	0	0	0
73	1	56	2	75	30	1	0	0	0	0	1			0	1	0	0	0	0	0	0	0	0	0	0	0	1	0	0	0	0	0	0	0	0	0	0	0	0	0	0	0	0	0	0	0	0	0	0
74	1	80	1	92	10	1	0	0	0	0	0			0	0	0	0	0	0	0	1	1	0	0	0	0	1	1	1	0	1	0	0	0	0	0	0	0	0	0	0	0	0	0	0	0	0	0	0
75	1	68	3	75	20	1	0	0	0	0	1	prostate disease		0	0	0	1	1	0	0	1	1	1	0	0	0	1	1	1	0	0	0	1	0	0	0	0	0	0	1	0	0	0	0	0	0	0	0	0
76	2	68	2	57	0	0	0	0	0	0	0	gastroenteritis		0	0	0	0	0	0	0	1	1	1	0	0	0	1	0	1	0	0	0	1	0	0	0	0	0	0	0	1	0	0	0	0	0	0	0	0
77	2	70	1	60	0	0	13	1	0	0	0			0	0	0	0	0	0	0	1	1	1	0	0	0	1	1	1	0	0	0	0	0	1	0	0	0	0	0	0	0	0	0	0	0	0	0	0
78	2	59	9	50	0	0	0	0	0	0	0			0	0	0	0	0	0	0	0	0	1	0	0	0	1	1	1	0	0	0	1	0	0	0	0	0	0	1	0	0	0	0	0	0	0	0	0
79	2	70	3	70	30	1	0	0	0	0	0	Gastroenteritis Intervertebral disc disease	Gallstones Cholecystitis	0	1	0	0	0	0	0	0	0	1	0	0	0	1	1	1	1	0	0	0	0	0	0	0	0	1	0	0	1	0	0	0	0	0	0	0
80	2	75	1	60	3	0	16	1	0	0	0	arthritis	intervertebral disc disease	0	0	0	0	0	0	0	1	1	0	0	0	0	0	0	0	0	1	0	1	0	1	0	0	0	0	0	0	0	1	0	0	0	0	0	0
81	2	61	1	71	4	1	1	0	10	0	0	Gallstones Cholecystitis		0	0	0	0	0	0	0	0	0	0	0	0	0	1	1	1	0	1	0	1	1	1	0	0	0	0	0	0	0	0	0	0	0	0	0	0
82	2	60	1	61	0	0	0	0	0	0	0	gastroenteritis		0	0	0	0	0	0	0	1	1	1	0	0	0	1	1	1	0	0	0	0	0	0	0	0	0	0	0	0	0	0	0	0	0	0	0	0
83	1	52	1	90	0	0	0	0	0	0	0			0	0	0	1	0	1	1	1	1	1	0	0	0	0	1	1	0	0	0	0	0	0	0	0	0	0	0	0	0	0	0	0	0	0	0	0
84	2	70	11	76	0	0	0	0	0	0	0			0	0	0	0	0	0	0	0	0	0	0	0	0	1	0	0	0	1	0	1	0	1	0	0	0	0	0	0	1	0	0	0	0	0	0	0
85	1	77	1	84	0	0	0	0	0	0	0	intervertebral disc disease		0	0	0	0	0	0	0	1	1	1	0	0	0	1	0	0	0	0	0	0	0	0	0	0	0	0	0	0	0	0	0	0	0	0	0	0
86	2	58	1	61	4	1	0	0	2	0	0			0	0	0	0	0	0	0	1	1	1	0	0	0	1	0	1	0	0	1	1	1	1	0	0	0	0	0	0	0	0	0	0	0	0	0	0
87	2	64	3	63	6	1	0	0	0	0	0			0	0	0	0	0	0	0	0	0	0	0	0	0	1	1	0	0	1	0	1	0	1	1	0	0	0	0	0	0	0	0	0	0	0	0	0
88	2	68	2	66	0	0	0	0	0	0	0			0	0	0	0	0	0	0	0	0	1	0	0	0	0	1	0	0	0	0	1	0	0	0	0	0	0	0	0	0	0	0	0	0	0	0	0
89	1	46	1	80	6	1	1	0	0	0	0			0	0	0	1	0	1	0	1	1	0	0	0	0	1	1	1	0	0	0	1	0	1	0	0	0	0	0	0	0	0	0	0	0	0	0	0
90	1	86	7	63	0	0	4	0	0	0	0			0	0	0	0	0	0	0	1	1	0	0	0	0	1	0	1	0	0	1	0	0	0	0	0	0	0	0	0	0	0	0	0	0	0	0	0
91	1	79	1	70	6	0	6	1	0	0	1			0	0	0	1	0	1	0	0	0	0	0	0	0	1	1	1	0	0	0	0	0	0	0	0	0	0	0	0	0	0	0	0	0	0	0	0
92	2	70	3	70	10	1	8	1	8	0	0			0	0	0	0	0	0	0	1	1	0	0	0	0	1	1	1	0	1	0	1	0	1	0	0	0	0	1	0	0	0	0	0	0	0	0	0
93	1	63	1	67	0	0	0	0	0	0	0			0	0	0	0	0	0	0	1	1	0	0	0	0	1	0	0	0	0	0	0	0	0	0	0	0	0	1	0	1	0	0	0	0	0	0	0
94	2	68	4	70	20	1	0	0	0	0	0			0	1	0	0	0	0	0	1	1	1	0	0	0	1	0	0	0	0	0	1	0	1	1	0	0	0	0	1	0	0	0	0	0	0	0	0
95	2	64	1	57	0	0	0	0	0	0	0	intervertebral disc disease		0	0	0	0	0	0	0	0	0	0	0	0	0	1	1	1	0	0	0	0	0	1	0	0	0	0	0	0	0	0	0	0	0	0	0	0
96	1	59	6	100	20	1	0	0	0	0	0			0	0	0	1	0	1	0	1	1	1	0	0	0	0	1	0	0	0	0	1	0	0	0	0	0	0	0	0	0	0	0	0	0	0	0	0
97	2	74	1	70	21	1	0	0	0	0	0			0	0	0	0	0	0	0	1	1	1	0	0	0	1	0	0	0	0	0	1	0	1	0	0	0	0	0	1	0	0	0	0	0	0	0	0
98	1	75	1	70	30	1	0	0	0	0	1			0	0	0	0	0	0	0	1	1	0	0	0	0	1	0	1	0	0	0	0	1	0	0	0	0	0	0	0	0	0	0	0	0	0	0	0
99	1	52	1	67	0	0	0	0	2	0	0	gastroenteritis		0	0	0	1	0	1	0	1	1	1	0	0	0	0	1	0	0	0	0	1	0	0	0	0	1	0	0	0	0	0	0	0	0	0	0	0
100	2	53	1	85	10	1	4	1	0	0	0			0	0	0	0	0	0	0	0	0	0	0	0	0	1	0	0	0	0	0	0	0	0	0	0	0	0	0	0	0	0	0	0	0	0	0	0
101	1	57	1	73	2	0	0	0	0	0	0			0	0	0	0	0	1	0	1	1	0	0	0	0	1	0	1	0	1	0	0	0	1	0	0	0	0	0	0	0	0	0	0	0	0	0	0
102	2	72	2	73	20	1	10	1	0	0	0	gastroenteritis		0	0	0	0	0	0	0	1	1	0	0	0	0	1	1	1	0	0	0	1	0	0	0	0	0	0	1	1	0	0	0	0	0	0	0	0
103	2	60	2	72	10	1	0	0	0	0	0			0	0	1	0	0	0	0	1	1	0	0	0	0	1	0	1	0	0	0	1	0	0	0	0	0	0	0	0	0	0	0	0	0	0	0	0
104	1	65	1	91	10	0	0	0	0	0	0			0	0	0	1	0	0	0	1	1	0	0	0	0	1	1	0	0	0	0	0	0	0	0	0	0	0	0	0	0	0	0	0	0	0	0	0
105	1	70	2	70	0	0	0	0	0	0	0			0	0	0	0	0	0	0	0	0	0	0	0	0	0	0	0	0	1	0	0	0	0	0	0	0	0	0	0	0	0	0	0	0	0	0	0
106	1	84	2	70	30	1	0	0	10	1	1			0	0	0	0	0	0	0	1	1	1	0	0	0	1	0	1	0	0	0	1	0	0	0	0	0	0	0	0	0	0	0	0	0	0	0	0
107	1	86	5	71	8	0	0	0	4	0	0	arthritis		0	0	0	0	0	0	0	0	0	0	0	0	0	0	0	0	0	0	0	1	0	0	0	0	0	0	0	0	0	0	0	0	0	0	0	0
108	2	61	2	59	20	1	0	0	0	0	0	gastroenteritis		0	0	0	0	0	0	0	0	0	0	0	0	0	1	0	0	0	0	0	1	0	1	1	0	0	0	0	0	0	0	0	0	0	0	0	0
109	1	65	1	85	30	1	0	0	0	0	0			0	0	0	0	0	0	0	0	0	0	0	0	0	1	0	0	0	0	0	0	0	0	0	0	0	0	0	0	0	0	0	0	0	0	0	0
110	1	43	1	70	10	0	2	0	0	0	0			0	0	0	0	0	0	0	0	0	1	0	0	0	0	0	0	0	1	0	0	0	0	0	0	1	0	0	0	0	0	0	0	0	0	0	0
111	2	51	2	55	0	0	0	0	0	0	0	arthritis		0	0	0	0	0	0	0	0	0	1	0	0	0	1	1	1	0	1	0	1	0	1	1	0	0	0	1	1	0	0	0	0	0	0	0	0
112	2	41	2	70	0	0	0	0	0	0	0	gastroenteritis		0	0	0	0	0	0	0	0	0	0	0	0	0	1	0	1	0	0	1	1	0	0	0	0	0	0	1	0	0	0	0	0	0	0	0	0
113	2	49	1	63	0	0	0	0	0	0	0			0	0	0	0	0	0	0	1	1	0	0	0	0	1	1	0	0	0	0	1	0	0	0	0	0	0	0	0	0	0	0	0	0	0	0	0
114	1	71	1	75	0	0	0	0	0	0	0			0	0	0	0	0	0	0	0	0	0	0	0	0	1	0	1	0	1	0	0	0	1	1	0	0	0	0	1	0	0	0	0	0	0	0	0
115	2	64	1	60	10	1	0	0	0	0	0	gastroenteritis		0	0	0	0	0	0	0	1	1	0	0	0	0	1	1	1	0	0	0	1	0	0	0	0	0	0	0	0	0	0	0	0	0	0	0	0
116	2	63	1	70	0	0	0	0	0	0	0	arthritis		0	0	0	0	0	0	0	0	0	0	0	0	0	1	0	0	0	0	0	0	0	0	0	0	0	0	0	0	0	0	0	0	0	0	0	0
117	1	72	1	75	0	0	0	0	0	0	0	Gallstones Cholecystitis		0	0	0	0	0	0	0	0	0	0	0	0	0	1	0	0	0	0	0	0	0	0	0	0	1	0	0	1	0	0	0	0	0	0	0	0
118	1	44	1	70	1	1	0	0	0	0	0	gastroenteritis		0	0	0	0	0	0	0	1	1	0	0	0	0	1	1	1	0	1	0	1	0	0	0	0	0	0	0	1	0	0	0	0	0	0	0	0
119	2	58	1	70	10	1	0	0	0	0	0			0	0	0	0	0	0	0	1	1	0	0	0	0	1	1	1	0	0	0	0	0	1	0	0	0	0	0	0	0	0	0	0	0	0	0	0
120	2	60	1	65	17	1	0	0	3	0	0			0	0	0	0	0	0	0	0	0	0	0	0	0	1	0	1	0	0	0	0	0	0	0	0	0	0	0	0	0	0	0	0	0	0	0	0
121	1	34	1	106	0	0	7	1	0	0	0			0	0	0	1	0	0	0	1	1	0	0	0	0	1	0	0	0	0	0	0	0	0	0	0	0	0	0	0	0	0	0	0	0	0	0	0
122	2	73	1	70	0	0	10	1	0	0	1	intervertebral disc disease		0	0	0	0	0	0	0	1	1	1	0	0	0	1	0	1	0	1	0	0	0	1	0	0	0	0	0	0	0	0	0	0	0	0	0	0
123	1	77	3	55	0	0	0	0	0	0	0			0	0	0	0	0	0	0	1	1	0	0	0	0	1	0	0	0	0	0	0	0	0	0	0	0	0	0	0	1	0	0	0	0	0	0	0
124	2	74	1	67	5	1	0	0	3	1	0			0	0	0	0	0	0	0	1	1	1	0	0	0	1	1	1	0	1	0	1	0	1	0	0	1	0	1	0	0	0	0	0	0	0	0	0
125	2	74	1	66	0	0	0	0	0	0	0			0	0	0	0	0	0	0	0	0	0	0	0	0	1	0	0	0	0	0	0	0	0	0	0	0	0	0	0	0	0	0	0	0	0	0	0
126	2	60	2	59	0	0	0	0	0	0	0			0	0	0	0	0	0	0	1	1	0	0	0	0	0	0	1	0	0	0	1	0	0	0	0	0	0	0	0	0	0	0	0	0	0	0	0
127	1	59	1	66	0	0	0	0	0	0	0	gastroenteritis		0	0	0	0	0	0	0	1	1	0	0	0	0	0	0	0	0	0	0	0	0	0	0	0	0	0	0	0	0	0	0	0	0	0	0	0
128	2	69	1	63	10	1	0	0	0	0	0	gastroenteritis		0	0	0	0	0	0	0	1	1	0	0	0	0	0	0	0	0	0	0	0	0	0	0	0	0	0	0	0	0	0	0	0	0	0	0	0
129	2	63	1	53	0	0	0	0	1	0	0			0	0	0	0	0	0	0	0	0	0	0	0	0	0	0	0	0	0	0	1	0	0	0	0	0	0	0	0	0	0	0	0	0	0	0	0
130	2	58	1	60	0	0	0	0	5	0	0			0	0	0	0	0	0	0	1	1	0	0	0	0	0	1	0	0	1	0	0	0	0	1	0	0	0	0	0	0	0	0	0	0	0	0	0
131	2	81	1	59	0	0	0	0	0	0	0			0	0	0	0	0	0	0	1	1	1	0	0	0	1	0	0	0	0	0	1	0	0	0	0	0	0	1	0	0	0	0	0	0	0	0	0
132	2	66	2	71	27	1	17	1	0	0	1	gastroenteritis	cholecystitis	0	0	0	0	0	0	0	0	0	1	0	0	0	1	0	0	0	1	0	1	0	1	1	0	1	0	0	0	0	0	0	0	0	0	0	0
133	1	64	1	82	10	1	0	0	0	0	0	gastroenteritis	cholecystitis	0	0	0	0	0	0	0	1	1	0	0	0	0	1	0	1	0	0	0	1	0	0	0	0	0	0	0	0	1	0	0	0	0	0	0	0
134	1	57	1	70	0	0	0	0	0	0	0	gastroenteritis		0	0	0	1	1	1	0	1	1	1	0	0	0	1	1	0	0	0	0	0	0	0	0	0	0	0	0	0	0	0	0	0	0	0	0	0
135	2	47	4	57	0	0	0	0	0	0	0			0	0	0	0	0	0	0	1	1	1	0	0	0	1	0	0	0	0	0	1	0	0	0	0	1	0	1	0	0	0	0	0	0	0	0	0
136	2	61	3	65	0	0	0	0	0	0	0	gastroenteritis		0	0	0	0	0	0	0	0	0	0	0	0	0	1	1	1	0	0	0	1	0	0	0	0	0	0	0	0	0	0	0	0	0	0	0	0
137	2	71	2	77	10	0	3	0	0	0	0			0	0	0	0	0	0	0	1	1	0	0	0	0	1	0	0	0	0	0	0	0	0	0	0	0	0	0	0	0	0	0	0	0	0	0	0
138	1	68	1	66	5	1	0	0	0	0	0			0	0	0	0	0	0	0	1	1	0	0	0	0	1	0	1	0	0	0	1	0	0	0	0	0	0	0	0	0	1	0	0	0	0	0	0
139	2	70	1	75	3	0	0	0	0	0	1			0	0	0	0	0	0	0	1	1	1	0	0	0	1	1	1	0	0	0	1	0	0	0	0	0	0	0	0	0	0	0	0	0	0	0	0
140	1	62	2	82	20	1	0	0	0	0	0			0	0	0	0	0	1	1	0	0	0	0	0	0	1	0	1	0	1	0	1	0	0	0	0	0	0	1	0	0	0	0	0	0	0	0	0
141	2	57	1	57	0	0	0	0	0	0	0			0	0	0	0	0	0	0	0	0	0	0	0	0	1	1	1	0	0	0	0	0	0	0	0	0	0	0	0	0	0	0	0	0	0	0	0
142	2	76	3	70	20	1	1	0	10	0	0	arthritis		0	0	0	0	0	0	0	1	1	1	0	0	0	1	1	1	0	0	0	1	0	1	0	0	0	0	0	0	0	0	0	0	0	0	0	0
143	1	46	1	67	0	0	0	0	0	0	0			0	0	0	1	0	0	0	1	1	0	0	0	0	1	1	0	0	0	0	0	0	0	0	0	0	0	0	0	0	0	0	0	0	0	0	0
144	2	60	1	70	4	1	0	0	0	0	0			0	0	0	0	0	0	0	1	1	1	0	0	0	0	0	0	0	0	0	0	0	0	0	0	0	0	1	0	0	0	0	0	0	0	0	0
145	2	43	1	55	0	0	0	0	0	0	0			0	0	0	0	0	0	0	0	0	1	0	0	0	1	1	0	0	0	0	1	0	1	1	0	0	0	0	0	0	0	0	0	0	0	0	0
146	1	45	1	86	5	0	0	0	0	0	0			0	0	0	1	0	1	0	1	1	0	0	0	0	0	0	0	0	0	0	0	0	0	0	0	0	0	0	0	0	0	0	0	0	0	0	0
147	2	78	2	53	30	1	0	0	0	0	0	gastroenteritis	intervertebral disc disease	0	0	0	0	0	0	0	0	0	0	0	0	0	1	0	0	0	0	0	1	0	1	1	0	0	0	0	0	0	0	0	0	0	0	0	0
148	1	50	4	74	1	1	0	0	4	1	0			0	1	0	1	1	1	0	1	1	1	0	0	0	0	1	0	0	0	0	1	0	0	0	0	0	0	0	0	0	0	0	0	0	0	0	0
149	1	66	1	66	0	0	0	0	0	0	0			0	0	0	1	0	0	0	1	1	0	0	0	0	0	0	0	0	0	0	0	0	0	0	0	0	0	0	0	0	0	0	0	0	0	0	0
150	2	61	1	58	1	1	0	0	0	0	0	gastroenteritis		0	0	0	0	0	0	0	1	1	1	0	0	0	1	1	0	0	0	0	1	0	0	0	0	0	0	1	0	0	0	0	0	0	0	0	0
151	1	91	8	75	0	0	0	0	0	0	1			0	0	0	0	0	0	0	1	1	0	0	1	0	1	0	0	0	0	0	0	0	0	0	0	1	0	0	0	0	0	0	0	0	0	0	0
152	1	68	1	79	2	0	10	0	0	0	0			0	0	0	0	0	0	0	1	1	0	0	0	0	1	0	1	0	0	0	0	0	0	0	0	0	0	0	0	0	0	0	0	0	0	0	0
153	2	69	1	70	7	1	8	1	10	1	0	gastroenteritis		0	0	0	0	0	0	0	1	1	1	0	0	0	1	1	0	0	0	0	0	1	1	0	0	1	0	0	0	1	0	0	0	0	0	0	0
154	1	58	1	80	27	1	0	0	0	0	1	intervertebral disc disease		0	0	0	0	0	0	0	1	1	1	0	0	0	1	1	0	0	0	0	1	0	1	0	0	0	0	0	1	0	0	0	0	0	0	0	0
155	1	51	1	61	0	0	10	1	0	0	0	intervertebral disc disease		0	0	1	1	0	1	0	0	0	1	0	0	0	1	1	1	0	1	0	1	0	1	1	0	1	0	0	0	0	0	0	0	0	0	0	0
156	1	67	1	80	5	1	0	0	0	0	0			0	0	0	1	0	1	0	1	1	0	0	0	0	1	0	1	0	0	0	0	0	0	0	0	0	0	0	0	0	0	0	0	0	0	0	0
157	1	46	1	80	0	0	0	0	0	0	0	gastroenteritis		0	0	0	1	0	0	0	1	1	0	0	0	0	1	0	0	0	0	0	0	0	0	0	0	0	0	0	0	0	0	0	0	0	0	0	0
158	2	57	2	70	8	1	0	0	0	0	0	arthritis	intervertebral disc disease	0	0	0	0	0	0	0	1	1	1	0	0	0	0	0	1	0	1	0	0	1	1	1	0	1	0	1	0	0	0	0	0	0	0	0	0
159	2	69	1		0	0	0	0	0	0	0			0	0	0	0	0	0	0	1	1	1	0	1	0	0	0	1	0	0	0	1	0	1	0	0	0	0	1	0	0	0	0	0	0	0	0	0
160	1	64	1	76	20	1	1	0	0	0	0			0	0	0	1	1	0	0	1	1	1	0	0	0	1	1	1	0	0	0	1	0	1	1	0	1	0	0	0	0	0	0	0	0	0	0	0
161	2	54	1	70	0	0	0	0	0	0	0	intervertebral disc disease		0	0	0	0	0	0	0	0	0	1	0	0	0	1	0	1	0	0	0	1	0	1	0	0	1	0	0	1	0	0	0	0	0	0	0	0
162	2	58	1	55	0	0	0	0	0	0	0			0	0	0	0	0	0	0	1	1	0	0	0	0	0	0	0	0	0	0	0	0	0	0	0	0	0	0	0	0	0	0	0	0	0	0	0
163	1	55	1	83	3	1	0	0	0	0	0	intervertebral disc disease		0	0	0	1	1	1	1	0	0	0	0	0	0	0	0	0	0	0	0	1	0	1	0	0	1	0	0	0	0	0	0	0	0	0	0	0
164	1	60	2	88	0	0	0	0	0	0	0			0	0	0	1	0	1	0	1	1	1	0	0	0	1	0	0	0	0	1	0	1	1	1	0	0	0	0	0	0	0	0	0	0	0	0	0
165	1	64	1	80	0	0	0	0	0	0	0			0	0	0	0	0	0	0	1	1	0	0	0	0	1	1	0	0	0	0	1	0	0	0	0	0	0	0	0	0	0	0	0	0	0	0	0
166	1	58	2	87	10	0	0	0	0	0	0	prostate disease		0	0	0	1	1	1	0	1	1	1	0	0	0	1	0	1	0	0	0	0	0	0	0	0	0	0	0	0	0	0	0	0	0	0	0	0
167	1	59	1	75	20	1	20	1	0	0	0			0	0	0	0	0	1	1	1	1	0	0	0	0	1	1	1	0	0	0	0	0	0	0	0	1	0	0	0	0	0	0	0	0	0	0	0
168	2	78	1	57	10	1	10	1	0	0	0	intervertebral disc disease		0	0	0	0	0	0	0	1	1	0	0	0	0	1	0	1	0	1	0	0	1	1	1	0	0	0	0	0	0	0	0	0	0	0	0	0
169	1	53	1	78	0	0	0	0	0	0	0			0	0	0	0	0	0	0	1	1	1	0	0	0	0	1	1	0	0	0	0	0	0	0	0	0	0	0	0	0	0	0	0	0	0	0	0
170	1	77	4	75	2	1	0	0	0	0	0			0	0	0	1	1	1	0	1	1	1	0	0	0	1	1	1	0	0	0	0	0	0	0	0	0	0	0	1	1	0	0	0	0	0	0	0
171	1	58	2	78	40	0	0	0	0	0	0	gastroenteritis		0	0	0	1	0	0	0	0	0	0	0	0	0	0	0	0	0	1	0	1	0	0	0	0	0	0	0	0	0	0	0	0	0	0	0	0
172	2	53	1	75	0	0	0	0	0	0	0	intervertebral disc		0	0	0	0	0	0	0	0	0	1	0	0	0	1	0	1	0	0	0	0	0	0	0	0	0	0	0	1	0	0	0	0	0	0	0	0
173	2	66	4	80	1	1	0	0	0	0	0	intervertebral disc disease		0	0	0	0	0	0	0	0	0	0	0	0	0	1	0	1	0	1	0	1	0	1	1	0	0	0	0	0	1	0	0	0	0	0	0	0
174	1	72	1	55	0	0	4	1	0	0	0			0	0	0	0	0	0	0	0	0	0	0	0	0	1	1	0	0	0	0	1	0	1	1	0	0	0	1	0	0	0	0	0	0	0	0	0
175	1	84	1	65	10	1	0	0	0	0	0	prostate disease		0	0	0	1	0	0	0	0	0	1	0	0	0	1	1	1	0	1	0	0	0	0	0	0	1	0	0	0	0	0	0	0	0	0	0	0
176	1	70	4	74	0	0	10	1	0	0	1	gastroenteritis		0	0	0	0	0	0	0	0	0	0	0	0	0	1	0	1	0	1	1	1	0	0	0	0	0	0	0	0	0	0	0	0	0	0	0	0
177	2	68	1	65	0	0	0	0	0	0	0	cholecystitis		0	0	0	0	0	0	0	1	1	0	0	0	0	1	1	0	0	1	0	1	0	1	1	0	0	0	0	0	0	0	0	0	0	0	0	0
178	2	55	1	75	1	1	0	0	0	0	0			0	0	0	0	0	0	0	0	0	1	0	0	0	1	1	0	0	0	0	0	0	0	0	0	0	0	0	0	0	0	0	0	0	0	0	0
179	2	68	2	66	10	1	0	0	0	0	0			0	0	0	0	0	0	0	1	1	0	0	0	0	1	1	0	0	0	0	1	0	1	1	0	0	0	0	0	0	0	0	0	0	0	0	0
180	2	63	2	60	10	1	0	0	0	0	0	gastroenteritis		0	0	0	0	0	0	0	1	1	1	0	0	0	1	0	0	0	0	0	1	0	1	1	0	0	0	0	0	0	0	0	0	0	0	0	0
181	2	61	1	72	0	0	0	0	0	0	0	gastroenteritis		0	0	0	0	0	0	0	0	0	0	0	0	0	1	1	0	0	0	0	0	0	0	0	0	0	0	0	0	1	1	0	0	0	0	0	0
182	2	57	1	60	0	0	0	0	0	0	0			0	0	0	0	0	0	0	1	1	0	0	0	0	0	0	0	0	0	0	1	0	0	0	0	0	0	0	0	0	0	0	0	0	0	0	0
183	1	46	1	74	0	0	20	1	10	1	0			0	0	0	1	0	0	0	0	0	0	0	0	0	1	0	0	0	0	0	0	0	0	0	0	0	0	0	0	0	0	0	0	0	0	0	0
184	2	75	5	42	10	0	0	0	0	0	0			0	0	0	0	0	0	0	0	0	0	0	0	0	0	0	1	0	0	0	0	0	0	0	0	0	0	0	0	0	0	0	0	0	0	0	0
185	1	50	1	87	0	0	1	0	1	0	0	gastroenteritis	cholecystitis	0	0	0	1	0	1	1	1	1	0	0	0	0	0	0	1	0	0	0	0	0	0	0	0	0	0	0	0	0	0	0	0	0	0	0	0
186	1	58	2	70	0	0	0	0	0	0	0			0	0	0	1	0	0	0	1	1	0	0	0	0	0	0	0	0	1	0	1	0	1	1	0	0	0	0	1	1	0	0	0	0	0	0	0
187	2	63	1	79	0	0	0	0	0	0	0			0	0	0	0	0	0	0	1	1	0	0	1	0	1	0	1	0	0	0	1	0	1	0	0	0	0	0	0	0	0	0	0	0	0	0	0
188	1	77	2	82	0	0	0	0	0	0	0	prostate disease	intervertebral disc disease	0	0	0	0	0	0	0	1	1	1	0	0	0	0	0	0	0	0	0	1	0	0	0	0	1	0	0	1	0	0	0	0	0	0	0	0
189	2	45	1	90	0	0	0	0	0	0	0	gastroenteritis	intervertebral disc disease	0	0	0	0	0	0	0	1	1	1	0	0	0	1	0	0	0	0	0	1	0	1	1	0	0	0	0	1	1	0	0	0	0	0	0	0
190	1	64	1	74	7	1	7	1	0	0	0			0	0	0	1	0	0	0	0	0	0	0	0	0	1	0	1	0	0	0	0	0	0	0	0	0	0	0	0	0	0	0	0	0	0	0	0
191	2	64	3	58	0	0	0	0	10	0	1	gastroenteritis	intervertebral disc disease	0	0	0	0	0	0	0	1	1	1	0	0	0	1	1	1	0	1	0	1	1	1	1	0	1	0	0	1	0	0	0	0	0	0	0	0
192	2	67	1	69	6	1	0	0	0	0	0			0	0	0	0	0	0	0	0	0	1	0	0	0	1	1	1	0	0	0	1	0	1	1	0	1	0	0	1	1	0	0	0	0	0	0	0
193	2	33	1	73	0	0	0	0	0	0	0			0	0	0	0	0	0	0	0	0	0	0	0	0	1	1	0	0	0	0	1	0	0	0	0	0	0	0	0	0	1	1	0	0	0	0	0
194	2	64	1	48	0	0	0	0	10	0	0	gastroenteritis		0	0	0	0	0	0	0	1	1	1	0	0	0	1	0	1	0	0	0	1	0	0	0	0	1	0	0	0	0	0	0	0	0	0	0	0
195	2	68	1	58	10	0	0	0	0	0	1	intervertebral disc disease		0	0	0	0	0	0	0	0	0	1	0	0	0	1	1	1	0	0	0	0	0	0	0	0	0	0	0	0	0	0	0	0	0	0	0	0
196	1	74	1	60	0	0	0	0	0	0	0			0	0	0	0	0	0	0	0	0	0	0	0	0	1	1	0	0	0	0	0	0	0	0	0	0	0	0	0	0	0	0	0	0	0	0	0
197	1	44	2	95	0	0	0	0	0	0	0	cholecystitis	fatty liver	1	1	1	0	0	0	0	0	0	0	0	0	0	0	0	0	0	0	0	0	0	0	0	0	0	0	0	0	0	0	0	0	0	0	0	0
198	2	52	1	63	3	1	0	0	0	0	0			0	0	0	0	0	0	0	0	0	0	0	0	0	0	1	1	1	0	0	0	1	0	0	0	0	0	0	0	0	0	0	0	0	0	0	0
199	2	68	1	73	0	0	0	0	0	0	0			0	1	0	0	0	0	0	0	0	0	0	0	0	0	1	0	0	0	0	0	0	0	0	0	0	0	0	0	0	0	0	0	0	0	0	0
200	2	48	1	59	0	0	0	0	0	0	0			0	0	0	0	0	0	0	0	0	1	0	0	0	1	0	1	0	0	0	0	0	1	1	0	0	0	0	0	0	0	0	0	0	0	0	0
201	2	41	1	72	0	0	0	0	10	0	0			1	0	0	0	0	0	0	0	0	1	0	0	0	1	0	1	0	0	0	0	1	1	0	0	0	0	0	0	0	0	0	0	0	0	0	0
202	2	62	1	60	10	1	0	0	0	0	0			0	1	1	0	0	0	0	0	0	1	0	0	0	1	1	1	0	1	0	1	0	1	1	0	1	0	1	0	0	0	0	0	0	0	0	0
203	2	76	3	45	0	0	0	0	0	0	0	Gastroptosis	cholecystitis	0	0	0	0	0	0	0	0	0	1	0	0	1	1	0	1	0	1	0	1	0	0	0	0	1	0	1	0	0	0	0	0	0	0	0	0
204	2	60	1	6	4	1	0	0	6	1	0			0	0	0	0	0	0	0	1	1	0	0	0	0	1	1	1	0	0	0	1	1	1	1	0	0	0	0	0	0	0	0	0	0	0	0	0
205	1	65	4	82	30	1	10	1	0	0	0	rectal cancer		0	1	0	1	1	1	1	0	0	0	0	0	0	1	1	0	0	1	0	0	1	1	1	0	0	0	0	0	0	0	0	0	0	0	0	0
206	2	61	1	45	0	0	0	0	0	0	0			1	0	0	0	0	0	0	0	0	1	0	0	0	1	1	0	0	0	0	0	0	1	0	0	0	0	0	0	0	0	0	0	0	0	0	0
207	2	61	2	70	30	1	1	0	0	0	1	gastroenteritis	cervical spondylosis	0	0	0	0	0	0	0	0	0	1	0	0	0	1	1	0	0	0	0	0	0	1	0	0	1	0	1	0	0	0	0	0	0	0	0	0
208	1	41	1	75	0	0	0	0	0	0	0	gastroenteritis		1	1	0	0	0	0	0	0	0	1	0	0	0	1	1	1	0	0	0	1	0	0	0	0	0	0	0	0	0	0	0	0	0	0	0	0
209	2	53		53	2	1	0	0	0	0	0			0	0	0	0	0	0	0	0	0	0	0	1	0	1	1	0	0	0	0	1	0	0	0	0	0	0	0	0	0	0	0	0	0	0	0	0
210	1	59	1	65	0	0	0	0	0	0	0			0	0	0	0	0	0	0	0	0	1	0	0	0	1	0	0	0	0	0	0	0	0	0	0	1	0	0	0	0	0	0	0	0	0	0	0
211	2	64	1	76	7	0	1	0	0	0	0	gastroenteritis	Arthritis Disc Disease	0	1	0	0	0	0	0	0	0	0	0	0	0	1	1	1	0	0	0	0	0	0	0	0	0	0	0	0	0	0	0	0	0	0	0	0
212	1	45	1	75	6	1	0	0	0	0	0			0	1	0	1	0	0	0	0	0	0	0	0	0	1	1	1	0	0	0	0	0	0	0	0	0	0	0	0	0	0	0	0	0	0	0	0
213	2	77	1	70	1	1	0	0	0	0	0			0	0	0	0	0	0	0	0	0	1	0	0	0	0	0	1	0	1	0	0	0	1	0	0	1	0	0	0	1	0	0	0	0	0	0	0
214	2	42	1	50	0	0	0	0	0	0	0			0	0	0	0	0	0	0	0	0	1	0	0	1	1	1	0	0	0	0	0	0	0	0	0	1	0	0	0	0	0	0	0	0	0	0	0
215	1	45	1	65	0	0	0	0	0	0	0			0	0	0	0	0	0	0	0	0	0	0	0	0	0	0	0	0	0	0	1	0	0	0	0	0	0	0	0	0	0	0	0	0	0	0	0
216	2	46		65	5	1	0	0	0	0	0			1	1	0	0	0	0	0	0	0	0	0	0	0	0	0	1	0	1	0	0	1	0	1	0	0	0	0	0	0	0	0	0	0	0	0	0
217	2	59	1	50	1	0	0	0	0	0	0	cervical spondylosis		0	0	0	0	0	0	0	0	0	1	0	0	0	1	0	1	0	0	0	0	0	0	0	0	0	0	0	0	0	0	0	0	0	0	0	0
218	1	43	1	72	1	0	0	0	0	0	0	cholecystitis		0	0	0	0	0	0	0	0	0	0	0	0	0	1	0	1	0	1	0	0	0	0	0	0	1	0	0	1	0	0	0	0	0	0	0	0
219	1	56	1	80	0	0	18	1	0	0	0	intervertebral disc disease		0	0	1	1	0	0	0	1	1	1	0	0	0	1	0	0	0	1	0	1	1	0	1	0	0	0	0	0	0	0	0	0	0	0	0	0
220	2	58	1	90	0	0	0	0	0	0	0	intervertebral disc disease	Osteoporosis	0	1	0	0	0	0	0	0	0	0	0	0	0	1	1	0	0	0	0	0	0	0	0	0	1	0	0	0	0	0	0	0	0	0	0	0
221	2	49	1	63	0	0	0	0	0	0	0			0	0	0	0	0	0	0	0	0	0	0	0	0	1	0	0	0	0	0	0	0	0	0	0	0	0	0	0	0	0	0	0	0	0	0	0
222	1	55		70	0	0	0	0	0	0	0			0	0	0	1	0	0	0	0	0	0	0	0	0	1	1	0	0	0	0	0	0	0	0	0	0	0	0	0	0	0	0	0	0	0	0	0
223	1	47	1	93	0	0	0	0	0	0	0			0	0	0	1	0	1	0	0	0	0	0	0	0	1	1	0	0	0	0	0	0	0	0	0	0	0	0	0	0	0	0	0	0	0	0	0
224	2	77		71	10	1	0	0	0	0	0			0	0	0	0	0	0	0	1	1	0	0	0	0	0	1	1	0	0	0	0	0	0	0	0	0	0	0	0	0	0	0	0	0	0	0	0
225	2	62	1	49	3	0	0	0	0	0	0	Arthritis Rheumatoid	intervertebral disc disease	0	1	0	0	0	0	0	0	0	0	0	0	0	0	0	0	0	0	0	1	0	1	1	0	0	0	0	0	0	0	0	0	0	0	0	0
226	1	62	1	80	0	0	20	0	0	0	0			1	0	0	0	0	0	0	1	1	0	0	0	0	1	1	1	0	0	0	0	0	0	0	0	0	0	0	0	0	0	0	0	0	0	0	0
227	2	65	1	65	10	1	0	0	0	0	0	Thyroid nodules		0	0	0	0	0	0	0	1	1	1	0	0	0	0	0	1	0	0	0	1	0	0	0	0	0	0	0	0	0	0	0	0	0	0	0	0
228	1	48	1	82	0	0	6	1	0	0	0	fatty liver		0	0	0	1	0	1	0	0	0	0	0	0	0	1	1	1	0	0	0	0	0	0	0	0	1	0	0	0	0	0	0	0	0	0	0	0
229	2	54	1	60	5	1	5	1	0	0	0	intervertebral disc disease		0	0	0	0	0	0	0	1	1	1	0	0	0	1	1	0	0	0	0	0	0	0	0	0	0	1	0	0	0	0	0	0	0	0	0	0
230	2	73	1	59	4	1	0	0	0	0	0			0	0	0	0	0	0	0	1	1	0	0	0	0	1	0	0	0	0	0	1	0	1	0	0	1	0	0	0	0	0	0	0	0	0	0	0
231	2	63	1	60	0	0	0	0	0	0	0			0	0	0	0	0	0	0	1	0	0	0	0	0	0	0	0	0	0	0	0	0	0	0	0	0	0	0	0	0	0	0	0	0	0	0	0
232	1	77	2	69	4	1	0	0	0	0	0			0	0	0	0	0	0	0	1	1	0	0	0	0	0	1	1	1	0	0	1	0	0	1	0	0	0	0	0	0	1	0	0	0	0	0	0
233	2	69	3		0	0	20	0	0	0	0	intervertebral disc disease		0	0	0	0	0	0	0	1	1	0	0	0	0	1	0	1	0	0	0	0	0	0	0	0	0	0	0	0	0	0	0	0	0	0	0	0
234	2	77	1	60	0	0	0	0	0	0	0			0	0	0	0	0	0	0	0	0	1	0	0	0	1	1	1	0	0	0	1	0	0	0	0	0	0	0	0	0	0	0	0	0	0	0	0
235	1	52	1	81	0	0	0	0	0	0	0			0	0	0	0	0	0	0	0	0	0	0	0	0	1	0	0	0	0	0	0	0	1	0	0	0	0	0	0	0	0	0	0	0	0	0	0
236	1	51	1	82	1	0	0	0	0	0	0			0	0	0	1	0	0	0	1	1	0	0	0	0	1	0	0	0	0	0	0	0	1	0	0	0	0	0	1	0	0	0	0	0	0	0	0
237	2	69	1	60	10	1	0	0	0	0	0			0	0	0	0	0	0	0	1	1	0	0	0	0	0	0	0	0	0	1	0	0	0	0	0	0	0	0	0	0	0	0	0	0	0	0	0
238	1	66	1	64	1	1	0	0	0	0	0			0	0	0	0	0	0	0	1	1	0	0	0	0	0	1	0	0	0	0	1	0	0	0	0	1	0	1	0	0	0	0	0	0	0	0	0
239	1	65	6	80	10	0	10	0	0	0	0	cholecystitis		0	0	0	0	0	0	0	1	1	0	0	0	0	1	0	0	0	0	0	1	0	1	0	0	0	0	0	0	0	0	0	0	0	0	0	0
240	1	55	1	80	0	0	0	0	0	0	0	gastroenteritis	intervertebral disc disease	0	0	0	1	0	1	0	1	1	0	0	0	0	1	1	0	0	0	0	1	0	1	1	0	0	0	0	1	0	0	0	0	0	0	0	0
241	2	68	1	65	0	0	0	0	0	0	0			0	0	0	1	1	0	0	1	1	1	0	0	0	1	1	0	0	0	0	1	0	0	0	0	1	0	1	0	0	0	0	0	0	0	0	0
242	2	79	8	60	15	1	0	0	0	0	0	cholecystitis	intervertebral disc disease	0	0	0	0	0	0	0	0	0	1	0	0	0	0	1	1	0	0	0	1	0	0	0	0	1	0	0	0	0	0	0	0	0	0	0	0
243	2	71	7	61	0	0	20	1	0	0	0	gastroenteritis		0	0	0	0	0	0	0	1	1	0	0	0	0	1	1	1	0	0	0	1	0	0	0	0	0	0	0	0	0	0	0	0	0	0	0	0
244	1	61	2	80	0	0	0	0	0	0	0			0	0	0	0	1	1	0	1	1	0	0	0	0	0	0	0	0	0	0	1	0	0	0	0	0	0	0	0	0	0	0	0	0	0	0	0
245	2	65	4	60	0	0	0	0	1	1	1			0	0	0	0	0	0	0	1	1	0	0	0	0	1	0	0	0	0	0	1	0	0	0	0	0	0	1	0	0	0	0	0	0	0	0	0
246	2	65	1	53	0	0	0	0	0	0	0			0	0	0	0	0	0	0	1	1	1	0	0	0	1	0	0	0	0	0	0	0	0	0	0	1	0	0	0	0	0	0	0	0	0	0	0
247	1	65	3	82	9	1	0	0	0	0	0			0	1	0	1	0	0	0	1	1	0	0	0	0	1	0	0	0	0	0	1	0	0	0	0	0	0	0	1	0	0	0	0	0	0	0	0
248	2	66	2	59	0	0	0	0	8	0	0			0	0	0	0	0	0	0	1	1	1	0	0	0	1	0	1	0	0	0	1	0	1	0	0	0	0	0	0	0	0	0	0	0	0	0	0
249	2	59	1	67	0	0	0	0	0	0	0			0	0	0	0	0	0	0	1	1	1	0	0	0	1	1	1	0	0	0	0	0	0	0	0	0	0	0	0	0	0	0	0	0	0	0	0
250	1	66	1	58	0	0	0	0	0	0	0	chronic non-communicable lung disease	intervertebral disc disease	0	0	0	1	0	1	0	1	1	0	0	0	0	1	1	1	0	0	0	0	0	0	0	0	0	0	0	0	0	0	0	0	0	0	0	0
251	2	72	1	60	3	1	0	0	1	0	0			0	0	0	0	0	0	0	1	1	1	0	0	0	1	1	1	0	0	0	0	0	0	0	0	0	0	0	0	0	0	0	0	0	0	0	0
252	1	58	1	78	0	0	15	1	0	0	0			0	0	0	1	0	1	0	1	1	0	0	0	0	1	1	0	0	0	1	0	0	1	1	0	0	0	0	1	0	0	0	0	0	0	0	0
253	2	56	3	60	7	0	0	0	0	0	0			0	0	0	0	0	0	0	1	1	1	0	0	0	1	0	1	0	0	0	0	0	0	0	0	0	0	0	0	0	0	0	0	0	0	0	0
254	2	68	2	63	0	0	0	0	0	0	0			0	0	0	0	0	0	0	1	1	0	0	0	0	1	0	0	0	0	0	0	0	0	0	0	0	0	0	0	0	0	0	0	0	0	0	0
255	2	62	2	56	23	1	0	0	0	0	0			0	0	0	0	0	0	0	0	0	0	0	0	0	1	1	0	0	0	0	1	0	0	0	0	0	0	1	0	0	0	0	0	0	0	0	0
256	1	58	3	78	5	1	0	0	5	1	0			0	0	0	0	0	0	0	0	0	1	0	0	0	1	1	0	0	0	0	0	0	0	0	0	0	0	0	0	0	0	0	0	0	0	0	0
257	1	68	5	70	0	0	2	0	0	0	0	gastroenteritis	intervertebral disc disease	0	0	0	0	0	0	0	1	1	0	0	0	0	1	1	1	0	0	0	0	0	0	0	0	0	0	0	0	0	0	0	0	0	0	0	0
258	1	54	5	79	20	1	0	0	0	0	0	intervertebral disc disease		0	0	0	0	0	0	0	1	1	1	0	0	0	1	1	1	0	0	0	0	0	0	0	0	0	0	0	0	0	0	0	0	0	0	0	0
259	2	72	2	65	5	1	10	1	2	0	0			0	0	0	0	0	0	0	1	1	0	0	0	0	1	1	0	0	0	0	1	0	0	0	0	0	0	0	0	0	0	0	0	0	0	0	0
260	1	54	5	80	6	1	2	1	0	0	0			0	0	0	1	0	1	0	1	1	1	0	0	0	1	0	0	0	0	0	0	0	0	0	0	0	0	0	0	0	0	0	0	0	0	0	0
261	1	72	1	70	0	0	0	0	0	0	0	Cerebrovascular disease		0	0	0	0	0	0	0	1	1	0	0	0	0	0	0	0	0	0	0	1	1	1	0	0	0	0	0	0	0	0	0	0	0	0	0	0
262	2	67	1	70	10	0	2	0	0	0	0			0	0	0	0	0	0	0	1	1	0	0	0	0	1	0	0	0	0	0	1	1	0	0	0	0	0	0	0	0	0	0	0	0	0	0	0
263	1	53	1	80	2	0	0	0	0	0	0			0	0	0	1	1	1	0	1	1	0	0	0	0	1	0	1	0	1	0	0	0	0	0	0	0	0	0	0	0	0	0	0	0	0	0	0
264	1	57	3	70	0	0	0	0	0	0	0			0	0	0	1	0	1	0	1	1	1	0	0	0	0	0	0	0	0	0	0	0	0	0	0	0	0	0	0	1	0	0	0	0	0	0	0
265	1	66	3	86	5	1	0	0	0	0	0	prostate disease		0	0	0	0	0	0	0	0	0	0	0	0	0	1	1	1	0	0	0	1	1	0	1	0	0	0	0	0	0	0	0	0	0	0	0	0
266	1	60	3	83	9	0	0	0	0	0	0			0	0	0	0	0	0	0	1	1	0	0	0	0	1	1	0	0	0	0	0	0	0	0	0	0	0	0	0	0	0	0	0	0	0	0	0
267	1	77	2	80	10	1	0	0	0	0	0	prostate disease		0	0	0	1	1	1	1	1	1	1	0	0	0	1	0	0	0	1	0	0	0	1	0	0	0	0	0	0	0	0	0	0	0	0	0	0
268	1	63	9	72	18	1	0	0	11	1	1	intervertebral disc disease		0	0	0	0	0	0	0	1	1	0	0	0	0	1	1	0	0	1	0	1	0	1	1	0	0	0	0	0	0	0	0	0	0	0	0	0
269	1	55	4	95	20	1	0	0	0	0	0			0	1	0	1	0	1	0	1	1	1	0	0	0	1	0	0	0	0	0	0	0	0	0	0	0	0	0	0	0	0	0	0	0	0	0	0
270	1	67	5	65	0	0	0	0	0	0	0	intervertebral disc disease		0	0	0	1	1	0	0	1	1	0	0	0	0	1	0	1	0	0	0	1	0	0	0	0	0	0	0	0	0	0	0	0	0	0	0	0
271	2	73	1	72	10	1	0	0	0	0	0			0	0	0	0	0	0	0	1	1	0	0	0	0	1	1	1	0	0	0	0	0	0	0	0	0	0	0	0	0	0	0	0	0	0	0	0
272	1	36	1	88	0	0	0	0	0	0	0	gastroenteritis		0	0	0	1	1	0	0	0	0	0	0	0	0	1	1	0	0	0	0	0	0	0	0	0	0	0	0	0	0	0	0	0	0	0	0	0
273	2	71	2	66	1	0	0	0	0	0	1	arthritis	intervertebral disc disease	0	0	0	0	0	0	0	0	0	1	0	0	0	1	0	1	0	0	0	1	1	1	0	0	1	0	1	0	1	0	0	0	0	0	0	0
274	1	59	2	80	0	0	0	0	0	0	0	gastroenteritis	prostate disease	0	0	0	0	0	0	0	1	1	0	0	0	0	0	0	0	0	0	0	0	0	0	0	0	0	0	0	0	0	0	0	0	0	0	0	0
275	2	72	7	70	23	1	0	0	8	0	0	intervertebral disc disease		0	0	0	0	0	0	0	1	1	1	0	0	0	1	0	1	0	1	0	0	0	1	0	0	0	0	0	0	0	0	0	0	0	0	0	0
276	1	55	1	76	10	1	0	0	0	0	0	gastroenteritis	cholecystitis	0	0	0	0	0	0	0	1	1	1	0	0	0	1	0	1	0	1	0	1	0	1	1	0	0	0	1	1	0	0	0	0	0	0	0	0
277	2	56	1	51	0	0	0	0	0	0	0			0	0	0	0	0	0	0	1	1	1	0	0	0	1	1	0	0	0	0	0	0	1	0	0	0	0	0	0	0	0	0	0	0	0	0	0
278	1	58	1	84	4	1	0	0	0	0	0	prostate disease		0	0	0	0	0	0	0	1	1	0	0	0	0	0	0	0	0	0	0	1	0	0	0	0	0	0	0	0	0	0	0	0	0	0	0	0
279	2	58	1	65	0	0	0	0	0	0	0			0	0	0	0	0	0	0	1	1	0	0	0	0	1	1	0	0	0	0	0	0	0	0	0	0	0	0	0	0	0	0	0	0	0	0	0
280	2	77	3	52	20	1	20	0	2	0	0			0	0	0	0	0	0	0	1	1	1	0	0	0	1	1	1	0	0	0	0	1	1	0	0	0	0	0	0	1	0	0	0	0	0	0	0
281	2	60	2	80	8	0	0	0	0	0	0			0	0	0	0	0	0	0	1	1	1	0	0	0	1	0	0	0	0	0	0	0	0	0	0	0	0	1	0	0	0	0	0	0	0	0	0
282	2	69	1	55	0	0	0	0	0	0	0	intervertebral disc disease		0	0	0	0	0	0	0	1	1	1	0	0	0	1	1	0	0	0	0	1	0	1	0	0	0	0	0	0	0	0	0	0	0	0	0	0
283	2	69	7	65	0	0	0	0	0	0	0			0	0	0	0	0	0	0	1	1	1	0	0	0	1	1	1	0	0	0	0	0	1	0	0	0	0	0	0	0	0	0	0	0	0	0	0
284	2	67	1	71	0	0	0	0	18	0	0			0	0	0	0	0	0	0	1	1	0	0	0	0	1	1	0	0	0	0	0	0	0	0	0	0	0	0	0	0	0	0	0	0	0	0	0
285	2	64	1	55	0	0	0	0	0	0	0			0	0	0	0	0	0	0	1	1	0	0	0	0	0	1	0	0	0	0	1	0	0	0	0	0	0	1	0	1	0	0	0	0	0	0	0
286	2	59	1	80	10	0	0	0	0	0	0	gastroenteritis		0	0	0	0	0	0	0	1	1	1	0	0	0	1	0	0	0	0	0	0	0	1	1	0	0	0	1	0	0	0	0	0	0	0	0	0
287	2	63	2	72	30	1	1	1	0	0	0	gastroenteritis		0	0	0	0	0	0	0	1	1	1	0	0	0	1	1	1	0	0	0	1	0	1	1	0	0	0	1	1	0	1	0	0	0	0	0	0
288	2	62	1	74	1	1	0	0	0	0	0			0	0	0	0	0	0	0	1	1	1	0	0	0	1	1	0	0	0	0	1	0	0	0	0	0	0	0	1	0	0	0	0	0	0	0	0
289	1	60	1	90	10	1	0	0	0	0	0			0	0	0	0	0	1	0	1	1	1	0	0	1	0	0	0	0	0	0	1	0	0	0	0	0	1	0	1	0	0	0	0	0	0	0	0
290	1	63	2	81	10	0	4	0	0	0	0			0	0	0	0	0	0	0	1	1	0	0	0	0	0	0	1	0	0	0	0	0	0	0	0	0	0	0	0	0	0	0	0	0	0	0	0
291	2	64	1	58	0	0	0	0	0	0	0	gastroenteritis		0	0	0	0	0	0	0	1	1	0	0	0	0	1	0	0	0	0	0	1	0	0	0	0	0	0	1	0	0	0	0	0	0	0	0	0
292	1	61	2	78	0	0	7	1	0	0	0			0	0	0	0	0	0	0	1	1	1	0	0	0	0	1	0	0	0	0	0	1	1	1	0	1	0	0	0	0	0	0	0	0	0	0	0
293	2	74	6	65	14	0	12	1	0	0	0			0	0	0	0	0	0	0	1	1	0	0	0	0	1	1	0	0	0	0	0	0	0	0	0	0	0	1	0	0	0	0	0	0	0	0	0
294	2	69	1	68	0	0	0	0	0	0	0	gastroenteritis	arthritis	0	0	0	0	0	0	0	0	0	0	0	0	0	1	0	0	0	0	0	0	0	0	0	0	0	0	0	0	0	1	0	0	0	0	0	0
295	2	76	10	70	0	0	8	1	0	0	1			0	0	0	0	0	0	0	1	1	1	0	0	0	1	1	0	0	0	0	1	0	0	0	0	0	0	0	1	0	0	0	0	0	0	0	0
296	1	71	1	75	0	0	18	1	0	0	0			0	0	0	1	1	0	0	1	1	0	0	0	0	1	0	1	0	0	0	0	0	1	0	0	0	0	0	0	0	0	0	0	0	0	0	0
297	1	76	3	72	0	0	1	1	0	0	0	chronic non-communicable lung disease		0	0	0	1	1	1	1	1	1	0	0	0	0	1	0	0	0	0	0	0	0	0	0	0	0	0	0	0	0	0	0	0	0	0	0	0
298	2	76	1	67	7	1	0	0	0	0	0			0	0	0	0	0	0	0	0	0	1	0	0	0	1	0	0	0	0	0	0	0	1	0	0	0	0	0	0	0	0	0	0	0	0	0	0
299	1	56	2	85	0	0	0	0	0	0	1	Gallstones	intervertebral disc disease	0	0	0	1	0	1	0	1	1	1	0	0	0	1	0	0	0	1	0	1	1	1	0	0	0	0	0	0	0	0	0	0	0	0	0	0
300	2	61	1	75	30	1	15	1	0	0	1	Gallstones		0	0	0	0	0	0	0	1	1	0	0	0	0	1	0	0	0	0	0	1	0	0	1	0	0	0	1	0	0	0	0	0	0	0	0	0
301	1	61	3	80	8	0	0	0	0	0	0			0	0	0	1	0	0	0	0	0	0	0	0	0	1	0	1	0	0	0	1	0	0	0	0	0	0	1	0	1	0	0	0	0	0	0	0
302	2	59	2	64	0	0	0	0	0	0	0	gastroenteritis	cholecystitis	0	0	0	0	0	0	0	0	0	0	0	0	0	0	0	1	0	0	0	1	0	1	0	0	0	0	0	0	0	0	0	0	0	0	0	0
303	1	59	1	85	0	0	0	0	0	0	0			0	0	0	0	0	0	0	1	1	1	0	0	0	1	1	0	0	0	0	0	0	1	1	0	0	0	0	1	0	0	0	0	0	0	0	0
304	1	43	3	83	0	0	0	0	0	0	0			0	0	0	0	0	0	0	1	1	0	0	0	0	0	0	0	0	1	0	0	0	0	0	0	0	0	0	0	0	0	0	0	0	0	0	0
305	1	65	1	75	10	1	0	0	0	0	0	prostate disease		0	0	0	0	0	0	0	1	1	1	0	0	0	1	0	1	0	1	0	1	0	0	0	0	0	0	0	0	0	1	0	0	0	0	0	0
306	1	67	2	78	10	1	0	0	0	0	0	intervertebral disc disease		0	0	0	0	1	1	0	1	1	0	0	0	0	0	1	0	0	0	0	1	0	0	0	0	0	0	0	0	0	0	0	0	0	0	0	0
307	2	49	1	67	0	0	0	0	0	0	0			0	0	0	0	0	0	0	1	1	0	0	0	0	1	1	1	0	0	0	1	0	0	0	0	0	0	0	0	0	0	0	0	0	0	0	0
308	2	64	1	50	17	1	0	0	0	0	0	gastroenteritis		0	0	0	0	0	0	0	1	1	1	0	0	0	1	0	0	0	0	0	0	0	0	0	0	0	0	0	0	0	0	0	0	0	0	0	0
309	2	56	1	60	0	0	0	0	1	0	0	intervertebral disc disease		0	0	0	0	0	0	0	1	1	0	0	0	0	1	1	1	0	1	0	0	0	1	1	0	0	0	0	0	0	0	0	0	0	0	0	0
310	1	65	1	46	0	0	0	0	0	0	0	gastroenteritis		0	0	0	1	1	0	0	1	1	0	0	0	0	1	1	0	0	0	0	1	0	0	0	0	0	0	0	0	0	0	0	0	0	0	0	0
311	2	52	2	70	0	0	0	0	10	1	0	intervertebral disc disease		0	0	0	0	0	0	0	1	1	1	0	1	0	1	1	1	0	1	0	1	0	0	0	0	0	0	0	0	0	0	0	0	0	0	0	0
312	1	74	3	60	0	0	0	0	0	0	1			0	0	0	0	0	0	0	1	1	0	0	0	0	1	0	0	0	0	0	1	0	0	0	0	0	0	0	0	0	0	0	0	0	0	0	0
313	2	62	1	60	1	1	0	0	5	0	0			0	0	0	0	0	0	0	1	1	0	0	0	0	1	1	1	0	0	0	1	0	1	1	0	0	0	0	0	0	1	0	0	0	0	0	0
314	1	46	1	76.5	0	0	0	0	0	0	0	gastroenteritis		0	0	0	1	1	0	0	1	1	1	0	0	0	1	0	0	0	0	0	0	0	0	0	0	0	0	0	0	0	0	0	0	0	0	0	0
315	1	50	1	83	0	0	0	0	0	0	0			0	0	0	0	1	0	1	1	1	1	0	0	0	1	1	0	0	0	0	0	0	0	0	0	0	0	0	0	0	0	0	0	0	0	0	0
316	2	60	1	63	12	1	0	0	0	0	1			0	0	0	0	0	0	0	0	0	0	0	0	0	1	1	1	0	0	0	1	0	0	0	0	0	0	0	0	0	1	0	0	0	0	0	0
317	1	67	1	91	1	0	0	0	0	0	0			0	0	0	1	1	1	1	1	1	1	0	0	0	1	0	1	0	0	0	0	0	1	0	0	0	0	0	0	0	0	0	0	0	0	0	0
318	1	68	1	95	0	0	0	0	0	0	0	gastroenteritis	arthritis gallstones	0	0	0	1	0	1	0	0	0	0	0	0	0	1	1	0	0	0	0	0	0	0	0	0	0	0	0	0	0	0	0	0	0	0	0	0
319	1	49	1	65	0	0	0	0	10	0	0			0	0	0	1	0	1	0	1	1	1	0	0	0	1	0	0	0	0	0	0	0	1	1	0	0	0	0	0	0	0	0	0	0	0	0	0
320	1	65	1	87	10	0	0	0	0	0	0			0	0	0	0	0	0	0	1	1	1	0	0	0	1	1	1	0	0	0	0	0	0	0	0	0	0	0	0	0	0	0	0	0	0	0	0
321	1	53	2	90	1	0	0	0	2	0	0			0	0	0	1	0	0	0	1	1	1	0	0	0	1	0	1	0	0	0	0	0	0	0	0	0	0	0	0	0	1	0	0	0	0	0	0
322	2	56	6	57	0	0	0	0	10	0	0	gastroenteritis		0	0	0	0	0	0	0	1	1	0	0	0	0	1	1	1	0	1	0	1	0	0	0	0	0	0	0	0	0	0	0	0	0	0	0	0
323	1	45	1	80	0	0	0	0	0	0	0	gastroenteritis		0	0	0	1	0	0	0	1	1	1	0	0	0	1	0	0	0	0	0	0	0	0	0	0	0	0	0	0	1	0	0	0	0	0	0	0
324	1	67	1	80	50	1	0	0	10	0	0			0	0	0	0	0	0	0	1	1	0	0	0	0	1	1	1	0	0	0	1	0	1	0	0	0	0	0	0	0	0	0	0	0	0	0	0
325	2	77	1	65	10	1	10	1	0	0	0			0	0	0	0	0	0	0	1	1	0	0	0	0	1	0	1	0	0	0	0	0	0	0	0	0	0	0	0	0	0	0	0	0	0	0	0
326	2	39	2	75	1	0	3	0	0	0	0			0	0	0	0	0	0	0	1	1	1	0	0	0	0	1	0	0	0	0	1	0	0	0	0	0	0	0	0	0	0	0	0	0	0	0	0
327	1	63	1	80	40	1	0	0	0	0	0	intervertebral disc disease		0	0	0	0	0	0	0	1	1	1	0	0	0	1	1	0	0	0	0	0	0	1	1	0	0	0	0	0	0	0	0	0	0	0	0	0
328	1	64	1	68	20	1	4	1	0	0	0			0	0	0	0	0	0	0	1	1	0	0	0	0	1	0	0	0	0	0	0	0	0	0	0	0	0	0	0	0	0	0	0	0	0	0	0
329	2	61	1	60	4	1	0	0	0	0	1			0	0	0	0	0	0	0	1	1	1	0	0	0	0	0	1	0	0	0	0	0	1	1	0	0	0	0	0	0	0	0	0	0	0	0	0
330	1	66	1	63	0	0	0	0	0	0	0	intervertebral disc disease		0	0	0	1	0	0	0	1	1	1	0	0	0	1	1	1	0	1	0	0	0	1	0	0	0	0	1	1	0	0	0	0	0	0	0	0
331	1	51	2	83	0	0	0	0	0	0	0			0	0	0	1	1	0	0	1	1	1	0	0	0	1	0	0	0	1	0	1	0	0	0	0	0	0	0	0	0	0	0	0	0	0	0	0
332	2	67	1	73	20	1	0	0	0	0	0	gastroenteritis		0	0	0	0	0	0	0	1	1	1	0	0	0	1	1	1	0	1	0	1	1	1	0	0	1	0	0	0	0	0	0	0	0	0	0	0
333	2	67	6	68	2	0	0	0	0	0	0			0	0	0	0	0	0	0	1	1	0	0	0	0	0	0	1	0	0	0	1	0	0	0	0	0	0	0	0	0	1	0	0	0	0	0	0
334	1	71	1	70	4	1	0	0	0	0	0	prostate disease		0	0	0	0	0	0	0	1	1	0	0	0	0	1	0	0	0	0	0	0	0	0	0	0	0	0	0	0	0	0	0	0	0	0	0	0
335	2	70	4	63	25	1	27	1	8	0	0			0	0	0	0	0	0	0	1	1	1	0	0	0	1	0	1	0	1	0	0	1	1	1	0	0	0	0	0	0	0	0	0	0	0	0	0
336	2	69	2	57	10	1	1	0	0	0	0	Gallstones	intervertebral disc disease	0	0	0	0	0	0	0	1	1	1	0	0	0	1	1	1	0	1	0	1	1	1	1	0	1	0	1	0	0	0	0	0	0	0	0	0
337	2	59	1	63	0	0	0	0	0	0	0	Gastroenteritis Arthritis	intervertebral disc disease	0	0	0	0	0	0	0	0	0	1	0	0	0	1	1	0	0	1	0	1	1	1	1	0	0	0	0	0	0	0	0	0	0	0	0	0
338	2	77	2	91	40	1	20	1	0	0	0			0	0	0	0	0	0	0	1	1	1	0	0	0	1	0	1	0	1	0	1	0	0	0	0	0	0	0	0	0	0	0	0	0	0	0	0
339	2	61	7	80	30	1	0	0	0	0	1	arthritis		0	0	0	0	0	0	0	1	1	1	0	0	0	1	1	1	0	0	0	1	0	1	1	0	0	0	1	0	0	0	0	0	0	0	0	0
340	1	57	1	70	4	1	0	0	10	0	0			0	0	0	1	0	1	0	1	1	1	0	0	0	0	0	1	0	0	0	1	0	1	0	0	0	0	0	0	0	0	0	0	0	0	0	0
341	1	43	1	92	0	0	0	0	1	1	0			0	0	0	1	1	1	1	1	1	0	0	0	0	0	0	0	0	0	0	0	0	0	0	0	1	0	0	0	0	0	0	0	0	0	0	0
342	1	60	4	70	20	1	10	1	0	0	0	gastroenteritis		0	0	0	0	0	0	1	1	1	1	0	0	0	0	0	0	0	0	0	0	0	1	0	0	0	0	0	0	0	0	0	0	0	0	0	0
343	2	67	1	55	5	1	0	0	3	0	0			0	0	0	0	0	0	0	1	1	0	0	0	0	1	0	0	0	0	0	0	0	1	0	0	0	0	1	0	0	0	0	0	0	0	0	0
344	2	59	2	68	0	0	0	0	0	0	0			0	0	0	0	0	0	0	0	0	1	0	0	0	0	1	0	0	0	0	0	0	0	0	0	0	0	0	0	0	0	0	0	0	0	0	0
345	2	67	7	56	0	0	0	0	12	1	1			0	0	0	0	0	0	0	1	1	1	0	0	0	1	1	0	0	0	0	1	0	0	0	0	0	0	1	0	0	0	0	0	0	0	0	0
346	2	62	7	58	0	0	0	0	10	0	1	gastroenteritis	Gallstones	0	1	0	0	0	0	0	1	1	1	0	0	0	1	1	0	0	1	0	0	0	1	0	0	1	0	1	0	0	0	0	0	0	0	0	0
347	2	68	1	56	1	1	0	0	0	0	0			0	0	0	0	0	0	0	1	1	0	0	0	0	1	0	0	0	0	0	0	0	0	0	0	0	0	0	0	0	0	0	0	0	0	0	0
348	2	61	1	70	0	0	0	0	0	0	0			0	0	0	0	0	0	0	1	1	0	0	0	0	1	1	0	0	0	0	0	0	0	0	0	0	0	0	0	0	1	0	0	0	0	0	0
349	1	84	6	65	10	1	17	1	0	0	0			0	0	0	0	0	0	0	1	1	1	0	0	0	0	0	0	0	0	0	1	0	0	0	0	0	0	1	0	0	0	0	0	0	0	0	0
350	1	73	1	63	1	0	0	0	0	0	0			0	0	0	0	0	1	0	1	1	0	0	0	0	1	0	0	0	0	0	0	0	0	0	0	0	0	1	1	0	0	0	0	0	0	0	0
351	1	61	3	61	0	0	3	0	0	0	0	intervertebral disc disease		0	0	0	1	1	0	0	1	1	0	0	0	0	1	1	0	0	0	0	1	0	0	0	0	0	0	0	0	0	0	0	0	0	0	0	0
352	2	69	1	60	0	0	0	0	0	0	0	intervertebral disc disease		0	0	0	0	0	0	0	0	0	1	0	0	0	0	1	0	0	1	0	1	0	1	1	0	0	0	0	0	0	0	0	0	0	0	0	0
353	2	72	3	63	20	1	0	0	0	0	1	intervertebral disc disease		0	0	0	0	0	0	0	1	1	0	0	0	0	1	1	0	0	0	0	1	0	1	0	0	0	0	0	0	0	0	0	0	0	0	0	0
354	2	65	1	65	20	1	20	1	0	0	0			0	0	0	0	0	0	0	1	1	1	0	0	0	1	1	0	0	0	0	1	0	0	0	0	0	0	1	0	0	0	0	0	0	0	0	0
355	2	58	3	60	0	0	0	0	0	0	0	chronic non-communicable lung disease	intervertebral disc disease	0	0	0	0	0	0	0	1	1	1	0	0	0	1	0	0	0	0	0	0	0	1	0	0	0	0	0	0	0	0	0	0	0	0	0	0
356	1	70	3	75	8	1	1	0	0	0	0	arthritis		0	0	0	0	0	0	0	1	1	1	0	0	0	1	0	0	0	0	0	1	0	0	0	0	0	0	1	0	0	0	0	0	0	0	0	0
357	1	47	6	100	0	0	0	0	0	0	0			0	0	0	0	0	0	0	1	1	1	0	0	0	1	0	0	0	0	0	0	1	0	0	0	0	0	0	0	0	0	0	0	0	0	0	0
358	1	63	1	80	0	0	0	0	0	0	1	gastroenteritis	intervertebral disc disease	0	0	0	0	1	1	0	1	1	0	0	0	0	0	0	0	0	0	0	0	0	0	0	0	0	0	0	0	0	0	0	0	0	0	0	0
359	2	75	6	54	5	1	0	0	0	0	0			0	0	0	0	0	0	0	1	1	0	0	0	0	1	0	0	0	0	0	0	0	0	0	0	0	0	0	0	0	0	0	0	0	0	0	0
360	1	74	1	77	3	0	1	1	0	0	0			0	0	0	1	1	0	0	1	1	0	0	0	0	0	0	1	0	0	0	1	0	0	0	0	1	0	0	0	0	0	0	0	0	0	0	0
361	2	61	1	58	0	0	0	0	0	0	0			0	0	0	0	0	0	0	1	1	0	0	0	0	0	0	1	0	0	0	1	0	1	0	0	0	0	0	1	0	0	0	0	0	0	0	0
362	2	62	1	68	0	0	0	0	0	0	0	gastroenteritis		0	0	0	0	0	0	0	1	1	1	0	0	1	1	1	0	0	0	0	0	0	1	1	0	0	0	0	0	0	0	0	0	0	0	0	0
363	1	57	2	80	5	1	0	0	0	0	0	Gallstones		0	0	0	0	0	0	0	1	1	0	0	0	0	0	0	1	0	0	0	0	0	0	0	0	0	0	0	0	0	0	0	0	0	0	0	0
364	2	63	11	69	2	1	0	0	0	0	0	arthritis	intervertebral disc disease	0	0	0	0	0	0	0	1	1	0	0	0	0	0	1	0	0	0	0	0	1	0	0	0	0	0	0	0	0	0	0	0	0	0	0	0
365	2	64	1	58	0	0	10	1	0	0	0	gastroenteritis		0	0	0	0	0	0	0	1	1	1	0	0	0	0	0	1	0	1	0	1	1	0	0	0	0	0	0	1	0	0	0	0	0	0	0	0
366	2	60	1	59	0	0	0	0	0	0	0	Gallstones		0	0	0	0	0	0	0	1	1	1	0	0	0	0	1	1	0	0	0	1	0	0	0	0	0	0	1	0	0	0	0	0	0	0	0	0
367	1	79	6	61	10	0	0	0	0	0	0	intervertebral disc disease		0	0	0	0	0	0	0	1	1	1	0	0	0	0	0	0	0	1	0	0	0	1	1	0	0	0	0	0	0	0	0	0	0	0	0	0
368	2	78	1	65	10	1	8	0	0	0	0	intervertebral disc disease		0	0	0	0	0	0	0	1	1	1	0	0	0	1	0	1	0	0	0	0	0	1	1	0	0	0	0	0	0	0	0	0	0	0	0	0
369	2	61	2	55	0	0	0	0	0	0	0			0	0	0	0	0	0	0	1	1	0	0	0	0	1	1	0	0	0	0	1	1	0	0	0	0	0	0	0	0	0	0	0	0	0	0	0
370	2	72	3	80	10	1	0	0	0	0	0			0	0	0	0	0	0	0	1	1	1	0	0	0	1	0	1	0	0	0	1	0	0	0	0	0	0	0	0	0	0	0	0	0	0	0	0
371	2	54	1	65	0	0	0	0	0	0	0			0	0	0	0	0	0	0	0	0	0	0	0	0	0	0	0	0	1	0	0	0	0	0	0	0	0	0	0	0	0	0	0	0	0	0	0
372	2	64	1	55	40	0	0	0	0	0	0	gastroenteritis		0	0	0	0	0	0	0	1	1	0	0	0	0	1	1	1	0	0	0	1	1	1	0	0	0	0	0	0	0	0	0	0	0	0	0	0
373	2	64	1	60	8	1	0	0	0	0	0	gastroenteritis		0	0	0	0	0	0	0	0	0	0	0	0	0	1	1	1	0	0	0	1	0	0	0	0	0	0	0	0	0	0	0	0	0	0	0	0
374	2	50	1	50	0	0	0	0	0	0	0			0	0	0	0	0	0	0	1	1	0	0	0	0	1	1	0	0	0	0	1	0	0	0	0	0	0	0	0	0	0	0	0	0	0	0	0
375	2	62	1	63	8	1	0	0	0	0	0	intervertebral disc disease		0	0	0	0	0	0	0	1	1	0	0	0	0	1	1	1	0	1	0	1	0	0	0	0	0	0	0	0	0	0	0	0	0	0	0	0
376	2	57	1	66	0	0	0	0	0	0	0	gastroenteritis		0	0	0	0	0	0	0	1	1	1	0	0	0	1	1	0	0	0	0	1	0	0	0	0	0	0	1	1	0	0	0	0	0	0	0	0
377	2	84	1	60	0	0	7	1	0	0	0	cholecystitis		0	0	0	0	0	0	0	1	1	1	0	0	0	1	1	1	0	1	0	1	0	1	1	0	0	0	1	0	0	0	0	0	0	0	0	0
378	2	61	3	77	10	0	0	0	0	0	1	cholecystitis		0	0	0	0	0	0	0	1	1	0	0	1	0	1	0	0	0	0	0	1	0	1	0	0	0	0	0	0	0	0	0	0	0	0	0	0
379	1	65	9	78	20	0	10	0	0	0	1			0	0	0	0	0	0	0	1	1	0	0	0	0	0	0	1	0	0	1	0	0	1	1	0	0	0	0	0	0	0	0	0	0	0	0	0
380	2	64	1	67	0	0	0	0	0	0	0	Gallstones		0	0	0	0	0	0	0	1	1	0	0	0	0	1	1	1	0	0	0	1	0	1	1	0	0	0	0	0	0	1	0	0	0	0	0	0
381	2	48	1	85	0	0	0	0	0	0	0	intervertebral disc disease		0	0	0	0	0	0	0	1	1	0	0	0	0	0	1	0	0	0	0	0	0	0	0	0	0	0	0	0	0	0	0	0	0	0	0	0
382	2	80	1	80	15	1	10	1	0	0	0	arthritis		0	0	0	0	0	0	0	1	1	0	0	0	0	0	0	1	0	0	0	0	0	0	0	0	0	0	0	1	0	1	0	0	0	0	0	0
383	1	69	1	70	15	1	0	0	0	0	1			0	0	0	0	0	0	0	1	1	0	0	0	0	1	1	0	0	0	0	0	1	0	0	0	0	0	0	0	0	0	0	0	0	0	0	0
384	1	50	1	80	10	1	0	0	0	0	0	gastroenteritis		0	0	0	0	0	1	0	1	1	0	0	0	0	0	0	0	0	0	0	0	0	0	0	0	0	0	0	0	0	0	0	0	0	0	0	0
385	2	61	1	70	0	0	0	0	0	0	0	Gallstones		0	0	0	0	0	0	0	1	1	1	0	0	0	1	1	1	0	0	0	0	1	0	0	0	0	0	0	0	0	0	0	0	0	0	0	0
386	2	61	1	55	20	1	5	1	10	1	0			0	0	0	0	0	0	0	1	1	0	0	0	0	1	1	1	0	1	0	0	0	1	1	0	0	0	0	0	0	0	0	0	0	0	0	0
387	1	51	2	82	0	0	0	0	0	0	0			0	1	0	0	1	1	0	0	0	0	0	0	0	0	0	0	0	0	0	0	0	0	0	0	0	0	0	0	0	0	0	0	0	0	0	0
388	2	52	3	58	0	0	0	0	4	0	0			0	0	0	0	0	0	0	1	1	1	0	0	0	1	1	0	0	0	0	1	0	0	0	0	0	0	0	0	0	0	0	0	0	0	0	0
389	2	69	2	62	0	0	0	0	15	0	1	arthritis	intervertebral disc disease	0	0	0	0	0	0	0	1	1	0	0	0	0	1	1	1	0	0	0	0	0	0	0	0	0	0	0	0	0	0	0	0	0	0	0	0
390	1	66	9	78	0	0	0	0	0	0	1	gastroenteritis		0	0	0	0	0	1	1	1	1	1	0	0	0	1	0	1	0	1	0	0	1	1	1	0	0	0	0	0	0	0	0	0	0	0	0	0
391	2	54	1	60	0	0	8	1	0	0	0	chronic non-communicable lung disease	Retinopathy	0	0	0	0	0	0	0	1	1	0	0	0	0	1	1	0	0	0	0	0	0	1	0	0	0	0	1	0	1	0	0	0	0	0	0	0
392	2	36	1	55	0	0	0	0	0	0	0			0	0	0	0	0	0	0	0	0	1	0	0	0	1	1	1	0	0	0	0	0	0	0	0	0	0	0	0	0	0	0	0	0	0	0	0
393	1	73	1	63	0	0	0	0	0	0	0			0	0	0	1	1	1	1	0	0	0	0	0	0	1	1	0	0	1	0	0	1	1	1	0	0	0	1	0	0	0	0	0	0	0	0	0
394	1	47	1	74	2	0	0	0	0	0	0			0	1	0	0	0	1	0	1	1	0	0	0	0	0	0	1	0	0	0	1	0	0	0	0	0	0	0	0	0	0	0	0	0	0	0	0
395	1	67	4	90	40	1	10	1	0	0	0			0	1	0	0	0	1	0	1	1	0	0	0	0	1	0	1	0	0	0	0	0	0	0	0	0	0	0	0	0	0	0	0	0	0	0	0
396	2	66	2	60	0	0	0	0	0	0	0	gastroenteritis	chronic non-communicable lung disease	0	0	0	0	0	0	0	0	0	1	0	0	0	0	1	1	0	1	0	1	1	1	1	0	0	0	0	0	0	0	0	0	0	0	0	0
397	1	62	1	76	3	1	10	1	0	0	0			0	0	0	0	0	0	0	0	0	0	0	0	0	1	1	1	0	0	0	1	0	0	0	0	0	0	0	0	0	0	0	0	0	0	0	0
398	1	55	1	76	0	0	0	0	0	0	0	prostate disease		0	0	0	0	0	1	0	0	0	0	0	0	0	1	1	0	0	1	0	0	0	0	0	0	0	0	0	0	0	0	0	0	0	0	0	0
399	1	41	1	92	1	0	0	0	0	0	0			0	0	0	1	1	1	0	0	0	0	0	0	0	1	1	1	0	0	0	0	1	1	1	0	0	0	0	0	0	0	0	0	0	0	0	0
400	1	40	1	85	0	0	0	0	0	0	0	gastroenteritis		0	0	0	1	0	1	0	0	0	0	0	0	0	0	0	0	0	1	0	0	0	1	1	0	0	0	0	0	0	0	0	0	0	0	0	0
401	1	57	1	85	0	0	0	0	0	0	0	gastroenteritis		0	0	0	0	0	0	0	0	0	0	0	0	0	1	1	0	0	0	0	0	0	1	0	0	0	0	0	0	0	0	0	0	0	0	0	0
402	2	55	1	66	0	0	0	0	0	0	0	intervertebral disc disease		0	0	0	0	0	0	0	0	0	1	0	0	0	0	0	1	0	0	0	0	1	1	1	0	0	0	1	0	0	0	0	0	0	0	0	0
403	1	60	1	64	0	0	0	0	0	0	0			0	0	0	0	0	0	1	1	1	0	0	0	0	0	0	0	0	0	0	1	0	1	0	0	0	0	0	0	0	0	0	0	0	0	0	0
404	2	62	3	65	0	0	10	0	0	0	1			0	0	0	0	0	0	0	1	1	1	0	0	0	0	1	0	0	0	0	1	1	0	0	0	0	0	1	0	0	0	0	0	0	0	0	0
405	1	70	1	75	1	1	0	0	0	0	0			0	0	0	0	0	0	0	0	0	1	0	0	0	0	0	0	0	0	0	0	0	0	0	0	0	0	0	0	0	0	0	0	0	0	0	0
406	1	43	1	76	0	0	1	0	0	0	0			0	0	0	1	0	1	0	0	0	1	0	0	0	0	0	0	0	0	0	1	0	0	0	0	0	0	0	0	0	0	0	0	0	0	0	0
407	2	53	1	70	0	0	0	0	0	0	0			0	0	0	0	0	0	0	1	1	0	0	0	0	1	1	0	0	0	0	1	0	0	0	0	0	0	0	0	0	0	0	0	0	0	0	0
408	1	30	1	102	0	0	0	0	0	0	0			0	0	0	1	0	1	0	0	0	0	0	0	0	0	0	0	0	0	0	0	0	0	0	0	0	0	0	0	0	0	0	0	0	0	0	0
409	2	63	1	80	4	1	0	0	0	0	0	intervertebral disc disease		0	0	0	0	0	0	0	0	0	0	0	0	0	1	1	0	0	0	0	0	0	1	1	0	0	0	0	0	0	0	0	0	0	0	0	0
410	2	69	2	46	1	0	0	0	0	0	0			0	0	0	0	0	0	0	0	0	1	0	0	0	1	1	0	0	0	0	0	1	1	1	0	0	0	1	0	0	0	0	0	0	0	0	0
411	2	81	1	60	10	1	0	0	0	0	1			0	0	0	0	0	0	0	0	0	0	0	0	0	0	1	0	0	0	0	0	0	1	0	0	0	0	0	0	0	0	0	0	0	0	0	0
412	2	75	3	55	5	0	0	0	0	0	0			0	0	0	0	0	0	0	1	1	0	0	0	0	1	1	0	0	0	0	0	0	1	1	0	0	0	0	0	0	0	0	0	0	0	0	0
413	2	54	1	65	0	0	0	0	0	0	0			0	0	0	0	0	0	0	1	1	1	0	0	0	1	0	0	0	0	0	1	0	1	1	0	0	0	0	0	0	0	0	0	0	0	0	0
414	1	56	1	82	6	1	0	0	0	0	1			0	0	0	0	0	1	0	1	1	0	0	0	0	1	0	0	0	0	0	0	0	0	0	0	0	0	0	0	0	0	0	0	0	0	0	0
415	1	61	1	70	20	1	0	0	0	0	0	gastroenteritis	intervertebral disc disease	0	0	0	0	0	0	0	1	1	0	0	0	0	1	0	1	0	1	0	0	0	0	0	0	0	0	0	0	0	0	0	0	0	0	0	0
416	2	64	1	75	10	1	0	0	0	0	0	intervertebral disc disease		0	0	0	0	0	0	0	1	1	1	0	0	0	0	1	0	0	1	0	0	0	1	1	0	0	0	0	0	0	0	0	0	0	0	0	0
417	2	79	1	86	20	0	0	0	0	0	0			0	0	0	0	0	0	0	1	1	1	0	0	0	1	1	0	0	0	0	1	0	0	0	0	0	0	0	0	0	0	0	0	0	0	0	0
418	2	56	2	50	16	1	0	0	0	0	0	intervertebral disc disease		0	0	0	0	0	0	0	0	0	1	0	0	0	0	1	0	0	0	0	0	0	1	1	0	0	0	1	1	0	0	0	0	0	0	0	0
419	2	58	1	55	0	0	0	0	0	0	0	intervertebral disc disease		0	0	0	0	0	0	0	0	0	0	0	0	0	1	1	0	0	1	0	0	0	0	0	0	0	0	0	0	0	0	0	0	0	0	0	0
420	1	55	1	70	1	1	0	0	0	0	0	intervertebral disc disease		0	0	0	0	0	1	0	1	1	1	0	0	0	1	0	1	0	0	0	0	0	1	1	0	1	0	0	0	0	0	0	0	0	0	0	0
421	2	68	2	61	0	0	0	0	0	0	0			0	0	0	0	0	0	0	1	1	1	0	0	0	1	0	0	0	0	0	0	0	1	1	0	0	0	0	0	0	0	0	0	0	0	0	0
422	2	63	1	75	10	0	0	0	5	0	0			0	0	0	0	0	0	0	1	1	0	0	1	0	1	0	1	0	1	0	1	0	1	1	0	0	0	0	0	0	0	0	0	0	0	0	0
423	2	58	1	64	20	0	0	0	0	0	0	gastroenteritis		0	0	0	0	0	0	0	1	1	0	0	0	0	1	0	0	0	0	0	0	0	0	0	0	0	0	0	0	0	0	0	0	0	0	0	0
424	2	62	1	51	4	0	0	0	0	0	0	gastroenteritis	intervertebral disc disease	0	0	0	0	0	0	0	1	1	1	0	0	0	1	1	1	0	1	0	1	1	1	1	0	0	0	1	0	0	0	0	0	0	0	0	0
425	2	61	1	80	1	0	3	0	0	0	0			0	0	0	0	0	0	0	1	1	0	0	0	0	1	0	0	0	0	0	1	0	1	1	0	0	0	0	0	0	0	0	0	0	0	0	0
426	1	63	1	63	0	0	0	0	0	0	0	gastroenteritis		0	0	0	0	0	0	0	0	0	1	0	0	0	1	0	0	0	0	0	1	0	1	0	0	0	0	0	0	0	0	0	0	0	0	0	0
427	1	62	3	80	10	1	6	1	0	0	0			0	0	0	0	0	0	0	1	1	0	0	0	0	0	0	0	0	0	0	0	0	0	0	0	0	0	0	0	0	0	0	0	0	0	0	0
428	2	62	1	44	0	0	0	0	0	0	0	intervertebral disc disease		0	0	0	0	0	0	0	1	1	0	0	0	0	1	1	1	0	0	0	1	0	1	1	0	0	0	0	0	0	0	0	0	0	0	0	0
429	1	65	3	71	0	0	10	1	0	0	0			0	0	0	0	0	0	0	0	0	1	0	0	0	1	1	0	0	0	0	0	0	1	1	0	0	0	0	0	1	0	0	0	0	0	0	0
430	2	62	3	70	0	0	0	0	0	0	0			0	0	0	0	0	0	0	1	1	1	0	0	0	1	1	1	0	0	0	1	0	0	0	0	0	0	0	0	0	0	0	0	0	0	0	0
431	1	54	1	70	0	0	0	0	0	0	0			0	0	0	0	0	0	0	0	0	1	0	0	0	1	1	1	0	0	0	1	0	1	0	0	0	0	0	1	0	0	0	0	0	0	0	0
432	1	46	3	86	0	0	0	0	0	0	0			0	0	0	0	0	0	0	0	0	1	0	0	0	1	1	0	0	0	0	1	0	0	0	0	1	0	1	0	0	0	0	0	0	0	0	0
433	2	41	1	74	0	0	0	0	1	0	0			0	1	0	0	0	0	0	1	1	1	0	0	0	1	1	1	0	0	0	0	1	0	0	0	0	0	0	0	0	0	0	0	0	0	0	0
434	1	75	1	75	20	0	0	0	0	0	0	prostate disease		0	0	0	1	0	1	1	1	1	1	0	0	0	1	1	1	0	1	0	1	0	1	0	0	0	0	0	0	1	0	0	0	0	0	0	0
435	2	70	1	62	20	1	0	0	0	0	0	intervertebral disc disease		0	0	0	0	0	0	0	1	1	0	0	0	0	0	0	1	0	0	0	1	0	1	1	0	0	0	0	0	0	1	0	0	0	0	0	0
436	1	60	1	85	0	0	0	0	0	0	0			0	0	0	1	0	1	0	0	0	1	0	0	0	0	1	1	0	0	0	1	1	1	1	0	0	0	0	0	0	1	0	0	0	0	0	0
437	2	66	1	75	0	0	10	1	0	0	0			0	0	0	0	0	0	0	1	1	1	0	0	0	1	1	0	0	0	0	1	0	0	0	0	0	0	0	0	0	0	0	0	0	0	0	0
438	2	56	4	50	1	1	0	0	0	0	1	gastroenteritis		0	0	0	0	0	0	0	0	0	1	0	0	0	1	1	1	0	0	0	1	0	0	0	0	0	0	1	0	0	0	0	0	0	0	0	0
439	2	62	1	58	0	0	0	0	0	0	0			0	0	0	0	0	0	0	0	0	0	0	0	0	1	1	0	0	0	0	0	0	0	1	0	0	0	0	0	0	0	0	0	0	0	0	0
440	2	86	3	62	0	0	10	1	0	0	0			0	0	0	0	0	0	0	1	1	0	0	0	0	1	1	1	1	0	0	0	0	0	0	0	0	0	0	0	0	0	0	0	0	0	0	0
441	1	70	1	74	0	0	0	0	0	0	1	gastroenteritis		0	0	0	1	0	0	0	1	1	1	0	0	0	0	0	0	0	0	0	0	0	0	0	0	0	0	0	0	0	0	0	0	0	0	0	0
442	2	67	1	77	20	1	0	0	0	0	1			0	0	0	0	0	0	0	1	1	1	0	0	0	1	1	0	0	0	0	1	1	1	0	0	0	0	0	0	0	0	0	0	0	0	0	0
443	1	56	2	70	9	1	0	0	0	0	0			0	0	0	0	0	0	0	0	0	0	0	0	0	0	0	0	0	0	0	0	0	0	0	0	0	0	0	0	0	0	0	0	0	0	0	0
444	1	64	1	63	0	0	0	0	0	0	0			0	0	0	0	0	0	0	1	1	0	0	0	0	1	0	0	0	0	0	1	0	1	0	0	0	0	0	1	0	0	0	0	0	0	0	0
445	2	66	2	66	0	0	0	0	0	0	1	cholecystitis		0	0	0	0	0	0	0	1	1	1	0	0	0	1	0	0	0	0	1	0	0	0	0	0	0	0	0	0	0	1	0	0	0	0	0	0
446	1	54	3	75	0	0	11	1	1	1	0	gastroenteritis	intervertebral disc disease	0	0	0	0	0	0	0	1	1	1	0	0	0	1	1	0	0	1	0	0	0	0	1	0	0	0	0	0	0	0	0	0	0	0	0	0
447	1	56	1	65	3	0	0	0	0	0	0	intervertebral disc disease		0	0	0	0	0	0	0	1	1	1	0	0	0	1	0	1	0	0	0	0	0	0	0	0	0	0	0	0	0	0	0	0	0	0	0	0
448	2	72	4	80	1	1	0	0	0	0	0	intervertebral disc disease		0	0	0	0	0	0	0	0	0	1	1	1	0	1	1	1	0	0	0	0	0	1	1	0	0	0	1	0	0	0	0	0	0	0	0	0
449	2	79	2	66	10	1	1	1	0	0	0			0	0	0	0	0	0	0	1	1	1	0	0	0	0	0	0	0	0	0	0	0	0	0	0	0	0	0	0	0	0	0	0	0	0	0	0
450	1	69	1	85	10	1	0	0	0	0	0	Gallstones	prostate disease	0	0	0	0	0	1	1	1	1	0	0	0	0	1	0	1	0	0	0	0	0	0	0	0	0	0	0	0	0	0	0	0	0	0	0	0
451	2	62	2	72	0	0	0	0	0	0	0			0	0	0	0	0	0	0	1	1	0	0	0	0	1	0	0	0	0	0	0	0	0	0	0	0	0	0	0	0	0	0	0	0	0	0	0
452	2	59	2	77	10	1	0	0	10	1	0			0	0	0	0	0	0	0	0	0	0	0	0	0	0	1	1	1	1	0	0	0	0	1	0	0	0	0	0	0	0	0	0	0	0	0	0
453	1	62	4	70	0	0	0	0	11	1	0	gastroenteritis	prostate disease	0	0	0	0	0	1	0	1	1	0	0	1	0	1	1	0	0	1	0	0	1	1	0	0	0	0	0	0	0	0	0	0	0	0	0	0
454	1	55	1	70	10	1	2	1	0	0	0			0	0	0	0	0	0	0	1	1	0	0	0	0	1	1	0	0	0	0	0	0	1	0	0	0	0	0	0	0	0	0	0	0	0	0	0
455	1	46	1	68	0	0	0	0	0	0	0	gastroenteritis	prostate disease	0	0	0	0	0	0	0	0	0	1	0	0	0	1	1	0	0	0	0	1	0	1	1	0	0	0	0	0	0	0	0	0	0	0	0	0
456	1	62	1	75	5	1	0	0	2	0	0	gastroenteritis		0	0	0	0	0	0	0	1	1	1	0	0	0	0	0	0	0	0	0	0	0	1	0	0	0	0	1	0	1	0	0	0	0	0	0	0
457	1	71	1	50	0	0	0	0	0	0	0			0	0	0	0	0	0	0	1	1	1	0	0	0	1	1	0	0	0	0	0	0	1	0	0	0	0	0	0	0	0	0	0	0	0	0	0
458	1	62	4	50	8	1	0	0	0	0	0	prostate disease		0	0	0	0	0	0	0	1	1	1	0	1	0	1	0	1	1	1	0	0	0	0	0	0	0	0	0	0	1	0	0	0	0	0	0	0
459	1	66	6	85	1	0	10	0	0	0	1			0	0	0	0	0	0	0	1	1	1	0	0	0	1	0	1	0	0	0	0	0	1	0	0	0	0	0	0	0	0	0	0	0	0	0	0
460	2	49	2	62	2	0	0	0	2	0	0	gastroenteritis	intervertebral disc disease	0	0	0	0	0	1	0	0	0	0	0	0	0	1	1	1	0	1	0	0	0	0	1	0	0	0	0	0	0	0	0	0	0	0	0	0
461	1	65	1	53	0	0	0	0	0	0	0			0	0	0	0	0	0	0	0	0	1	0	0	0	1	0	1	0	0	0	0	0	0	0	0	0	0	0	0	0	0	0	0	0	0	0	0
462	2	62	1	85	10	1	0	0	0	0	0	gastroenteritis		0	0	0	0	0	0	0	1	1	0	0	0	0	1	0	1	0	0	0	1	0	0	0	0	0	0	0	0	0	0	0	0	0	0	0	0
463	2	82	1	60	0	0	0	0	0	0	1			0	0	0	0	0	0	0	1	1	0	0	1	0	1	0	0	0	0	0	1	0	1	0	0	0	0	1	0	0	0	0	0	0	0	0	0
464	1	50	1	72	0	0	0	0	0	0	0			0	0	0	0	0	1	0	1	1	0	0	0	0	0	0	0	0	0	0	0	0	1	0	0	0	0	0	0	0	0	0	0	0	0	0	0
465	2	58	5	65	0	0	0	0	0	0	0	intervertebral disc disease		0	0	0	0	0	0	0	0	0	0	0	0	0	0	0	1	0	1	0	1	0	1	1	0	0	0	0	0	0	0	0	0	0	0	0	0
466	2	76	1	42	0	0	0	0	0	0	0	intervertebral disc disease	Hypothyroidism	0	0	0	0	0	0	0	0	0	1	0	0	0	0	0	1	0	1	0	0	0	1	0	0	0	0	1	0	0	0	0	0	0	0	0	0
467	1	61	1	83	3	1	0	0	0	0	0			0	0	0	0	0	1	0	0	0	0	0	0	0	1	0	1	0	0	0	1	0	1	0	0	0	0	0	0	0	0	0	0	0	0	0	0
468	1	72	1	74	10	1	0	0	11	0	0			0	0	0	0	0	0	0	1	1	0	0	0	0	1	0	1	0	0	0	0	0	0	0	0	0	0	0	0	0	0	0	0	0	0	0	0
469	2	58	1	62	0	0	0	0	0	0	0	gastroenteritis	Gallstones Cholecystitis	0	0	0	0	0	0	0	0	0	0	0	0	0	1	0	0	0	0	0	0	0	0	0	0	0	0	0	1	0	0	0	0	0	0	0	0
470	1	68	1	70	12	0	0	0	0	0	0	intervertebral disc disease		0	0	0	1	0	1	0	1	1	1	0	0	0	1	0	1	0	0	0	0	0	0	0	0	0	1	0	0	0	0	0	0	0	0	0	0
471	1	68	6	76	4	1	0	0	0	0	0			0	0	0	0	0	0	0	1	1	0	0	0	0	1	0	0	0	0	0	0	0	0	0	0	0	0	0	0	0	0	0	0	0	0	0	0
472	1	42	1	68	0	0	0	0	0	0	0			0	0	0	0	0	0	0	0	0	0	0	0	0	0	1	0	0	0	0	0	0	0	0	0	0	0	0	0	0	0	0	0	0	0	0	0
473	1	51	1	70	3	1	0	0	0	0	0			0	0	0	0	0	0	0	1	1	1	0	0	0	1	1	0	0	0	0	0	0	0	0	0	0	0	0	0	0	0	0	0	0	0	0	0
474	2	62	4	70	10	0	0	0	0	0	0			0	0	0	0	0	0	0	0	0	0	0	0	0	0	0	0	0	0	0	0	0	0	0	0	0	0	0	0	0	0	0	0	0	0	0	0
475	1	61	1	68	0	0	0	0	0	0	1	gastroenteritis		0	0	0	0	0	0	0	1	1	0	0	0	0	0	0	0	0	0	0	0	0	0	0	0	0	0	0	0	0	0	0	0	0	0	0	0
476	2	57	1	75	5	1	5	0	0	0	0			0	0	0	0	0	0	0	1	1	1	0	0	0	1	1	1	0	1	0	1	0	1	0	0	0	0	0	0	0	0	0	0	0	0	0	0
477	2	45	1	68	0	0	0	0	0	0	0			0	0	0	0	0	0	0	1	1	0	0	0	0	1	0	1	0	0	0	1	0	1	0	0	0	0	0	0	0	0	0	0	0	0	0	0
478	2	55	1	60	0	0	0	0	0	0	1			0	0	0	0	0	0	0	1	1	0	0	0	0	0	0	1	0	0	0	0	0	1	0	0	0	0	0	0	0	0	0	0	0	0	0	0
479	2	53	1	60	0	0	0	0	0	0	0			0	0	0	0	0	0	0	1	1	1	0	0	0	1	0	1	0	0	0	0	0	0	0	0	0	0	0	0	0	0	0	0	0	0	0	0
480	1	51	1	63	0	0	0	0	0	0	0	gastroenteritis		0	0	0	1	0	0	0	1	1	0	0	0	0	0	0	1	0	0	0	0	0	0	0	0	0	0	0	0	0	0	0	0	0	0	0	0
481	1	50	1	80	6	1	0	0	0	0	0			0	0	0	0	0	0	0	1	1	0	0	0	0	1	0	0	0	0	0	0	0	0	0	0	0	0	0	0	0	0	0	0	0	0	0	0
482	2	62	1	75	20	1	0	0	0	0	0			0	0	0	0	0	0	0	1	1	0	0	0	0	1	0	1	0	0	0	0	0	0	0	0	0	0	0	0	0	0	0	0	0	0	0	0
483	1	44	1	60	1	0	0	0	0	0	0			0	0	0	0	0	0	0	1	1	0	0	0	0	1	1	0	0	0	0	0	0	0	0	0	0	0	0	0	0	0	0	0	0	0	0	0
484	2	56	2	56	10	1	0	0	0	0	0	arthritis		0	0	0	0	0	0	0	1	1	0	0	1	0	1	1	1	0	0	0	1	0	0	1	0	0	0	1	0	0	0	0	0	0	0	0	0
485	2	58	1	75	0	0	0	0	0	0	0	intervertebral disc disease		0	0	0	0	0	0	0	0	0	1	0	0	0	1	1	0	0	0	0	0	0	1	1	0	0	0	0	1	0	0	0	0	0	0	0	0
486	2	71	8	45	5	1	0	0	30	0	1	arthritis	intervertebral disc disease	0	0	0	0	0	0	0	1	1	1	0	0	0	1	1	1	0	1	0	1	1	1	1	0	0	0	0	0	0	0	0	0	0	0	0	0
487	1	64	1	81	10	1	0	0	5	1	1			0	0	0	0	0	0	0	1	1	1	0	0	0	1	0	0	0	0	0	0	0	0	0	0	0	0	0	0	0	0	0	0	0	0	0	0
488	1	45	1	80	0	0	0	0	0	0	0	gastroenteritis		0	0	0	1	0	1	0	1	1	1	0	0	0	1	0	0	0	0	0	0	0	0	0	0	0	0	0	1	0	0	0	0	0	0	0	0
489	1	63	2	79	15	1	0	0	0	0	1	gastroenteritis		0	0	0	0	0	0	0	1	1	0	0	0	0	1	1	0	0	0	0	0	0	0	0	0	0	0	1	0	0	0	0	0	0	0	0	0
490	2	63	1	81	20	1	0	0	0	0	0			0	0	0	0	0	0	0	1	1	0	0	0	0	0	1	1	0	0	0	0	0	1	0	0	0	0	0	0	1	0	0	0	0	0	0	0
491	1	71	2	67	5	1	0	0	0	0	0			0	0	0	0	0	0	0	1	1	0	0	0	0	1	0	0	0	0	0	0	0	0	0	0	0	0	0	0	0	0	0	0	0	0	0	0
492	1	58	1	80	2	1	0	0	0	0	0			0	0	0	1	0	1	0	1	1	0	0	0	0	1	1	1	0	0	0	1	0	0	0	0	0	0	1	0	0	1	0	0	0	0	0	0
493	1	78	4	75	0	0	0	0	0	0	1	gastroenteritis		0	0	0	1	0	0	0	1	1	0	0	0	0	1	0	1	0	0	0	0	0	0	0	0	0	0	0	0	0	0	0	0	0	0	0	0
494	1	59	1	86	5	1	0	0	1	1	0			0	0	0	0	0	0	0	1	1	1	0	0	0	1	0	0	0	0	0	0	0	0	0	0	0	0	0	0	0	0	0	0	0	0	0	0
495	1	64	2	75	6	1	0	0	10	1	0			0	0	0	0	0	0	0	1	1	0	0	0	0	1	1	1	0	1	0	1	0	0	0	0	0	0	0	0	0	0	0	0	0	0	0	0
496	2	61	1	65	3	0	0	0	0	0	1	gastroenteritis		0	0	0	0	0	0	0	1	1	1	0	0	0	1	0	0	0	1	0	0	1	0	0	0	0	0	0	0	0	0	0	0	0	0	0	0
497	1	61	2	90	21	1	0	0	0	0	1			0	0	0	1	0	0	0	1	1	1	0	0	0	1	1	1	0	0	0	0	0	0	0	0	0	0	0	0	0	0	0	0	0	0	0	0
498	1	65	2	70	0	0	0	0	0	0	0	gastroenteritis		0	0	0	0	0	0	0	1	1	1	0	0	0	0	1	1	0	0	0	1	0	1	0	0	0	0	0	0	0	0	0	0	0	0	0	0
499	2	74	4	70	0	0	9	1	0	0	1			0	0	0	0	0	0	0	1	1	0	0	0	0	0	0	1	0	0	0	0	0	0	0	0	0	0	0	0	0	0	0	0	0	0	0	0
500	1	78	4	64	30	1	30	1	0	0	0			0	0	0	0	0	0	0	1	1	0	0	0	0	0	0	0	0	0	0	0	0	0	0	0	0	0	0	0	0	0	0	0	0	0	0	0
501	2	42	1	63	4	1	0	0	0	0	0			0	0	0	0	0	0	0	1	1	1	0	0	0	1	0	1	0	0	0	0	0	0	0	0	0	0	0	1	0	0	0	0	0	0	0	0
502	2	52	1	48	0	0	0	0	0	0	0	gastroenteritis		0	0	0	0	0	0	0	1	1	0	0	0	0	0	0	0	0	0	0	1	0	0	0	0	0	0	0	0	0	0	0	0	0	0	0	0
503	2	51	3	56	20	0	0	0	0	0	0			0	0	0	0	0	0	0	1	1	0	0	0	0	1	0	0	0	0	0	1	0	0	0	0	0	0	1	0	0	0	0	0	0	0	0	0
504	2	46	1	55	0	0	0	0	0	0	0			0	0	0	0	0	0	0	0	0	0	0	0	0	0	1	0	0	0	0	0	0	0	0	0	0	0	0	0	0	0	0	0	0	0	0	0
505	2	62	1	67	0	0	0	0	0	0	0			0	0	0	0	0	0	0	1	1	1	0	0	0	1	1	1	0	1	0	0	0	0	0	0	0	0	0	1	0	0	0	0	0	0	0	0
506	1	66	2	81	0	0	0	0	0	0	1	prostate disease		0	0	0	0	0	0	0	1	1	1	0	0	0	1	0	1	0	0	0	0	0	1	0	0	0	0	0	0	0	0	0	0	0	0	0	0
507	1	53	1	67.5	10	1	0	0	0	0	0	gastroenteritis		0	0	0	1	0	1	0	0	0	0	0	0	0	1	1	0	0	0	0	0	0	0	0	0	0	0	0	0	0	0	0	0	0	0	0	0
508	2	45	1	65	0	0	0	0	1	0	0			0	0	0	0	0	0	0	1	1	1	0	0	0	1	1	0	0	0	0	0	0	0	0	0	0	0	0	0	0	0	0	0	0	0	0	0
509	1	55	1	55	0	0	0	0	0	0	0			0	0	0	1	0	1	0	1	1	0	0	0	0	1	0	0	0	0	0	1	0	0	0	0	0	0	1	0	1	0	0	0	0	0	0	0
510	2	52	1	68	0	0	8	1	0	0	0	gastroenteritis		0	0	0	0	0	0	0	0	0	0	0	0	0	1	0	1	0	1	0	1	0	1	0	0	0	0	1	1	0	0	0	0	0	0	0	0
511	1	37	1	86	0	0	0	0	0	0	0			0	0	0	0	0	1	0	0	0	0	0	0	0	1	1	0	0	0	0	1	0	0	0	0	0	0	0	0	0	0	0	0	0	0	0	0
512	2	60	3	61	0	0	0	0	0	0	1	gastroenteritis	Gallstones	0	0	0	0	0	0	0	1	1	0	0	0	0	1	1	1	0	0	0	0	0	0	0	0	0	0	0	0	0	0	0	0	0	0	0	0
513	2	41	1	65	0	0	0	0	0	0	0	intervertebral disc disease		0	0	0	0	0	0	0	0	0	0	0	0	0	1	1	0	0	0	0	1	0	1	0	0	0	0	1	0	0	0	0	0	0	0	0	0
514	2	54	1	53	0	0	0	0	0	0	0			0	0	0	0	0	0	0	1	1	1	0	0	0	1	1	1	0	0	0	0	0	0	0	0	0	0	0	0	0	0	0	0	0	0	0	0
515	2	79	4	66	27	1	0	0	0	0	0	arthritis		0	0	0	0	0	0	0	1	1	1	0	0	0	1	1	1	0	0	0	0	0	1	0	0	0	0	0	0	0	0	0	0	0	0	0	0
516	2	66	1	49	0	0	0	0	0	0	0	gastroenteritis		0	0	0	0	0	0	0	0	0	1	0	0	0	0	0	1	0	0	0	0	0	0	0	0	0	0	0	0	0	0	0	0	0	0	0	0
517	2	54	1	80	1	1	0	0	0	0	0	intervertebral disc disease		0	0	0	0	0	0	0	0	0	0	0	0	0	0	0	1	0	0	0	0	0	0	0	0	0	0	0	0	0	0	0	0	0	0	0	0
518	2	74	23	60	10	1	10	1	0	0	0			0	0	0	0	0	0	0	1	1	1	0	1	0	1	1	1	0	0	0	1	0	1	1	0	0	0	1	0	0	0	0	0	0	0	0	0
519	2	65	1	67	8	0	0	0	0	0	1			0	0	0	0	0	0	0	1	1	1	0	0	0	1	1	1	0	0	0	1	0	0	1	0	0	0	0	0	0	0	0	0	0	0	0	0
520	2	77	1	70	0	1	13	1	0	0	0			0	0	0	0	0	0	0	1	1	1	1	0	0	1	1	1	0	0	0	1	0	0	0	0	0	0	0	0	0	1	0	0	0	0	0	0
521	2	68	7	80	5	1	13	1	0	0	1	arthritis		0	0	0	0	0	0	0	1	1	1	0	1	0	1	1	0	0	0	0	0	0	1	0	0	0	0	0	0	0	0	0	0	0	0	0	0
522	2	68	1	55	20	1	0	0	0	0	0			0	0	0	0	0	0	0	1	1	1	0	0	0	1	1	1	0	0	0	1	0	1	0	0	1	0	0	0	0	0	0	0	0	0	0	0
523	2	34	1	70	0	0	0	0	0	0	0			0	0	0	0	0	0	0	0	0	1	0	0	0	0	0	1	0	0	0	1	1	1	0	0	0	0	0	0	0	0	0	0	0	0	0	0
524	2	83	5	50	0	0	0	0	0	0	0			0	0	0	0	0	0	0	1	1	0	0	0	0	1	1	0	0	0	0	1	0	1	0	0	0	0	0	0	0	0	0	0	0	0	0	0
525	2	55	1	65	1	1	0	0	0	0	0			0	0	0	0	0	0	0	1	1	0	0	0	0	0	0	0	0	0	0	0	0	1	0	0	0	0	0	0	0	0	0	0	0	0	0	0
526	2	52	2	65	13	1	0	0	0	0	0			0	0	0	0	0	0	0	1	1	0	0	0	0	1	1	1	0	0	0	1	0	1	1	0	0	0	1	0	0	0	0	0	0	0	0	0
527	1	72	5	87	10	1	10	1	2	0	1			0	0	0	0	0	0	0	1	1	1	0	0	0	1	1	1	0	0	0	0	0	0	0	0	0	0	0	0	0	0	0	0	0	0	0	0
528	2	52	4	64	0	0	0	0	0	0	1			0	0	0	0	0	0	0	1	1	1	0	0	0	1	0	1	0	1	0	0	0	1	1	0	0	0	0	0	0	0	0	0	0	0	0	0
529	1	34	1	72	0	0	0	0	0	0	0			0	0	0	0	0	0	0	0	0	1	0	0	0	1	1	1	0	0	0	0	0	0	0	0	0	0	0	0	0	0	0	0	0	0	0	0
530	1	63	5	66	0	0	0	0	0	0	1	intervertebral disc disease		0	0	0	0	1	1	0	1	1	1	0	0	0	1	0	0	0	0	0	1	0	1	0	0	0	0	0	0	1	0	0	0	0	0	0	0
531	2	68	15	55	18	1	0	0	0	0	0	gastroenteritis		0	0	0	0	0	0	0	1	1	1	0	0	0	1	1	0	0	0	0	1	0	1	0	0	0	0	0	0	0	0	0	0	0	0	0	0
532	2	66	1	75	0	0	0	0	0	0	1	gastroenteritis gallstones	chronic non-communicable lung disease	0	0	0	0	0	0	0	0	0	0	0	0	0	1	1	0	0	0	0	1	0	0	0	0	0	0	1	0	0	0	0	0	0	0	0	0
533	2	61	2	61	2	0	0	0	0	0	0			1	1	0	0	0	0	0	1	1	1	0	0	0	1	0	0	0	0	0	0	0	0	0	0	0	0	0	0	0	0	0	0	0	0	0	0
534	2	63		65	0	0	25	1	0	0	0			0	0	0	0	0	0	0	0	0	0	0	0	0	1	0	0	0	0	0	1	0	1	1	0	0	0	1	0	0	0	0	0	0	0	0	0
535	1	60	1	80	0	0	0	0	0	0	0			0	0	0	0	0	0	0	1	1	0	0	0	0	1	0	0	0	0	0	0	1	0	0	0	0	0	0	0	0	0	0	0	0	0	0	0
536	1	54	1	70	0	0	0	0	0	0	0	gastroenteritis		0	0	0	1	1	0	0	1	1	0	0	0	0	1	0	1	0	0	0	0	0	1	0	0	0	0	0	0	0	0	0	0	0	0	0	0
537	2	64	3	61	0	0	0	0	0	0	1			0	0	0	0	0	0	0	1	1	1	0	0	0	1	0	0	0	0	0	1	0	1	0	0	0	0	0	0	0	0	0	0	0	0	0	0
538	2	72	2	58	0	0	0	0	0	0	0			0	0	0	0	0	0	0	1	1	0	0	0	0	0	1	0	0	0	0	1	0	1	0	0	1	0	0	0	0	0	0	0	0	0	0	0
539	2	55	1	55	0	0	0	0	0	0	0	gastroenteritis		0	0	0	0	0	0	0	1	1	0	0	0	0	1	1	1	0	0	0	0	0	0	0	0	0	0	0	0	0	0	0	0	0	0	0	0
540	1	54	2	83	7	1	0	0	0	0	0			0	0	0	1	0	0	0	1	1	1	0	0	0	0	0	0	0	0	0	1	0	0	0	0	0	0	1	0	0	0	0	0	0	0	0	0
541	2	71	2	70	6	1	0	0	0	0	1			0	0	0	0	0	0	0	1	1	0	0	1	0	1	1	1	0	1	0	1	0	1	1	0	0	0	1	0	1	0	0	0	0	0	0	0
542	1	62	1	80	0	0	0	0	0	0	0	prostate disease		0	0	0	0	0	0	0	1	1	1	0	0	0	1	1	1	0	0	0	0	0	1	0	0	0	0	1	0	1	0	0	0	0	0	0	0
543	2	53	1	75	1	0	0	0	0	0	0			0	0	0	1	1	0	0	1	1	1	0	0	0	1	0	0	0	0	0	1	0	0	0	0	0	0	0	0	0	0	0	0	0	0	0	0
544	1	65	1	75	6	1	0	0	0	0	1			0	0	0	1	0	1	0	1	1	0	0	0	0	1	0	1	0	0	0	0	0	0	0	0	0	0	1	0	1	0	0	0	0	0	0	0
545	2	66	1	68	16	1	0	0	0	0	0			0	0	0	0	0	0	0	1	1	0	0	0	0	0	1	1	0	0	0	1	0	1	1	0	0	0	0	0	0	0	0	0	0	0	0	0
546	2	63	1	55	10	1	0	0	5	0	0	gastroenteritis		0	0	0	0	0	0	0	1	1	0	0	0	0	1	1	0	0	0	0	0	0	0	0	0	0	0	0	0	0	0	0	0	0	0	0	0
547	1	63	2	70	6	0	0	0	0	0	1	gastroenteritis	intervertebral disc disease	0	0	0	0	0	0	0	1	1	0	0	0	0	1	1	1	0	1	0	0	0	1	0	0	0	0	0	0	1	0	0	0	0	0	0	0
548	1	57	1	90	0	0	0	0	0	0	0			0	0	0	0	0	0	0	1	1	0	0	0	0	1	1	1	0	0	0	0	0	1	0	0	0	0	0	0	0	0	0	0	0	0	0	0
549	1	65	2	70	30	1	10	0	0	0	1			0	0	0	0	0	0	0	1	1	0	0	0	0	1	1	0	0	0	0	0	0	0	0	0	0	0	0	0	1	0	0	0	0	0	0	0
550	1	75	2	60	20	0	0	0	0	0	0			0	0	0	0	0	0	0	1	1	1	0	0	0	1	0	0	0	0	0	0	0	0	0	0	0	0	0	0	1	0	0	0	0	0	0	0
551	1	76	1	70	30	0	10	0	10	0	0			0	0	0	0	0	0	0	1	1	1	0	0	0	1	0	0	0	1	0	1	0	0	0	0	0	0	0	0	0	0	0	0	0	0	0	0
552	1	77	1	80	8	0	0	0	0	0	0			0	0	0	0	0	0	0	1	1	1	0	0	0	1	1	0	0	0	1	0	0	0	0	0	0	0	0	0	0	0	0	0	0	0	0	0
553	2	64	1	70	10	1	0	0	0	0	1	gastroenteritis	cholecystitis	0	0	0	0	0	0	0	0	0	0	0	0	0	1	1	1	0	0	0	0	0	0	0	0	0	0	1	0	0	0	0	0	0	0	0	0
554	1	61	1	63	0	0	0	0	0	0	0	cholecystitis		0	0	0	1	0	0	0	0	0	1	0	0	0	1	1	1	0	0	0	0	0	0	0	0	0	0	0	0	0	0	0	0	0	0	0	0
555	2	53	2	70	0	0	2	1	0	0	0	gastroenteritis		0	0	0	0	0	0	0	0	0	1	0	0	0	1	0	0	0	0	0	1	1	1	0	0	0	0	0	0	0	0	0	0	0	0	0	0
556	2	64	1	58	0	0	0	0	0	0	0			0	0	0	0	0	0	0	1	1	1	0	0	0	1	1	1	0	0	0	1	1	1	0	0	0	0	0	1	0	0	0	0	0	0	0	0
557	2	58	1	73	10	1	0	0	0	0	0			0	0	0	0	0	0	0	1	1	1	0	0	0	1	1	1	0	1	0	1	1	0	0	0	0	0	1	0	0	0	0	0	0	0	0	0
558	2	58	1	48	0	0	0	0	0	0	0			0	0	0	0	0	0	0	0	0	1	0	0	0	1	1	1	0	0	0	0	0	1	0	0	0	0	0	0	0	0	0	0	0	0	0	0
559	1	78	3	80	30	1	0	0	0	0	0			0	0	0	0	0	0	0	0	0	0	0	0	0	1	0	0	0	0	0	0	0	0	0	0	0	0	0	0	1	0	0	0	0	0	0	0
560	2	71	1	57	1	0	0	0	0	0	0			0	0	0	0	0	0	0	0	0	1	0	0	0	1	0	0	0	0	0	1	0	1	0	0	0	0	0	1	0	0	0	0	0	0	0	0
561	1	62	5	80	0	0	0	0	0	0	0	gastroenteritis		0	0	0	0	0	0	0	1	1	1	0	0	0	1	1	0	0	0	0	0	0	0	0	0	0	0	0	0	0	0	0	0	0	0	0	0
562	1	66	1	90	20	1	0	0	0	0	0			0	1	0	1	0	1	1	1	1	1	0	1	0	1	0	1	0	0	0	1	0	1	1	0	0	0	0	0	1	0	0	0	0	0	0	0
563	1	64	1	65	6	1	0	0	0	0	0			0	0	0	1	0	0	0	1	1	1	0	0	0	1	1	1	0	0	0	0	0	1	1	0	0	0	0	0	0	0	0	0	0	0	0	0
564	2	76	1	65	0	0	0	0	0	0	0			0	0	0	0	0	0	0	0	0	0	0	0	0	0	0	0	0	0	0	0	0	0	0	0	0	0	0	0	0	0	0	0	0	0	0	0
565	2	64	2	75	0	0	0	0	0	0	0			0	0	0	0	0	0	0	1	1	0	0	0	0	1	1	0	0	0	0	0	0	0	0	0	0	0	0	0	0	0	0	0	0	0	0	0
566	1	66	1	87	20	1	0	0	0	0	0			0	0	0	1	0	1	0	1	1	1	0	0	0	1	1	0	0	0	0	0	0	0	0	0	0	0	0	0	0	0	0	0	0	0	0	0
567	2	70	1	65	3	1	3	1	0	0	0			0	0	0	0	0	0	0	1	1	0	0	0	0	1	0	0	0	0	0	0	0	0	0	0	0	0	0	0	0	0	0	0	0	0	0	0
568	1	68	1	69	20	0	5	0	0	0	0			0	0	0	0	0	0	0	1	1	1	0	1	0	1	0	1	1	0	0	1	0	0	0	0	0	0	0	0	0	0	0	0	0	0	0	0
569	1	61	1	81	0	0	0	0	24	1	0			0	0	0	1	0	1	1	1	1	1	0	0	0	0	1	1	0	0	0	0	0	0	0	0	0	0	0	0	0	0	0	0	0	0	0	0
570	1	67	1	89	9	1	0	0	8	1	0			0	0	0	1	0	1	0	1	1	0	0	0	0	1	1	1	0	0	0	0	0	0	0	0	0	0	0	0	1	0	0	0	0	0	0	0
571	2	65	2	77	3	0	4	0	0	0	0			0	0	0	0	0	0	0	1	1	0	0	0	0	1	1	0	0	0	0	0	0	1	1	0	0	0	0	0	0	0	0	0	0	0	0	0
572	1	68	3	79	30	1	0	0	0	0	0	intervertebral disc disease		0	0	0	0	0	0	0	1	1	0	0	0	0	1	0	0	0	0	0	0	0	0	0	0	0	0	0	0	0	0	0	0	0	0	0	0
573	1	60	6	80	11	1	0	0	0	0	0	prostate disease	intervertebral disc disease	0	0	0	0	0	0	0	0	0	0	0	0	0	1	1	0	0	0	0	1	0	0	0	0	0	0	0	0	0	0	0	0	0	0	0	0
574	1	82	1	82	0	0	30	0	0	0	0			0	0	0	0	0	0	0	1	1	1	0	0	0	0	1	1	0	0	0	0	1	1	1	0	0	0	1	0	0	0	0	0	0	0	0	0
575	2	70	4	83	9	1	0	0	0	0	0	gastroenteritis		0	0	0	0	0	0	0	1	1	0	0	0	0	1	0	0	0	0	0	1	0	0	0	0	0	0	0	0	0	1	0	0	0	0	0	0
576	2	71	1	47	0	0	0	0	10	0	0	gastroenteritis	intervertebral disc disease	0	0	0	0	0	0	0	1	1	0	0	0	0	1	0	1	0	0	0	1	0	1	0	0	0	0	0	0	0	0	0	0	0	0	0	0
577	2	85	3	59	10	1	0	0	0	0	1	intervertebral disc disease		0	0	0	0	0	0	0	0	0	0	0	0	0	1	0	1	0	0	0	1	0	0	0	0	0	0	0	1	0	1	0	0	0	0	0	0
578	2	76	6	78	30	1	0	0	0	0	0	Gallstones	intervertebral disc disease	0	1	0	0	0	0	0	1	1	0	0	0	0	1	0	1	0	0	0	0	0	0	0	0	0	0	0	0	0	1	0	0	0	0	0	0
579	2	55	1	73	0	0	0	0	0	0	0	arthritis	intervertebral disc disease	0	0	0	0	0	0	0	1	1	1	0	0	0	1	0	1	0	0	0	0	0	0	0	0	0	0	0	0	0	0	0	0	0	0	0	0
580	1	65	1	76	1	0	0	0	0	0	0			0	0	0	0	0	0	0	0	0	0	0	0	0	1	1	1	0	1	0	0	0	0	0	0	0	0	1	0	0	0	0	0	0	0	0	0
581	1	58	1	68	0	0	0	0	0	0	0			0	0	0	1	0	0	0	0	0	1	0	0	0	1	0	0	0	0	0	1	0	0	0	0	0	0	1	0	0	0	0	0	0	0	0	0
582	1	55	1	78	0	0	5	1	0	0	1	intervertebral disc disease		0	0	0	0	0	0	0	1	1	0	0	0	0	1	0	0	0	0	0	0	0	0	0	0	0	0	0	0	0	0	0	0	0	0	0	0
583	1	80	6	70	10	1	0	0	0	0	1	gastroenteritis		0	0	0	0	0	0	0	1	1	0	0	0	0	1	0	0	0	0	0	1	0	1	0	0	0	0	0	1	0	0	0	0	0	0	0	0
584	2	61	1	76	20	1	0	0	3	0	0			0	0	0	0	0	0	0	1	1	1	0	0	0	1	1	1	0	1	0	1	1	1	1	0	0	0	0	0	0	0	0	0	0	0	0	0
585	2	65	4	71	10	1	0	0	0	0	0	gastroenteritis		0	0	0	0	0	0	0	1	1	1	0	0	0	1	1	0	0	0	0	1	0	1	0	0	1	0	0	0	0	0	0	0	0	0	0	0
586	2	60	1	62	15	1	0	0	0	0	0	Gallstones		0	0	0	0	0	0	0	1	1	1	0	0	0	0	0	0	0	0	0	0	0	0	0	0	0	0	0	0	0	0	0	0	0	0	0	0
587	1	67	1	80	5	0	0	0	0	0	0			0	0	0	0	0	0	0	1	1	1	0	0	0	1	0	1	0	1	0	0	0	0	0	0	0	0	0	0	0	0	0	0	0	0	0	0
588	2	63	2	66	20	0	0	0	0	0	0	gastroenteritis		0	0	0	0	0	0	0	1	1	1	0	0	0	1	1	1	0	0	0	1	0	0	0	0	0	0	0	1	0	1	0	0	0	0	0	0
589	2	75	5	60	0	0	30	0	0	0	0			0	0	0	0	0	0	0	1	1	0	0	0	0	1	0	0	0	1	0	1	0	1	0	0	1	0	0	1	0	0	0	0	0	0	0	0
590	2	67	3	65	9	1	0	0	0	0	0	arthritis		0	0	0	0	0	0	0	0	0	0	0	0	0	1	0	1	0	0	0	1	0	0	0	0	0	0	0	0	0	0	0	0	0	0	0	0
591	1	63	11	65	0	0	0	0	0	0	1	prostate disease		0	0	0	0	0	0	0	1	1	1	0	1	0	1	1	1	0	0	0	0	0	0	0	0	0	0	0	0	0	0	0	0	0	0	0	0
592	1	65	2	65	0	0	0	0	0	0	0	arthritis	intervertebral disc disease	0	0	0	0	0	0	0	1	1	1	0	0	0	1	1	1	0	1	0	0	0	1	1	0	0	0	0	0	1	0	0	0	0	0	0	0
593	2	74	5	60	0	0	0	0	1	0	0	intervertebral disc disease		0	0	0	0	0	0	0	0	0	1	0	0	0	0	1	1	0	1	0	1	0	1	1	0	0	0	1	0	1	0	0	0	0	0	0	0
594	1	59	2	80	0	0	0	0	0	0	0	gastroenteritis	prostate disease	0	0	0	0	0	0	0	1	1	0	0	0	0	0	0	0	0	0	0	0	0	0	0	0	0	0	0	0	0	0	0	0	0	0	0	0
595	1	61	1	75	0	0	0	0	0	0	0	prostate disease		0	0	0	0	0	0	0	1	1	0	0	0	0	1	0	0	0	0	0	0	0	0	0	0	0	0	0	0	0	0	0	0	0	0	0	0
596	1	56	1	86	0	0	0	0	4	0	0	intervertebral disc disease		0	0	0	0	0	0	0	0	0	0	0	0	0	0	1	0	0	0	0	0	0	0	0	0	0	0	0	0	0	0	0	0	0	0	0	0
597	2	68	1	48	2	1	0	0	10	1	0	gastroenteritis		0	0	0	0	0	0	0	1	1	0	0	0	0	1	0	0	0	0	0	1	0	0	0	0	0	0	0	1	0	0	0	0	0	0	0	0
598	2	81	1	51	0	0	0	0	5	0	1			0	0	0	0	0	0	0	1	1	0	0	0	0	1	1	1	0	1	0	0	0	0	0	0	0	0	0	0	0	0	0	0	0	0	0	0
599	1	58	2	78	3	1	0	0	0	0	0	gastroenteritis		0	0	0	0	0	0	0	1	1	0	0	0	0	0	0	0	0	1	0	0	0	0	0	0	0	0	0	0	0	0	0	0	0	0	0	0
600	2	50	1	55	0	0	10	1	0	0	1			0	0	0	0	0	0	0	0	0	0	0	0	0	1	1	1	0	0	0	1	0	0	0	0	0	0	0	0	0	0	0	0	0	0	0	0
601	1	48	3	81	5	1	0	0	3	1	0			1	0	0	0	0	0	0	1	1	0	0	0	0	1	1	0	0	0	0	1	0	0	0	0	0	0	0	1	1	0	0	0	0	0	0	0
602	1	61	1	90	0	0	0	0	0	0	0			0	0	0	1	1	1	0	0	0	0	0	0	0	1	1	0	1	0	0	1	0	0	0	0	0	0	0	0	1	0	0	0	0	0	0	0
603	2	67	2	69	30	1	4	1	0	0	0			0	0	0	0	0	0	0	1	1	0	0	0	0	0	1	1	0	0	0	0	0	0	0	0	0	0	0	0	0	0	0	0	0	0	0	0
604	1	84	6	71	25	1	4	1	0	0	1	gastroenteritis	intervertebral disc disease	0	1	0	0	0	0	0	1	1	0	0	0	0	1	0	0	0	0	0	1	0	0	0	0	0	0	0	0	0	0	0	0	0	0	0	0
605	1	45	1	82	0	0	0	0	0	0	0	intervertebral disc disease		0	0	0	0	0	0	0	1	1	0	0	0	0	0	0	0	0	0	0	0	0	0	0	0	0	0	0	0	0	0	0	0	0	0	0	0
606	2	61	1	60	0	0	11	1	0	0	1			0	0	0	0	0	0	0	0	0	0	0	0	0	1	0	0	0	0	0	0	0	0	0	0	0	0	0	0	0	0	0	0	0	0	0	0
607	1	73	1	56	0	0	0	0	0	0	0			0	0	0	1	1	0	0	0	0	1	0	0	0	1	0	0	0	0	0	0	0	0	0	0	0	0	1	0	0	0	0	0	0	0	0	0
608	1	72	4	95	0	0	0	0	0	0	0	intervertebral disc disease		0	0	0	0	0	0	0	1	1	1	0	0	0	1	0	0	0	0	0	0	0	0	0	0	0	0	0	0	0	0	0	0	0	0	0	0
609	1	59	3	52	0	0	0	0	0	0	0	gastroenteritis		0	0	0	0	0	0	0	1	1	0	0	0	0	1	0	0	0	0	0	0	0	0	0	0	0	0	0	0	0	0	0	0	0	0	0	0
610	1	66	2	84	30	1	0	0	0	0	1	arthritis		0	0	0	1	1	1	0	1	1	1	0	1	0	1	0	0	0	1	0	1	0	0	0	0	0	0	0	0	0	0	0	0	0	0	0	0
611	1	61	1	75	0	0	0	0	0	0	0	prostate disease	intervertebral disc disease	0	0	0	0	0	0	0	0	0	0	0	0	0	1	0	1	0	1	0	1	0	1	0	0	0	0	0	1	0	0	0	0	0	0	0	0
612	1	54	1	78	0	0	0	0	0	0	0			0	0	0	0	0	0	0	1	1	1	0	0	0	0	0	0	0	0	0	0	0	0	0	0	0	0	0	0	0	0	0	0	0	0	0	0
613	1	70	1	70	20	0	1	1	0	0	0	prostate disease		0	0	0	1	1	1	1	1	1	1	0	0	0	1	0	0	0	0	0	0	0	0	0	0	0	0	0	0	0	0	0	0	0	0	0	0
614	1	75	2	70	8	1	0	0	4	1	0			0	0	0	0	0	0	0	1	1	1	0	0	0	1	1	0	0	0	1	1	0	1	1	0	0	0	0	0	0	0	0	0	0	0	0	0
615	2	54	1	43	0	0	0	0	0	0	0	gastroenteritis		0	0	0	0	0	0	0	0	0	0	0	0	0	1	1	0	0	1	0	1	0	0	0	0	0	0	0	0	0	0	0	0	0	0	0	0
616	1	62	1	69	10	0	14	1	0	0	1	cholecystitis	prostate disease	0	0	0	1	0	0	0	1	1	0	0	0	0	1	1	1	0	1	0	0	0	0	1	0	0	0	0	0	0	0	0	0	0	0	0	0
617	2	60	1	56	0	0	0	0	0	0	0	gastroenteritis cholecystitis	intervertebral disc disease	0	0	0	0	0	0	0	1	1	0	0	0	0	1	1	1	0	0	0	1	0	1	0	0	0	0	0	0	0	0	0	0	0	0	0	0
618	1	61	1	60	4	1	15	1	0	0	0			0	0	0	1	1	1	0	1	1	1	0	0	0	0	0	0	0	0	0	0	0	1	0	0	0	0	0	0	0	0	0	0	0	0	0	0
619	1	69	1	101	10	0	6	1	0	0	0			0	0	0	0	0	0	0	0	0	0	0	0	0	0	0	0	0	0	0	1	0	0	0	0	0	0	1	0	0	0	0	0	0	0	0	0
620	2	54	2	68	0	0	0	0	0	0	0			0	0	0	0	0	0	0	1	1	1	0	0	0	0	0	0	0	0	0	1	0	0	0	0	0	0	1	0	0	0	0	0	0	0	0	0
621	1	46	2	83	0	0	0	0	0	0	0			0	0	0	1	1	1	0	0	0	0	0	0	0	1	0	0	0	0	0	0	0	0	0	0	0	0	0	0	0	0	0	0	0	0	0	0
622	1	47	2	80	7	1	0	0	3	1	0			0	0	0	1	0	1	0	0	0	1	0	0	0	1	0	0	0	1	0	1	0	1	0	0	0	0	0	0	0	0	0	0	0	0	0	0
623	1	56	1	84	10	0	2	0	0	0	0			0	0	0	1	1	1	0	1	1	1	0	0	0	1	1	1	0	1	0	1	1	1	1	0	1	0	0	0	0	0	0	0	0	0	0	0
624	2	58	1	75	0	0	0	0	0	0	0			0	0	0	0	0	0	0	0	0	0	0	0	0	0	0	0	0	0	0	0	0	0	0	0	0	0	0	0	0	0	0	0	0	0	0	0
625	1	38	1	91	4	0	0	0	0	0	0			0	0	0	0	0	0	0	1	1	0	0	0	0	1	0	0	0	0	0	0	0	0	0	0	0	0	0	0	1	0	0	0	0	0	0	0
626	1	52	1	67	0	0	0	0	0	0	0			0	0	0	1	0	0	0	0	0	1	0	0	0	0	0	0	0	0	0	1	0	0	0	0	0	0	0	0	0	0	0	0	0	0	0	0
627	1	51	1	77	0	0	0	0	0	0	0	intervertebral disc disease		0	0	0	1	0	1	0	0	0	1	0	0	0	1	1	1	0	0	0	1	0	1	0	0	0	0	0	0	1	0	0	0	0	0	0	0
628	2	71	3	55	10	1	0	0	0	0	1			0	0	0	0	0	0	0	0	0	1	0	0	1	1	1	1	0	1	0	1	0	0	0	0	0	0	0	1	0	0	0	0	0	0	0	0
629	2	55	1	76	10	0	0	0	5	0	0			0	0	0	0	0	0	0	1	1	1	0	0	0	0	1	1	0	0	0	0	0	1	1	0	0	0	0	0	0	0	0	0	0	0	0	0
630	1	58	3	75	10	0	3	0	0	0	0			0	0	0	0	0	0	0	1	1	1	0	0	0	1	1	1	0	0	0	0	0	0	0	0	0	0	0	0	0	0	0	0	0	0	0	0
631	1	62	1	80	3	1	0	0	4	0	0	cholecystitis		0	0	0	0	0	0	0	0	0	0	0	0	0	1	1	0	0	0	0	0	0	0	0	0	0	0	0	0	0	0	0	0	0	0	0	0
632	1	56	1	66	0	0	0	0	10	0	0			0	0	0	1	0	1	0	1	1	1	0	0	0	1	1	1	0	0	0	1	0	1	1	0	0	0	1	0	0	0	0	0	0	0	0	0
633	1	61	1	70	6	1	6	1	0	0	0	arthritis		0	0	0	1	0	0	0	1	1	1	0	0	0	1	0	0	0	0	0	1	0	1	0	0	0	0	0	0	0	0	0	0	0	0	0	0
634	2	76	1	66	40	1	20	1	0	0	0			0	0	0	0	0	0	0	0	0	1	0	0	0	1	1	1	0	1	0	1	0	1	1	0	0	0	0	0	0	0	0	0	0	0	0	0
635	2	58	1	66	1	1	0	0	0	0	0			0	0	0	0	0	0	0	0	0	1	0	0	0	1	1	1	0	1	0	0	0	1	1	0	0	0	0	0	0	0	0	0	0	0	0	0
636	2	48	2	57	0	0	0	0	0	0	0			0	0	0	0	0	0	0	1	1	1	0	0	0	0	1	0	0	0	0	1	1	1	0	0	0	0	1	1	0	0	0	0	0	0	0	0
637	2	71	1	78	10	0	0	0	10	0	0	Gallstones		0	0	0	0	0	0	0	1	1	0	0	0	0	0	1	0	0	0	0	0	0	0	0	0	0	0	0	0	0	0	0	0	0	0	0	0
638	1	55	3	72	2	0	0	0	0	0	0			0	0	0	0	0	0	0	0	0	0	0	0	0	1	0	0	0	0	0	1	0	0	0	0	0	0	1	0	0	0	0	0	0	0	0	0
639	2	65	10	65	11	1	2	1	0	0	0	gastroenteritis	arthritis	0	0	0	0	0	0	0	0	0	1	0	0	0	1	0	0	0	0	0	1	0	1	0	0	0	0	0	0	0	0	0	0	0	0	0	0
640	2	66	1	57	1	1	0	0	0	0	0			0	0	0	0	0	0	0	0	0	1	0	0	0	1	0	1	0	0	0	1	0	1	1	0	0	0	0	0	0	0	0	0	0	0	0	0
641	1	47	1	83	1	0	0	0	0	0	1	arthritis	prostate disease	0	0	0	0	0	0	0	0	0	1	0	0	0	0	0	0	0	1	0	0	0	0	0	0	0	0	0	0	0	0	0	0	0	0	0	0
642	1	61	1	70	0	0	5	1	0	0	0			0	0	0	1	1	1	0	1	1	1	0	0	0	1	0	0	0	0	0	0	0	0	0	0	0	0	0	0	1	0	0	0	0	0	0	0
643	1	56	1	92	0	0	0	0	0	0	0	gastroenteritis		0	0	0	0	0	0	0	1	1	0	0	0	0	0	0	1	0	1	0	1	0	0	0	0	0	0	0	0	0	0	0	0	0	0	0	0
644	1	71	1	80	0	0	0	0	0	0	0	gastroenteritis	prostate disease	0	0	0	1	0	0	0	1	1	0	0	0	0	1	0	0	0	0	0	0	1	1	0	0	0	0	0	0	0	0	0	0	0	0	0	0
645	1	59	2	67	10	1	0	0	0	0	0	gastroenteritis		0	0	0	0	0	0	0	1	1	0	0	0	0	0	0	1	0	0	0	0	0	0	0	0	0	0	0	0	0	0	0	0	0	0	0	0
646	1	59	2	64	7	1	10	1	10	1	0	gastroenteritis		0	0	0	1	1	0	0	0	0	1	0	0	0	1	0	1	1	0	0	0	0	0	0	0	0	0	0	0	1	0	0	0	0	0	0	0
647	2	66	1	64	20	1	0	0	0	0	0	intervertebral disc disease		0	0	0	0	0	0	0	0	0	0	0	0	0	1	0	0	0	0	0	1	1	1	1	0	0	0	0	1	1	0	0	0	0	0	0	0
648	1	80	1	71	2	0	0	0	0	0	0			0	0	0	0	0	0	0	1	1	0	0	0	0	1	0	0	0	0	0	0	0	0	0	0	0	0	0	0	1	0	0	0	0	0	0	0
649	1	44	2	78	6	1	0	0	0	0	0			0	0	0	1	0	1	0	0	0	0	0	0	0	0	0	0	0	0	0	0	0	0	0	0	0	0	0	0	0	0	0	0	0	0	0	0
650	2	64	10	70	0	0	0	0	0	0	0	gastroenteritis	intervertebral disc disease	0	0	0	0	0	0	0	0	0	0	0	0	0	1	0	0	0	0	0	1	0	0	0	0	0	0	1	1	0	0	0	0	0	0	0	0
651	1	79	1	53	0	0	0	0	0	0	0	gastroenteritis		0	0	0	0	0	0	0	0	0	1	0	0	0	1	1	1	0	0	0	1	0	1	0	0	0	0	0	0	0	0	0	0	0	0	0	0
652	2	66	1	72	10	0	0	0	0	0	0	gastroenteritis	intervertebral disc disease	0	0	0	0	0	0	0	0	0	0	0	0	0	1	1	1	0	0	0	1	0	0	0	0	0	0	0	0	1	0	0	0	0	0	0	0
653	2	72	1	72	30	1	0	0	0	0	1			0	0	0	0	0	0	0	0	0	0	0	0	0	1	0	0	0	0	0	0	0	1	1	0	0	0	0	0	0	0	0	0	0	0	0	0
654	2	57	2	60	0	0	0	0	0	0	0			0	0	0	0	0	0	0	1	1	1	0	0	0	1	0	0	0	0	0	1	0	0	1	0	0	0	1	0	0	0	0	0	0	0	0	0
655	1	66	1	81	10	1	22	1	0	0	0			0	0	0	0	0	0	0	1	1	1	0	0	0	1	1	0	0	0	0	0	1	1	1	0	0	0	0	0	0	0	0	0	0	0	0	0
656	2	66	4	51	0	0	5	1	1	0	0			0	0	0	0	0	0	0	0	0	1	0	0	0	1	0	0	0	0	0	1	0	0	0	0	0	0	1	0	0	0	0	0	0	0	0	0
657	2	64	1	60	1	1	0	0	4	1	0			0	0	0	0	0	0	0	1	1	0	0	0	0	1	0	0	0	0	0	1	0	0	0	0	0	0	0	0	0	0	0	0	0	0	0	0
658	2	60	2	62	0	0	0	0	0	0	0			0	0	0	0	0	0	0	1	1	1	0	0	0	0	0	0	0	0	0	1	0	0	0	0	0	0	0	0	0	0	0	0	0	0	0	0
659	1	71	2	74	6	1	0	0	1	0	0			0	0	0	1	1	1	1	1	1	1	0	0	0	1	0	0	0	0	0	0	0	1	0	0	0	0	0	0	0	0	0	0	0	0	0	0
660	2	47	1	59	0	0	0	0	0	0	0	gastroenteritis		0	0	0	0	0	0	0	0	0	1	0	1	0	1	0	1	0	1	0	0	0	1	1	0	0	0	0	0	0	0	0	0	0	0	0	0
661	2	76	2	55	10	1	0	0	1	0	0	cholecystitis	intervertebral disc disease	0	0	0	0	0	0	0	1	1	0	0	0	0	1	0	1	0	0	0	1	0	1	1	0	0	0	0	0	0	0	0	0	0	0	0	0
662	1	36	1	95	10	1	0	0	0	0	0			0	0	0	1	0	1	0	1	1	0	0	0	0	1	0	0	0	0	0	0	0	0	0	0	0	0	0	0	0	0	0	0	0	0	0	0
663	1	64	1	71	3	1	0	0	0	0	0			0	0	0	0	0	0	0	1	1	1	0	0	0	1	1	1	0	1	0	0	0	1	1	0	0	0	0	0	0	0	0	0	0	0	0	0
664	1	53	1	49	0	0	0	0	0	0	0			0	0	0	0	0	0	0	0	0	0	0	0	0	1	0	0	0	0	0	1	0	0	0	0	0	0	0	0	0	0	0	0	0	0	0	0
665	2	67	1	70	17	1	0	0	0	0	0			0	0	0	0	0	0	0	1	1	1	0	0	0	1	0	1	0	0	0	0	0	0	0	0	0	0	0	0	0	0	0	0	0	0	0	0
666	1	60	4	87	0	0	0	0	0	0	1			0	0	0	1	0	1	0	1	1	0	0	0	0	1	0	0	0	0	0	0	0	0	0	0	0	0	0	0	0	0	0	0	0	0	0	0
667	2		1	70	15	0	0	0	0	0	0	Gallstones		0	0	0	0	0	0	0	1	1	0	0	0	0	1	1	0	0	0	0	1	0	0	0	0	0	0	1	0	0	0	0	0	0	0	0	0
668	2	59	3	64	15	0	0	0	0	0	0			0	0	0	0	0	0	0	1	1	0	0	0	0	1	0	0	0	0	0	0	0	0	0	0	0	0	0	0	0	0	0	0	0	0	0	0
669	1	41	1	75	0	0	2	0	0	0	0			0	0	0	0	0	0	0	0	0	1	0	1	0	1	0	1	0	0	0	1	0	0	0	0	0	0	0	1	1	0	0	0	0	0	0	0
670	1	52	1	80	1	0	0	0	0	0	0	gastroenteritis	intervertebral disc disease	0	0	0	1	0	1	0	0	0	0	0	0	0	0	0	0	0	0	0	1	0	0	0	0	0	0	0	0	0	0	0	0	0	0	0	0
671	1	60	1	74	0	0	0	0	0	0	0	gastroenteritis		0	0	0	1	0	1	0	1	1	1	0	0	0	1	1	0	0	1	0	0	0	1	1	0	0	0	0	0	1	0	0	0	0	0	0	0
672	2	73	1	75	20	1	0	0	0	0	0			0	0	0	0	0	0	0	1	1	1	0	0	0	1	0	0	0	0	0	0	0	1	0	0	0	0	0	0	0	0	0	0	0	0	0	0
673	2	65	3	65	10	1	0	0	0	0	0			0	0	0	0	0	0	0	1	1	0	0	0	0	1	0	0	0	0	0	1	0	0	0	0	0	0	0	0	0	0	0	0	0	0	0	0
674	1	66	2	80	10	0	0	0	0	0	1			0	0	0	1	0	1	0	0	0	0	0	0	0	1	1	0	0	0	0	0	1	1	1	0	0	0	0	0	0	0	0	0	0	0	0	0
675	1	57	1	75	6	1	0	0	0	0	0			0	0	0	1	0	1	0	1	1	0	0	0	0	0	0	1	0	0	0	1	0	0	0	0	0	0	0	0	0	0	0	0	0	0	0	0
676	1	67	1	73	8	0	0	0	0	0	0	intervertebral disc disease		0	0	0	0	0	0	0	1	1	0	0	0	0	1	0	0	0	0	0	0	0	0	0	0	0	0	0	0	0	0	0	0	0	0	0	0
677	2	64	1	65	4	1	4	1	0	0	0			0	0	0	0	0	0	0	1	1	0	0	0	0	1	1	0	0	0	0	0	0	0	1	0	0	0	0	0	0	0	0	0	0	0	0	0
678	1	52	1	70	0	0	0	0	0	0	0	gastroenteritis	intervertebral disc disease	0	0	0	1	0	1	0	1	1	0	0	0	0	1	1	1	0	0	0	1	1	0	0	0	1	0	0	0	0	0	0	0	0	0	0	0
679	2	73	1	69	10	0	0	0	0	0	1	gastroenteritis		0	0	0	0	0	0	0	1	1	0	0	0	0	0	0	1	0	1	0	0	0	0	0	0	0	0	0	1	0	0	0	0	0	0	0	0
680	1	59	1	60	0	0	0	0	10	0	0	prostate disease		0	0	0	1	0	1	0	1	1	0	0	0	0	1	1	0	0	0	0	0	0	0	0	0	0	0	0	1	0	0	0	0	0	0	0	0
681	1	72	7	82	10	0	0	0	0	0	1			0	0	0	0	0	0	0	1	1	0	0	0	0	1	0	0	0	0	0	0	0	0	0	0	0	0	0	0	0	0	0	0	0	0	0	0
682	1	57	2	72	0	0	0	0	0	0	0	cholecystitis		0	0	0	0	0	0	0	1	1	1	0	0	0	1	0	0	0	0	0	0	0	0	0	0	0	0	1	0	0	0	0	0	0	0	0	0
683	2	49	1	80	0	0	0	0	0	0	0	gastroenteritis		0	0	0	0	0	0	0	1	1	1	0	0	0	1	1	0	0	1	0	0	0	0	1	0	0	0	0	1	0	0	0	0	0	0	0	0
684	2	72	3	60	0	0	0	0	0	0	0	gastroenteritis		0	0	0	0	0	0	0	1	1	0	0	0	0	1	1	0	0	0	0	0	0	0	0	0	0	0	0	0	0	0	0	0	0	0	0	0
685	1	63	2	76	30	1	0	0	0	0	0			0	0	0	0	0	0	0	1	1	0	0	0	0	0	0	0	0	0	0	0	0	0	0	0	0	0	0	0	0	0	0	0	0	0	0	0
686	1	60	2	68	10	1	0	0	0	0	0	intervertebral disc disease		0	0	0	1	1	0	0	0	0	1	0	0	0	1	1	1	0	0	0	1	1	1	1	0	0	0	1	0	0	0	0	0	0	0	0	0
687	2	57	2	57	0	0	0	0	0	0	0			0	0	0	0	0	0	0	0	0	1	0	0	0	1	0	1	0	0	0	0	0	0	0	0	0	0	0	0	0	0	0	0	0	0	0	0
688	2	66	2	52	0	0	15	1	0	0	0	intervertebral disc disease		0	0	0	0	0	0	0	1	1	1	0	0	0	1	0	1	0	0	1	0	0	0	0	0	0	0	1	0	0	0	0	0	0	0	0	0
689	1	76	1	63	1	0	0	0	0	0	1			0	0	0	0	0	1	0	1	1	0	0	0	0	1	0	0	0	0	0	0	0	0	0	0	0	0	0	0	0	0	0	0	0	0	0	0
690	2	52	1	56	0	0	0	0	0	0	0			0	0	0	0	0	0	0	0	0	1	0	0	0	1	1	0	0	0	0	1	0	0	0	0	0	0	0	0	0	0	0	0	0	0	0	0
691	2	66	4	60	30	1	0	0	4	0	0	intervertebral disc disease		0	0	0	0	0	0	0	0	0	1	0	0	0	1	1	0	0	0	0	0	0	0	0	0	0	0	0	0	0	1	0	0	0	0	0	0
692	1	39	2	70	8	1	0	0	0	0	0	intervertebral disc disease		0	0	0	0	0	0	0	1	1	1	0	0	0	1	1	1	0	1	0	1	1	1	1	0	0	0	0	1	0	0	0	0	0	0	0	0
693	1	67	2	75	10	0	5	0	0	0	1			0	0	0	1	1	1	1	1	1	1	0	0	0	1	1	0	0	1	0	0	1	1	0	0	1	0	0	0	0	0	0	0	0	0	0	0
694	2	57	3	70	4	1	0	0	0	0	1			0	0	0	0	0	0	0	1	1	0	0	0	0	0	1	1	0	0	0	0	0	1	0	0	0	0	1	0	0	0	0	0	0	0	0	0
695	2	54	1	72	0	0	0	0	0	0	0			0	0	0	0	0	0	0	0	0	0	0	0	0	1	0	0	0	0	0	1	0	0	0	0	0	0	0	0	0	0	0	0	0	0	0	0
696	1	51	1	100	7	0	1	0	26	1	0			0	0	0	1	0	1	0	0	0	0	0	0	0	1	1	1	0	0	0	1	1	0	0	0	0	0	0	1	0	0	0	0	0	0	0	0
697	2	64	1	75	3	1	0	0	0	0	0			0	0	0	0	0	0	0	1	1	1	0	0	0	1	0	1	0	1	0	0	0	0	0	0	0	0	0	0	0	0	0	0	0	0	0	0
698	2	72	1	60	0	0	0	0	0	0	0			0	0	0	0	0	0	0	1	1	1	0	0	0	0	0	0	0	0	0	0	0	0	0	0	0	0	0	0	1	0	0	0	0	0	0	0
699	1	42	1	67	0	0	0	0	3	0	0			0	0	0	0	0	1	0	1	1	1	0	0	0	1	0	0	0	0	0	1	0	0	0	0	0	0	0	0	0	0	0	0	0	0	0	0
700	2	47	1	80	0	0	4	0	0	0	0			0	0	0	0	0	0	0	0	0	0	0	0	0	1	1	1	0	0	0	0	0	1	1	0	0	0	0	0	0	0	0	0	0	0	0	0
701	2	55	1	58	2	1	0	0	0	0	0	cholecystitis		0	0	0	0	0	0	0	1	1	1	0	0	0	0	0	0	0	0	0	0	0	0	1	0	0	0	0	0	0	0	0	0	0	0	0	0
702	1	64	3	90	16	1	20	1	15	0	0	Gallstones	prostate disease	0	0	0	0	0	0	0	1	1	0	0	0	0	1	0	1	0	0	0	1	0	0	0	0	0	0	1	0	0	0	0	0	0	0	0	0
703	2	56	1	65	0	0	0	0	0	0	0			0	0	0	0	0	0	0	0	0	0	0	0	0	0	0	0	0	0	0	0	0	0	0	0	0	0	0	0	0	0	0	0	0	0	0	0
704	1	67	3	71	0	0	10	0	0	0	0			0	0	0	0	0	0	0	0	0	0	0	0	0	1	0	0	0	0	0	1	0	1	1	0	0	0	0	0	0	0	0	0	0	0	0	0
705	1	69	3	72	15	1	15	1	0	0	0	gastroenteritis	cholecystitis	0	0	0	0	0	0	1	1	1	1	0	0	0	1	0	0	0	0	0	1	0	0	0	0	0	0	0	0	0	0	0	0	0	0	0	0
706	2	49	1	100	20	1	0	0	0	0	1			0	0	0	0	0	0	0	1	1	1	0	0	0	1	1	0	0	0	0	1	0	1	0	0	0	0	0	0	0	0	0	0	0	0	0	0
707	2	68	4	80	0	0	7	0	0	0	0	gastroenteritis		0	0	0	0	0	0	0	1	1	1	0	0	0	1	1	1	0	1	1	1	1	1	1	0	0	0	0	0	0	0	0	0	0	0	0	0
708	1	64	1	65	10	1	0	0	0	0	0			0	0	0	0	0	1	1	0	0	0	0	0	0	0	0	0	0	0	0	0	0	0	0	0	0	0	0	0	0	0	0	0	0	0	0	0
709	1	70	3	78	0	0	0	0	0	0	0	gastroenteritis		0	0	0	0	0	0	0	1	1	1	0	0	0	0	1	1	0	1	0	0	0	0	0	0	0	0	0	0	0	0	0	0	0	0	0	0
710	2	53	1	65	0	0	0	0	0	0	0			0	0	0	0	0	0	0	1	1	1	0	0	0	1	0	1	0	0	0	0	0	0	0	0	0	0	0	0	0	0	0	0	0	0	0	0
711	2	60	1	56	0	0	3	1	10	0	0			0	0	0	0	0	0	0	1	1	0	0	0	0	1	1	0	0	0	0	1	0	0	0	0	0	0	0	0	0	0	0	0	0	0	0	0
712	1	44	2	80	0	0	5	1	0	0	0			0	0	0	0	0	0	0	1	1	0	0	0	0	1	0	0	0	0	0	0	0	1	1	0	0	0	0	0	0	0	0	0	0	0	0	0
713	1	58	1	84	0	0	0	0	10	0	0	intervertebral disc disease		0	0	0	0	0	0	0	1	1	1	0	0	0	0	0	1	0	1	0	0	0	1	1	0	0	0	0	0	0	0	0	0	0	0	0	0
714	1	48	1	80	0	0	0	0	0	0	0			0	0	0	1	1	1	0	1	1	1	0	0	0	1	0	1	0	0	0	1	0	0	0	0	0	0	0	0	0	0	0	0	0	0	0	0
715	2	64	3	53	20	1	0	0	2	0	0			0	0	0	0	0	0	0	1	1	1	0	0	0	1	1	1	0	1	0	0	0	1	0	0	0	0	0	0	0	0	0	0	0	0	0	0
716	1	44	1	75	5	1	0	0	0	0	0			0	0	0	0	0	0	0	1	1	0	0	0	0	0	0	0	0	0	0	0	0	0	0	0	0	0	0	0	0	0	0	0	0	0	0	0
717	2	61	1	72	7	1	0	0	0	0	0			0	0	0	0	0	0	0	1	1	1	0	0	0	1	1	1	0	0	0	1	0	0	0	0	0	0	0	0	0	0	0	0	0	0	0	0
718	1	68	1	83	1	1	0	0	0	0	0	Gallstones		0	0	0	1	0	1	1	0	0	1	0	0	0	1	1	1	0	1	0	0	1	1	1	0	0	0	0	0	0	0	0	0	0	0	0	0
719	1	48	1	82	0	0	0	0	0	0	0	prostate disease	intervertebral disc disease	0	0	0	0	0	1	0	1	1	0	0	0	0	1	1	1	0	0	0	1	0	1	0	0	0	0	0	0	0	0	0	0	0	0	0	0
720	1	52	1	100	11	1	0	0	0	0	0			0	0	0	1	0	0	0	1	1	1	0	0	0	1	0	1	0	0	0	0	0	0	0	0	0	0	0	0	0	0	0	0	0	0	0	0
721	1	44	3	80	0	0	0	0	0	0	0			0	0	0	1	0	0	0	0	0	1	0	0	0	1	1	0	0	1	0	1	1	0	0	0	0	0	0	0	0	0	0	0	0	0	0	0
722	2	62	1	73	0	0	0	0	0	0	1			0	0	0	0	0	0	0	1	1	1	0	0	0	1	0	0	0	0	1	1	0	1	1	0	0	0	0	0	0	0	0	0	0	0	0	0
723	1	65	1	65	1	1	18	1	0	0	0			0	0	0	0	0	0	0	1	1	0	0	0	0	1	0	1	0	0	0	1	0	1	1	0	0	0	0	0	0	0	0	0	0	0	0	0
724	2	55	2	66	7	1	0	0	0	0	0	gastroenteritis		0	0	0	0	0	0	0	0	0	0	0	0	0	1	0	1	0	0	0	1	0	0	0	0	0	0	0	0	0	0	0	0	0	0	0	0
725	2	49	1	69	2	1	0	0	0	0	0			0	0	0	0	0	0	0	1	1	1	0	0	0	0	1	1	0	0	0	1	0	0	0	0	0	0	0	0	0	0	0	0	0	0	0	0
726	1	59	3	72	0	0	0	0	0	0	0			0	0	0	0	0	0	0	1	1	0	0	0	0	1	1	0	0	0	0	1	0	0	0	0	0	0	0	0	0	0	0	0	0	0	0	0
727	1	59	2	65	0	0	0	0	0	0	0	intervertebral disc disease		0	0	0	0	0	0	0	0	0	1	0	0	0	0	1	0	0	0	0	0	0	0	0	0	0	0	0	0	0	0	0	0	0	0	0	0
728	2	61	2	55	5	0	0	0	0	0	0	intervertebral disc disease		0	0	0	0	0	0	0	0	0	1	0	0	0	1	0	1	0	0	0	1	0	1	1	0	0	0	1	0	1	0	0	0	0	0	0	0
729	2	63	1	57	12	1	10	1	10	0	0			0	0	0	0	0	0	0	1	1	1	0	0	0	1	0	0	0	0	0	1	0	1	0	0	0	0	0	0	0	0	0	0	0	0	0	0
730	1	77	2	65	30	1	0	0	0	0	0			0	0	0	0	0	0	0	0	0	0	0	0	0	1	0	0	0	0	0	0	0	0	0	0	0	0	0	0	1	0	0	0	0	0	0	0
731	2	63	1	56	0	0	2	0	0	0	0	intervertebral disc disease		0	0	0	0	0	0	0	0	0	1	0	0	0	1	0	0	0	0	1	1	0	1	0	0	0	0	0	0	1	0	0	0	0	0	0	0
732	1	43	1	48	0	0	0	0	0	0	0	gastroenteritis		0	0	0	0	0	0	0	0	0	1	0	0	0	0	1	0	0	0	0	1	0	1	1	0	0	0	1	0	0	0	0	0	0	0	0	0
733	2	53	1	70	1	1	3	1	1	1	0			0	0	0	0	0	0	0	1	1	0	0	0	0	1	0	0	0	0	0	0	1	1	0	0	0	0	1	0	0	0	0	0	0	0	0	0
734	2	68	1	70	10	1	10	1	1	1	1	intervertebral disc disease		0	0	0	0	0	0	0	0	0	0	0	0	0	1	1	0	0	1	0	1	1	0	0	0	0	0	0	0	0	0	0	0	0	0	0	0
735	1	79	3	58	1	1	0	0	0	0	1	gastroenteritis		0	0	0	0	0	0	0	1	1	1	0	0	0	1	0	0	0	0	0	0	0	1	1	0	0	0	1	0	0	0	0	0	0	0	0	0
736	1	84	1	69	2	0	0	0	0	0	0	prostate disease		0	0	0	0	0	0	0	0	0	1	0	0	0	0	0	0	0	0	0	0	0	0	0	0	0	0	0	0	0	0	0	0	0	0	0	0
737	2	68	2	60	31	1	13	1	0	0	0			0	0	0	0	0	0	0	1	1	0	0	0	0	0	0	0	0	0	0	0	0	0	0	0	0	0	0	0	0	0	0	0	0	0	0	0
738	1	52	3	80	1	0	0	0	0	0	0			0	0	0	1	0	1	1	1	1	0	0	0	0	1	0	0	0	0	0	0	0	0	0	0	0	0	0	0	1	0	0	0	0	0	0	0
739	1	51	2	72	0	0	0	0	0	0	0	Angina		0	0	0	1	0	1	0	1	1	1	0	0	0	1	1	1	0	0	0	0	0	0	0	0	0	0	0	0	0	0	0	0	0	0	0	0
740	2	55	1	78	1	0	0	0	0	0	0			0	0	0	0	0	0	0	1	1	1	0	0	0	1	1	1	0	0	1	1	0	1	0	0	0	0	1	0	0	0	0	0	0	0	0	0
741	2	53	1	60	0	0	0	0	0	0	0	gastroenteritis	Gallstones	0	0	0	0	0	0	0	0	0	1	0	0	0	1	0	1	0	1	0	0	0	0	0	0	0	0	0	0	0	0	0	0	0	0	0	0
742	1	42	1	93	4	1	0	0	0	0	0	intervertebral disc disease		0	0	0	0	0	0	0	1	1	0	0	0	0	1	1	0	0	0	0	1	0	0	0	0	0	0	0	0	0	0	0	0	0	0	0	0
743	1	35	2	122	0	0	0	0	0	0	0	intervertebral disc disease		0	0	0	0	0	0	0	0	0	0	0	0	0	1	0	0	0	0	0	1	0	0	0	0	0	0	0	0	0	0	0	0	0	0	0	0
744	2	52	2	88	0	0	0	0	0	0	0	Gallstones		0	0	0	0	0	0	0	0	0	0	0	0	0	0	1	1	0	0	0	1	0	0	0	0	0	0	0	0	0	0	0	0	0	0	0	0
745	1	76	1	71	2	1	0	0	0	0	0			0	0	0	0	0	0	0	1	1	0	0	0	0	1	0	0	0	0	0	0	0	0	0	0	0	0	0	0	0	0	0	0	0	0	0	0
746	1	57	1	90	4	1	0	0	0	0	0			0	0	0	1	0	0	1	0	0	0	0	0	0	0	0	0	0	0	0	0	0	0	0	0	0	0	0	0	0	0	0	0	0	0	0	0
747	2	65	1	57	0	0	0	0	0	0	0	gastroenteritis		0	0	0	0	0	0	0	1	1	0	0	0	0	1	1	0	0	0	0	0	0	0	0	0	0	0	0	1	0	0	0	0	0	0	0	0
748	1	64	1	64	0	0	0	0	0	0	0			0	0	0	1	0	1	1	1	1	1	0	0	0	1	1	0	0	0	0	0	0	0	0	0	0	0	0	0	0	0	0	0	0	0	0	0
749	2	52	1	90	0	0	6	0	0	0	0			0	0	0	0	0	0	0	1	1	0	0	0	0	1	1	1	0	0	0	0	0	0	0	0	0	0	0	0	1	0	0	0	0	0	0	0
750	2	54	3	60	6	1	0	0	3	1	1			0	0	0	0	0	0	0	1	1	1	0	0	0	1	1	1	0	1	0	1	1	1	0	0	0	0	1	0	1	0	0	0	0	0	0	0
751	1	48	1	76	1	0	0	0	0	0	0	gastroenteritis	prostate disease	0	0	0	1	0	1	0	1	1	0	0	0	0	0	0	0	0	0	0	0	0	1	1	0	0	0	0	0	0	0	0	0	0	0	0	0
752	1	81	1	74	20	0	0	0	0	0	0			0	0	0	1	1	0	0	1	0	0	0	0	0	1	0	0	0	0	0	0	0	0	0	0	0	0	0	0	1	0	0	0	0	0	0	0
753	1		1	91	10	1	0	0	10	0	0			0	0	0	0	0	0	0	0	0	0	0	0	0	1	0	1	0	0	0	1	0	0	0	0	0	0	0	0	0	0	0	0	0	0	0	0
754	1	53	3	75	10	0	5	0	0	0	0	gastroenteritis		0	0	0	0	0	0	0	0	0	0	0	0	0	1	0	0	0	0	0	1	0	0	0	0	0	0	1	0	0	0	0	0	0	0	0	0
755	1	71	1	65	10	1	10	1	0	0	0	prostate disease		0	0	0	0	0	0	0	1	1	1	0	0	0	1	1	0	0	0	0	0	0	0	0	0	0	0	1	1	0	0	0	0	0	0	0	0
756	1	74	3	67	20	1	1	0	0	0	1			0	0	0	0	0	0	0	1	1	1	0	0	0	1	1	0	0	0	0	1	0	1	0	0	0	0	1	0	0	0	0	0	0	0	0	0
757	1	59	1	73	30	1	0	0	0	0	0	gastroenteritis		0	0	0	0	0	1	0	0	0	1	0	0	0	1	1	0	0	0	0	1	0	0	0	0	0	0	0	0	0	0	0	0	0	0	0	0
758	2	68	1	65	0	0	0	0	0	0	0	intervertebral disc disease		0	0	0	0	0	0	0	1	1	1	0	0	0	1	0	1	0	1	0	1	1	1	1	0	0	0	0	0	0	0	0	0	0	0	0	0
759	1	63	1	95	0	0	2	1	0	0	0	Gallstones		0	0	0	1	1	1	0	1	1	1	0	0	0	1	0	0	0	0	0	1	1	1	1	0	0	0	0	0	0	0	0	0	0	0	0	0
760	1	51	1	75	20	1	0	0	0	0	0	intervertebral disc disease		0	0	0	0	0	0	0	1	1	0	0	0	0	1	0	0	0	0	0	1	1	1	0	0	0	0	0	0	0	0	0	0	0	0	0	0
761	2	64	1	70	10	0	0	0	0	0	0			0	0	0	0	0	0	0	1	1	1	0	0	0	1	1	0	0	0	0	0	0	0	0	0	0	0	0	0	0	0	0	0	0	0	0	0
762	1	33	1	82	0	0	0	0	0	0	0			0	0	0	1	0	1	0	0	0	0	0	0	0	0	0	0	0	0	0	0	0	0	0	0	0	0	0	0	0	0	0	0	0	0	0	0
763	1	72	1	60	10	1	0	0	0	0	0	gastroenteritis gallstones		0	0	0	0	0	0	0	0	0	0	0	0	0	1	0	0	0	0	0	0	0	0	0	0	0	0	0	1	0	0	0	0	0	0	0	0
764	2	60	2	63	0	0	0	0	0	0	0	gastroenteritis		0	0	0	0	0	0	0	1	1	0	0	0	0	0	1	0	0	0	0	0	0	1	0	0	0	0	0	0	0	0	0	0	0	0	0	0
765	1	53	1	68	1	1	0	0	0	0	0			0	0	0	0	0	0	0	0	0	0	0	0	0	1	0	0	0	0	0	0	0	0	0	0	0	0	0	0	0	0	0	0	0	0	0	0
766	1	47	2	96	8	1	0	0	0	0	0			0	0	0	0	0	0	0	1	1	0	0	0	0	1	0	0	0	0	0	1	0	0	0	0	0	0	0	0	0	0	0	0	0	0	0	0
767	2	61	1	60	20	1	10	1	0	0	0	intervertebral disc disease		0	1	0	0	0	0	0	1	1	1	0	0	0	1	1	1	0	0	0	1	0	0	0	0	1	1	0	1	0	0	0	0	0	0	0	0
768	2	61	2	76	0	0	0	0	0	0	0	arthritis	Osteoporosis	0	0	0	0	0	0	0	1	1	0	0	0	0	1	0	1	0	0	0	0	0	0	0	0	0	0	0	0	0	0	0	0	0	0	0	0
769	2	62	2	60	0	0	0	0	0	0	0	gastroenteritis gallstones	intervertebral disc disease	0	0	0	0	0	0	0	1	1	1	0	0	0	1	1	1	0	1	1	1	0	1	0	0	0	1	0	1	1	1	0	0	0	0	0	0
770	1	63	1	75	10	1	10	0	0	0	0	gastroenteritis		1	0	0	1	0	1	0	1	1	1	0	0	0	1	1	1	0	0	0	0	0	0	1	0	0	0	0	0	0	0	0	0	0	0	0	0
771	2	59	12	61	0	0	0	0	1	0	0	gastroenteritis		0	0	0	0	0	0	0	0	0	1	0	0	0	1	0	1	0	0	1	0	1	1	0	0	0	1	0	0	0	0	0	0	0	0	0	0
772	2	53	1	76	9	0	4	0	0	0	0	Gallstones Cholecystitis		1	1	0	0	0	0	0	1	1	0	0	0	0	1	1	0	0	0	0	1	0	0	0	0	1	0	0	0	0	0	0	0	0	0	0	0
773	2	51	1	65	0	0	0	0	0	0	0			0	0	0	0	0	0	0	0	0	1	0	0	0	1	0	0	0	1	0	0	1	1	0	0	0	0	0	0	0	0	0	0	0	0	0	0
774	2	69	1	60	10	1	0	0	0	0	0	Gallstones		0	0	0	0	0	0	0	1	1	0	0	0	0	1	0	1	1	0	0	0	0	0	0	0	0	0	0	0	0	0	0	0	0	0	0	0
775	2	48	1	75	0	0	0	0	0	0	0	gastroenteritis		0	0	0	0	0	0	0	1	1	0	0	0	0	1	1	0	0	0	0	1	0	0	0	0	0	0	0	0	0	0	0	0	0	0	0	0
776	2	58	1	60	3	0	0	0	1	0	0	gastroenteritis		0	1	0	0	0	0	0	1	1	1	0	0	0	1	1	0	0	0	0	0	0	0	0	0	1	1	0	0	0	0	0	0	0	0	0	0
777	2	61	2	60	0	0	0	0	0	0	0			0	0	0	0	0	0	0	1	1	0	0	0	0	1	0	1	0	0	0	1	0	1	1	0	0	0	0	0	0	1	0	0	0	0	0	0
778	2	58	1	60	0	0	0	0	0	0	0			0	0	0	0	0	0	0	0	0	1	0	0	0	0	0	0	0	0	0	1	1	1	0	0	0	0	0	0	0	0	0	0	0	0	0	0
779	1	60		90	40	0	0	0	0	0	0			1	1	1	0	0	0	0	0	0	0	0	0	0	1	0	1	0	0	0	1	0	0	0	0	0	0	0	0	0	0	0	0	0	0	0	0
780	2	66	1	67	0	0	0	0	0	0	0			0	0	0	0	0	0	0	1	1	0	0	0	0	1	1	1	0	1	0	0	1	1	1	0	0	0	0	0	0	0	0	0	0	0	0	0
781	2	73	1	53	0	0	0	0	1	0	0	gastroenteritis		0	0	0	0	0	0	0	0	0	1	0	0	0	0	1	1	0	1	1	1	1	1	0	0	0	0	0	0	0	0	0	0	0	0	0	0
782	2	54	1	70	15	1	0	0	8	1	0	gastroenteritis		0	1	0	0	0	0	0	1	1	0	0	0	0	1	0	0	0	0	0	0	0	0	0	0	0	0	0	1	0	0	0	0	0	0	0	0
783	1	60	1	75	10	1	10	1	0	0	0			0	0	0	0	0	0	0	1	0	1	0	0	0	1	1	1	0	1	0	0	0	1	0	0	0	1	0	0	0	0	0	0	0	0	0	0
784	2	61	2	75	5	0	0	0	5	0	0	gastroenteritis		0	0	0	0	0	0	0	1	1	1	0	0	0	1	0	0	0	0	0	1	0	0	0	0	1	1	0	1	0	0	0	0	0	0	0	0
785	1	56	1	101	0	0	0	0	0	0	1	chronic kidney disease	chronic non-communicable lung disease	0	0	0	1	0	0	0	1	1	0	0	0	0	1	1	0	0	0	0	1	0	0	0	0	0	0	0	0	1	0	0	0	0	0	0	0
786	2	48	1	61	1	1	0	0	0	0	0	other bone disorders		0	1	0	0	0	0	0	1	1	0	0	0	0	1	1	0	0	0	0	0	0	0	0	0	0	0	0	0	0	0	0	0	0	0	0	0
787	2	53	2	74	0	0	0	0	0	0	0			0	0	0	0	0	0	0	0	0	1	0	0	0	0	0	1	0	0	0	1	0	0	0	0	0	0	0	0	0	0	0	0	0	0	0	0
788	2	55	3	83	0	0	0	0	0	0	0	Hyperhomocysteinemia	other bone disorders	0	0	0	0	0	0	0	0	0	1	0	0	0	1	0	1	0	1	0	0	0	1	0	0	0	0	0	1	0	0	0	0	0	0	0	0
789	2	52	3	60	0	0	2	0	0	0	1			0	0	1	0	0	0	0	0	0	0	0	0	0	1	1	0	0	0	0	1	0	0	0	0	0	1	0	0	0	0	0	0	0	0	0	0
790	1	68	2	86	20	1	0	0	0	0	1			0	0	0	0	0	0	0	1	1	1	0	0	0	1	0	1	0	0	0	1	0	0	0	0	0	0	0	0	0	0	0	0	0	0	0	0
791	1	64	3	96	0	0	0	0	0	0	1			0	0	0	1	0	1	0	1	1	0	0	0	0	1	1	1	0	0	0	0	0	0	0	0	0	0	0	0	1	0	0	0	0	0	0	0
792	2	75	4	70	0	0	0	0	0	0	0	gastroenteritis	other bone disorders	0	0	0	0	0	0	0	1	1	0	0	0	0	1	0	1	0	0	0	1	0	0	0	0	0	0	0	0	0	0	0	0	0	0	0	0
793	1	42	1	93	4	1	0	0	1	1	0	Renal cyst		0	0	0	0	0	0	0	1	1	1	0	0	0	1	1	1	0	0	0	1	0	0	0	0	0	0	0	0	0	0	0	0	0	0	0	0
794	2	69	1	60	12	1	0	0	0	0	0			0	0	0	0	0	0	0	1	1	1	0	0	0	1	1	1	0	0	0	0	0	1	1	0	1	0	0	0	0	0	0	0	0	0	0	0
795	2	59	1	61	0	0	0	0	0	0	0			0	1	0	0	0	0	0	1	1	0	0	0	0	1	0	1	0	0	0	0	1	0	1	0	0	1	0	0	0	0	0	0	0	0	0	0
796	2	53	2	65	1	1	2	0	0	0	0	other bone disorders		0	0	0	0	0	0	0	0	0	0	0	0	0	1	0	0	0	0	0	0	0	0	0	0	1	0	0	0	1	0	0	0	0	0	0	0
797	2	64	1	67	0	0	0	0	0	0	0			0	0	0	0	0	0	0	1	1	1	0	0	0	1	0	1	0	0	1	1	0	1	1	0	0	1	0	1	0	0	0	0	0	0	0	0
798	1	71	2	70	1	0	2	1	0	0	0			0	0	0	0	0	0	0	1	1	0	0	0	0	1	1	1	0	0	0	1	0	1	0	0	0	0	0	0	0	0	0	0	0	0	0	0
799	1	72	20	55	6	1	0	0	0	0	1	other bone disorders		0	0	0	1	0	1	0	1	1	0	0	0	0	1	0	1	0	0	0	0	0	0	0	0	0	0	0	0	0	0	0	0	0	0	0	0
800	1	66	1	70	0	0	20	1	0	0	1			0	0	0	0	0	0	0	1	1	0	0	0	0	1	1	0	0	0	0	0	0	0	0	0	0	0	0	0	0	0	0	0	0	0	0	0
801	2	50	1	69	0	0	0	0	0	0	0			0	0	0	0	0	0	0	1	1	1	0	0	0	0	1	1	0	0	0	0	0	1	0	0	1	1	0	0	0	0	0	0	0	0	0	0
802	2	62		67	10	0	0	0	0	0	0			0	0	0	0	0	0	0	1	1	0	0	0	0	0	0	1	0	0	0	0	0	0	0	0	1	0	0	0	0	0	0	0	0	0	0	0
803	2	57	4	76	0	0	0	0	0	0	0			0	0	0	0	0	0	0	1	1	1	0	0	0	1	1	0	0	0	0	1	0	0	0	0	0	0	0	0	0	0	0	0	0	0	0	0
804	1	48	2	68	0	0	0	0	0	0	0	gastroenteritis		0	0	0	0	0	1	0	0	0	1	0	0	0	1	0	0	0	0	0	0	0	1	1	0	0	0	0	1	0	0	0	0	0	0	0	0
805	2	64	2	66	0	0	0	0	0	0	0			0	0	0	0	0	0	0	1	1	1	0	0	0	1	0	0	0	0	0	1	0	0	0	0	0	0	0	0	0	0	0	0	0	0	0	0
806	1	38	1	71	0	0	6	0	2	0	0			0	0	0	0	0	1	0	1	1	1	0	0	0	1	1	0	0	0	0	0	0	1	0	0	0	0	0	1	0	0	0	0	0	0	0	0
807	2	51	1	55	0	0	0	0	0	0	0	gastroenteritis	chronic non-communicable lung disease	0	0	0	0	0	0	0	0	0	0	0	0	0	1	0	0	0	0	0	0	0	0	0	0	0	0	0	0	1	0	0	0	0	0	0	0
808	1	71	1		1	0	0	0	0	0	0			0	0	0	0	0	0	0	1	1	0	0	0	0	1	0	0	0	0	0	0	0	0	0	0	0	0	0	0	1	0	0	0	0	0	0	0
809	1	58	2	65	0	0	0	0	0	0	0			0	0	0	0	0	0	0	1	1	1	0	0	0	1	0	0	0	0	0	0	0	1	1	0	0	0	0	0	0	0	0	0	0	0	0	0
810	1	63	2	110	20	1	1	0	0	0	0			0	0	0	1	1	0	0	1	1	0	0	0	0	1	1	1	0	0	0	1	0	0	0	0	0	0	0	0	1	0	0	0	0	0	0	0
811	2	70	1	40	10	1	0	0	0	0	0	gastroenteritis		0	0	0	0	0	0	0	0	0	0	0	0	0	0	0	0	0	0	0	0	0	0	0	0	0	0	0	0	0	0	0	0	0	0	0	0
812	1	46	1	81	0	0	0	0	0	0	0	Gallstones		0	0	0	1	0	0	0	1	1	0	0	0	0	0	0	0	0	0	0	0	0	0	0	0	0	0	0	0	0	0	0	0	0	0	0	0
813	2	49	1	72	0	0	0	0	0	0	0			0	0	0	0	0	0	0	1	1	1	0	0	0	1	1	1	0	1	0	0	0	0	0	0	0	0	0	0	0	0	0	0	0	0	0	0
814	1	80	4	55	0	0	0	0	0	0	0	gastroenteritis		0	0	0	0	0	0	0	1	1	0	0	0	0	1	1	0	0	0	0	0	0	0	0	0	0	0	0	0	0	0	0	0	0	0	0	0
815	1	47	1	70	0	0	0	0	0	0	0	gastroenteritis	intervertebral disc disease	0	0	0	0	0	0	0	1	1	1	0	0	0	1	0	0	0	0	0	0	0	0	0	0	0	0	0	0	0	0	0	0	0	0	0	0
816	2	76	2	62	5	1	0	0	0	0	0			0	0	0	0	0	0	0	1	1	1	0	0	0	1	0	1	0	1	0	1	0	1	0	0	0	0	0	0	0	0	0	0	0	0	0	0
817	1	34	1	88	0	0	0	0	0	0	0			0	0	0	0	0	0	0	1	1	0	0	0	0	0	0	0	0	0	0	0	0	0	0	0	0	0	0	0	0	0	0	0	0	0	0	0
818	1	49	2	75	8	1	0	0	0	0	0	gastroenteritis		1	1	0	1	0	0	0	0	0	0	0	0	0	0	0	1	0	0	0	1	0	0	0	0	0	0	0	1	0	0	0	0	0	0	0	0
819	2	61	2	50	0	0	0	0	0	0	0	Gallstones	intervertebral disc disease	0	0	0	0	0	0	0	1	1	0	0	0	0	0	0	0	0	0	0	0	0	1	1	0	0	0	1	0	0	0	0	0	0	0	0	0
820	2	55	1	60	10	0	10	1	0	0	0	chronic kidney disease	intervertebral disc disease	0	0	0	0	0	0	0	0	0	1	0	0	0	1	1	1	0	1	0	1	0	1	1	0	1	1	1	1	0	0	0	0	0	0	0	0
821	1	53	1	90	0	0	0	0	0	0	0			0	0	0	0	0	0	0	0	0	0	0	0	0	0	0	0	0	0	0	0	0	0	0	0	0	0	0	0	0	0	0	0	0	0	0	0
822	1	51	1	75	0	0	0	0	0	0	0	gastroenteritis		0	0	0	1	0	1	0	0	0	0	0	0	0	1	1	0	0	0	0	0	0	0	0	0	0	0	0	1	0	0	0	0	0	0	0	0
823	1	64	2	72	0	0	0	0	0	0	1	intervertebral disc disease		0	0	0	0	0	0	0	1	1	0	0	0	0	1	1	1	0	1	0	1	0	1	1	0	0	0	0	0	0	0	0	0	0	0	0	0
824	1	39	2	80	6	0	0	0	0	0	0			0	0	0	0	0	1	0	1	1	1	0	0	0	1	0	1	0	0	0	0	0	0	0	0	0	0	0	0	0	0	0	0	0	0	0	0
825	2	31	1	56	0	0	0	0	0	0	0			0	0	0	0	0	0	0	0	0	0	0	0	0	1	1	0	0	0	0	0	0	1	0	0	0	0	0	0	0	0	0	0	0	0	0	0
826	2	65	1	52	0	0	17	0	10	0	0	gastroenteritis		0	0	0	0	0	0	0	1	1	0	0	0	0	1	1	0	0	0	0	0	0	0	0	0	0	0	0	0	0	0	0	0	0	0	0	0
827	2	54	1	61	0	0	0	0	0	0	0			0	0	0	0	0	0	0	1	1	0	0	0	0	1	1	1	0	0	0	1	0	0	1	0	0	0	0	0	0	0	0	0	0	0	0	0
828	1	58	2	84	0	0	0	0	0	0	0	gastroenteritis		0	0	0	1	0	0	0	0	0	1	0	0	0	1	0	0	0	0	0	1	0	1	1	0	0	1	0	0	0	0	0	0	0	0	0	0
829	1	66	1	78	10	1	0	0	0	0	0			0	0	0	0	0	0	0	1	1	1	0	0	0	1	1	1	0	0	0	0	0	0	0	0	0	0	0	0	0	0	0	0	0	0	0	0
830	2	67	1	51	0	0	8	1	0	0	0			0	0	0	0	0	0	0	1	1	0	0	0	0	1	0	1	0	0	0	0	0	0	0	0	0	0	1	0	0	0	0	0	0	0	0	0
831	1	62	2	70	0	0	0	0	0	0	0	intervertebral disc disease		0	0	0	0	0	0	0	0	0	0	0	0	0	1	1	1	0	1	0	0	0	0	0	0	0	0	0	0	0	0	0	0	0	0	0	0
832	2	53	1	61	0	0	0	0	0	0	0	gastroenteritis		0	0	0	0	0	0	0	1	1	1	0	0	0	1	0	0	0	0	0	0	1	1	0	0	0	0	0	0	0	0	0	0	0	0	0	0
833	2	57	1	60	1	1	0	0	0	0	0			0	0	0	0	0	0	0	1	1	0	0	0	0	1	0	0	0	0	0	1	1	1	1	0	0	0	0	0	0	0	0	0	0	0	0	0
834	1	42	1	75	0	0	0	0	0	0	0	gastroenteritis		0	0	0	0	0	0	0	1	1	0	0	0	0	1	0	0	0	0	0	0	0	0	0	0	0	0	0	0	0	0	0	0	0	0	0	0
835	1	47	1	98	0	0	0	0	0	0	0			0	0	0	1	0	1	0	0	0	0	0	0	0	1	0	1	0	0	0	1	1	1	0	0	0	0	0	0	0	0	0	0	0	0	0	0
836	2	52	1	68	0	0	0	0	0	0	0	gastroenteritis		0	0	0	0	0	0	0	1	1	0	0	0	0	1	0	0	0	0	0	1	0	0	0	0	0	0	0	0	0	0	0	0	0	0	0	0
837	1	68	1	65	0	0	0	0	0	0	0			0	0	0	0	0	0	0	1	1	1	0	0	0	0	0	1	0	0	0	0	0	1	1	0	1	0	0	0	0	0	0	0	0	0	0	0
838	2	54	1	74	0	0	1	1	0	0	0			0	0	0	0	0	0	0	1	1	1	0	0	0	1	1	0	0	1	0	0	1	1	0	0	0	1	0	0	0	0	0	0	0	0	0	0
839	2	59	7	55	0	0	0	0	0	0	1	Gastroenteritis Arthritis	intervertebral disc disease	0	0	0	0	0	0	0	0	0	0	0	0	0	1	1	1	0	0	0	1	0	0	0	0	0	0	0	1	0	0	0	0	0	0	0	0
840	2	60	3	65	0	0	4	1	2	0	1			0	0	0	0	0	0	0	0	0	1	0	0	0	1	0	0	0	0	0	0	0	1	0	0	0	1	0	0	0	0	0	0	0	0	0	0
841	1	78	4	67	10	0	0	0	0	0	0			0	0	0	1	1	1	1	0	0	1	0	0	0	0	0	1	0	0	0	1	0	0	0	0	0	0	0	0	1	0	0	0	0	0	0	0
842	2	60	1	63	0	0	0	0	0	0	0	intervertebral disc disease		0	0	0	0	0	0	0	1	1	1	0	0	0	1	0	0	0	0	0	0	0	0	0	0	0	0	0	0	0	0	0	0	0	0	0	0
843	1	44	2	67	0	0	0	0	0	0	0			0	0	0	1	0	1	0	1	1	0	0	0	0	1	1	0	0	1	0	1	0	0	0	0	0	0	0	0	0	0	0	0	0	0	0	0
844	2	58	1	48	0	0	0	0	0	0	0			0	0	0	0	0	0	0	1	1	1	0	0	0	1	1	0	0	0	0	0	0	0	0	0	0	0	0	0	0	0	0	0	0	0	0	0
845	1	34	1	65	0	0	0	0	0	0	0			0	0	0	0	0	0	0	1	1	0	0	0	0	0	0	0	0	0	0	0	0	0	0	0	0	0	0	0	0	0	0	0	0	0	0	0
846	2	64	4	72	2	1	0	0	0	0	0			0	0	0	0	0	0	0	1	1	0	0	0	0	0	0	0	0	0	0	1	0	1	1	0	0	0	0	0	0	0	0	0	0	0	0	0
847	2	55	2	70	20	1	15	1	0	0	0	intervertebral disc disease		0	0	0	0	0	0	0	1	1	1	0	0	0	1	0	0	0	0	0	1	1	0	1	0	0	0	0	0	0	0	0	0	0	0	0	0
848	2	71	2	59	0	0	0	0	0	0	0	gastroenteritis gallstones	Osteoporosis	0	0	0	0	0	0	0	1	1	0	0	0	0	1	0	1	0	0	0	1	1	1	1	0	0	0	0	0	0	0	0	0	0	0	0	0
849	2	59	1	70	0	0	0	0	0	0	0			0	0	0	0	0	0	0	1	1	0	0	0	0	1	1	1	0	0	0	1	0	1	1	0	0	0	0	1	0	0	0	0	0	0	0	0
850	2	70		57	3	1	0	0	0	0	0			0	1	0	0	0	0	0	0	0	0	0	0	0	0	0	1	0	0	0	0	0	0	0	0	0	0	0	0	0	0	0	0	0	0	0	0
851	1	50	1	100	6	1	0	0	0	0	0	other bone disorders		0	0	0	0	0	1	0	1	1	0	0	0	0	1	0	0	0	0	0	0	0	0	0	0	0	0	0	0	0	0	0	0	0	0	0	0
852	2	38	2	65	0	0	0	0	0	0	0	intervertebral disc disease		0	0	0	0	0	0	0	0	0	0	0	0	0	1	0	1	0	0	0	0	1	0	0	0	0	0	0	0	0	0	0	0	0	0	0	0
853	2	46	2	58	0	0	0	0	0	0	0			0	0	0	0	0	0	0	0	0	1	0	0	0	0	1	1	0	0	0	1	0	0	0	0	0	0	0	0	0	0	0	0	0	0	0	0
854	2	64	1	75	10	0	0	0	20	0	0			0	0	0	0	0	0	0	1	1	0	0	0	0	1	0	0	0	1	0	1	0	0	1	0	0	0	0	0	0	0	0	0	0	0	0	0
855	2	46		60	0	0	0	0	1	1	0			0	0	0	0	0	0	0	1	1	0	0	0	0	1	1	0	0	0	0	0	0	0	0	0	0	0	0	0	0	0	0	0	0	0	0	0
856	2	50	1	49	0	0	0	0	1	0	0			1	0	0	0	0	0	0	1	0	1	0	0	0	1	0	0	0	0	0	1	0	0	0	0	0	0	0	0	0	0	0	0	0	0	0	0
857	2	64	3	60	20	1	0	0	0	0	0			0	1	0	0	0	0	0	0	0	1	0	0	0	1	0	0	0	0	0	1	0	0	1	0	0	0	0	1	0	0	0	0	0	0	0	0
858	1	54	1	80	6	0	1	1	0	0	0			0	0	0	0	0	1	0	0	0	1	0	0	0	1	0	0	0	0	0	1	0	1	1	0	0	0	1	0	0	0	0	0	0	0	0	0
859	2	51	1	80	18	0	0	0	0	0	0	gastroenteritis		0	0	0	0	0	0	0	0	0	0	0	0	0	1	0	1	0	0	0	0	0	0	0	0	0	0	0	0	0	0	0	0	0	0	0	0
860	1	56	1	75	0	0	0	0	0	0	0	gastroenteritis	prostate disease	0	0	0	0	0	0	1	0	0	1	0	0	0	1	1	0	0	0	0	1	1	1	0	0	0	0	1	0	0	0	0	0	0	0	0	0
861	1	52	1	81	30	1	0	0	0	0	0			0	0	0	0	0	0	0	1	1	0	0	0	0	0	1	0	0	0	0	1	0	0	0	0	0	0	0	0	0	0	0	0	0	0	0	0
862	2	50	1	60	1	0	0	0	0	0	0	intervertebral disc disease		0	0	0	0	0	0	0	0	0	1	0	0	0	0	1	1	0	0	0	1	0	1	0	0	0	0	1	0	0	0	0	0	0	0	0	0
863	2	54	5	64	0	0	4	1	0	0	0	Gallstones		0	0	0	0	0	0	0	0	0	1	0	0	0	0	0	0	0	1	0	0	0	0	0	0	0	0	0	0	0	0	0	0	0	0	0	0
864	2	49	1	70	0	0	0	0	0	0	0	gastroenteritis		0	0	0	0	0	0	0	1	1	0	0	0	0	1	0	0	0	0	0	0	0	0	0	0	0	0	0	0	0	0	0	0	0	0	0	0
865	2	53	2	60	0	0	0	0	0	0	0			0	0	0	0	0	0	0	1	1	1	0	0	0	1	1	0	0	1	0	1	0	0	0	0	0	0	0	0	0	0	0	0	0	0	0	0
866	2	65	1	55	10	0	0	0	0	0	0			0	0	0	0	0	0	0	0	0	0	0	0	0	0	1	0	0	0	0	1	0	0	0	0	0	0	0	1	1	0	0	0	0	0	0	0
867	1	48	7	82	0	0	0	0	1	0	0	prostate disease	intervertebral disc disease	0	0	0	0	0	0	0	1	1	1	0	0	0	1	0	0	0	0	0	1	0	0	0	0	0	0	0	0	0	0	0	0	0	0	0	0
868	1	49	4	80	20	1	0	0	0	0	0	chronic kidney disease		0	0	0	1	0	1	0	0	0	1	0	0	0	1	1	1	0	0	1	1	0	1	1	0	0	0	0	0	0	0	0	0	0	0	0	0
869	2	54	7	65	5	1	3	1	0	0	0	intervertebral disc disease		0	0	0	0	0	0	0	1	1	1	0	0	0	1	1	0	0	0	0	0	0	0	0	0	0	0	0	0	0	0	0	0	0	0	0	0
870	1	39	1	97	0	0	0	0	0	0	0	gastroenteritis	intervertebral disc disease	0	0	0	1	0	0	0	1	1	0	0	0	0	0	1	1	0	0	0	0	0	0	0	0	0	0	0	1	0	0	0	0	0	0	0	0
871	2	52	1	63	0	0	0	0	0	0	0			0	0	0	0	0	0	0	1	1	1	0	0	0	1	1	1	0	0	0	1	0	0	0	0	0	1	0	0	0	0	0	0	0	0	0	0
872	1	71	1	80	0	0	0	0	0	0	0			0	0	0	0	0	0	0	1	1	1	0	0	0	0	0	0	0	0	0	0	0	0	0	0	0	0	0	0	0	0	0	0	0	0	0	0
873	2	76	1	55	0	0	0	0	0	0	0			0	0	0	0	0	0	0	1	1	0	0	0	0	1	0	1	0	0	0	1	0	0	0	0	0	0	1	0	0	0	0	0	0	0	0	0
874	1	52	1	59	1	1	0	0	0	0	0			0	0	0	1	0	1	0	0	0	0	0	0	0	1	1	0	0	0	0	0	0	0	0	0	0	0	0	0	0	0	0	0	0	0	0	0
875	2	73	2	67	0	0	0	0	0	0	1	intervertebral disc disease		0	0	0	0	0	0	0	1	1	1	0	0	0	1	1	1	0	1	0	1	0	0	0	0	0	0	0	1	0	0	0	0	0	0	0	0
876	2	56	1	58	10	1	0	0	0	0	1	gastroenteritis		0	0	0	0	0	0	0	1	1	0	0	0	0	1	1	1	0	0	0	1	0	0	0	0	0	0	0	0	0	0	0	0	0	0	0	0
877	1	69	5	78	6	1	0	0	0	0	0	gastroenteritis	prostate disease	0	0	0	1	0	1	0	1	1	0	0	0	0	1	0	0	0	0	0	0	0	1	0	0	0	0	0	0	0	0	0	0	0	0	0	0
878	1	47	3	90	8	0	0	0	0	0	0			0	0	0	0	0	0	0	0	0	1	0	0	0	1	1	1	0	1	0	1	0	1	1	0	0	0	0	0	0	0	0	0	0	0	0	0
879	2	63	1	58	10	0	0	0	0	0	1			0	0	0	0	0	0	0	0	0	1	0	0	0	0	0	0	0	0	0	1	1	1	1	0	0	0	1	0	0	0	0	0	0	0	0	0
880	2	51	1	60	0	0	0	0	0	0	1	intervertebral disc disease		0	0	0	0	0	0	0	0	0	1	0	0	0	1	1	0	0	0	0	1	0	0	0	0	0	0	1	0	0	0	0	0	0	0	0	0
881	1	47	2	120	7	1	0	0	0	0	0			0	0	0	1	0	0	0	0	0	1	0	0	0	1	1	1	0	1	0	1	1	1	1	0	0	0	0	0	0	0	0	0	0	0	0	0
882	2	57	6	80	20	1	0	0	0	0	0	gastroenteritis		0	0	0	0	0	0	0	1	1	1	0	0	0	1	0	0	0	0	0	1	0	0	0	0	0	0	1	0	0	0	0	0	0	0	0	0
883	2	60	2	65	0	0	0	0	0	0	0	intervertebral disc disease		0	0	0	0	0	0	0	1	1	0	0	0	0	1	0	1	0	1	0	1	1	1	1	0	0	0	0	1	0	0	0	0	0	0	0	0
884	2	60	2	54	0	0	12	1	0	0	0	gastroenteritis		0	0	0	0	0	0	0	1	1	1	0	0	0	0	0	0	0	1	0	0	0	1	0	0	0	0	0	0	0	0	0	0	0	0	0	0
885	2	64	6	65	5	1	0	0	4	0	0	gastroenteritis cholecystitis	intervertebral disc disease	0	0	0	0	0	0	0	1	1	1	0	0	0	1	1	0	1	0	0	1	0	0	1	0	0	1	0	0	0	0	0	0	0	0	0	0
886	2	66	1	47	0	0	0	0	0	0	0	gastroenteritis		0	0	0	0	0	0	0	1	1	1	0	0	0	1	0	1	0	1	0	1	1	1	0	0	0	0	0	0	0	0	0	0	0	0	0	0
887	1	58	1	82	0	0	6	1	0	0	1			0	0	0	0	1	0	0	1	1	0	0	0	0	1	0	1	0	0	0	0	0	1	1	0	0	0	0	1	0	0	0	0	0	0	0	0
888	2	65	4	46	0	0	0	0	1	0	0	gastroenteritis		0	0	0	0	0	0	0	0	0	0	0	0	0	1	1	1	1	1	0	1	0	0	0	0	0	0	0	0	0	0	0	0	0	0	0	0
889	2	60	1	45	0	0	0	0	0	0	0			0	0	0	0	0	0	0	1	1	1	0	0	0	1	1	0	0	0	0	0	0	0	0	0	0	1	1	0	0	0	0	0	0	0	0	0
890	2	73	1	56	10	1	15	1	0	0	0	chronic non-communicable lung disease		0	0	0	0	0	0	0	0	0	0	0	0	0	0	0	0	0	0	0	0	0	0	0	0	0	0	0	0	1	0	0	0	0	0	0	0
891	2	70	3	65	0	0	0	0	20	0	0	Gallstones		0	0	0	0	0	0	0	1	1	1	0	0	0	0	0	0	0	0	0	1	0	0	0	0	0	0	0	0	0	0	0	0	0	0	0	0
892	2	56	2	42	0	0	0	0	0	0	0			0	0	0	0	0	0	0	0	0	0	0	0	0	1	0	0	0	0	0	1	0	0	0	0	0	0	1	0	0	1	0	0	0	0	0	0
893	2	50	1	77	5	0	0	0	0	0	0			0	0	0	0	0	0	0	1	1	1	0	0	0	1	0	1	0	0	0	0	0	1	0	0	0	0	0	0	0	0	0	0	0	0	0	0
894	2	61	1	71	0	0	0	0	0	0	0			0	0	0	0	0	0	0	1	1	0	0	0	0	0	1	1	0	0	0	0	1	1	0	0	0	0	0	1	0	0	0	0	0	0	0	0
895	1	71	1	74	15	1	7	1	0	0	0			0	0	0	0	0	0	0	0	0	1	0	0	0	1	0	1	0	0	0	0	0	1	1	0	1	1	0	0	0	0	0	0	0	0	0	0
896	1	64	24	68	0	0	10	1	0	0	0	arthritis		0	0	0	1	0	0	0	1	1	0	0	0	0	1	0	0	0	0	0	1	0	0	0	0	0	0	0	0	0	0	0	0	0	0	0	0
897	2	51	1	74	0	0	0	0	0	0	0	gastroenteritis osteoporosis	intervertebral disc disease	0	0	0	0	0	0	0	1	1	0	0	0	0	1	0	0	0	0	0	0	0	0	0	0	0	0	0	0	1	0	0	0	0	0	0	0
898	2	69	7	55	8	1	0	0	2	1	0	arthritis		0	0	0	0	0	0	0	1	1	0	0	0	0	1	1	0	0	1	0	0	0	1	0	0	0	0	0	0	0	0	0	0	0	0	0	0
899	2	60	1	55	0	0	0	0	0	0	0	gastroenteritis		0	0	0	0	0	0	0	1	1	0	0	0	0	0	0	0	0	0	0	1	0	0	0	0	0	0	0	0	0	0	0	0	0	0	0	0
900	1	44	1	90	3	1	5	1	0	0	0	arthritis	intervertebral disc disease	0	0	0	0	0	0	0	0	0	1	0	0	0	1	0	0	1	1	0	1	1	1	0	0	0	0	0	0	0	0	0	0	0	0	0	0
901	1	49	1	75	1	0	0	0	0	0	0	intervertebral disc disease		0	0	0	0	0	0	0	1	1	1	0	0	0	1	1	1	0	0	0	1	0	1	0	0	0	0	0	0	0	0	0	0	0	0	0	0
902	1	61	5	90	10	1	0	0	0	0	1	left kidney cyst	hyperuricemia	0	0	0	1	1	1	0	1	1	0	0	0	0	0	0	0	0	1	0	0	0	1	0	0	0	0	0	0	0	0	0	0	0	0	0	0
903	1	47	2	80	5	0	0	0	0	0	0			0	0	0	0	0	0	0	0	0	0	0	0	0	1	0	0	0	0	0	0	0	0	0	0	0	0	0	0	0	0	0	0	0	0	0	0
904	2	41	2	85	10	0	0	0	0	0	1			0	0	0	0	0	0	0	0	0	0	0	0	0	0	0	1	0	0	0	1	0	0	0	0	0	0	0	0	0	0	0	0	0	0	0	0
905	2	55	2	61	0	0	0	0	0	0	1			0	0	0	0	0	0	0	1	1	1	0	0	0	0	1	1	0	0	0	1	0	0	1	0	0	0	1	0	0	0	0	0	0	0	0	0
906	1	55	1	80	4	1	0	0	0	0	0			0	0	0	0	0	0	0	1	1	0	0	0	0	1	1	0	0	0	0	0	0	0	0	0	0	0	0	0	0	0	0	0	0	0	0	0
907	2	72	1	63	10	1	0	0	0	0	0	gastroenteritis		0	0	0	0	0	0	0	1	1	0	0	0	0	1	1	1	0	0	0	0	0	0	0	0	0	0	0	0	0	0	0	0	0	0	0	0
908	2	61	1	65	0	0	0	0	10	0	0			0	0	0	0	0	0	0	1	1	0	0	0	0	0	0	0	0	0	0	0	0	1	0	0	0	0	0	0	0	0	0	0	0	0	0	0
909	1	59	2	65	4	1	0	0	0	0	1	gastroenteritis		0	0	0	0	0	1	0	1	1	0	0	0	0	1	0	0	0	1	0	0	0	0	0	0	0	0	0	0	0	0	0	0	0	0	0	0
910	1	71	1	89	0	0	0	0	0	0	0			0	0	0	1	0	1	0	0	0	0	0	0	0	1	0	1	0	0	0	0	0	0	0	0	0	0	0	0	0	0	0	0	0	0	0	0
911	2	63	1	46	0	0	0	0	0	0	0			0	0	0	0	0	0	0	0	0	1	0	0	0	0	0	0	0	0	0	1	0	0	0	0	0	0	0	0	0	0	0	0	0	0	0	0
912	2	66	6	60	0	0	0	0	0	0	0	chronic kidney disease		0	0	0	0	0	0	0	1	1	0	0	0	0	1	1	1	0	0	0	1	0	1	0	0	0	0	0	0	0	0	0	0	0	0	0	0
913	2	59	1	64	0	0	0	0	0	0	1			0	0	0	0	0	0	0	1	1	0	0	0	0	1	0	0	0	0	0	1	0	0	0	0	0	0	1	0	0	0	0	0	0	0	0	0
914	2	65	12	70	30	1	0	0	30	1	1			0	0	0	0	0	0	0	1	1	1	0	0	0	1	1	0	0	1	0	1	1	1	1	0	0	0	0	0	0	0	0	0	0	0	0	0
915	2	58	1	60	0	0	0	0	0	0	0			0	0	0	0	0	0	0	1	1	0	0	0	0	1	0	1	0	0	0	1	0	0	0	0	0	0	1	0	0	0	0	0	0	0	0	0
916	2	64	4	67	0	0	10	0	20	0	0	gastroenteritis		0	0	0	0	0	0	0	1	1	1	0	0	0	0	1	1	0	0	0	1	0	0	0	0	0	0	0	0	0	0	0	0	0	0	0	0
917	2	60	19	68	0	0	1	0	0	0	0	Arthritis Osteoporosis	intervertebral disc disease	0	0	0	1	1	0	0	1	1	0	0	0	0	0	0	0	0	0	0	0	0	1	0	0	1	0	0	0	0	1	0	0	0	0	0	0
918	2	59	2	60	10	1	0	0	0	0	0	chronic non-communicable lung disease		0	0	0	0	0	0	0	1	1	1	0	0	0	1	0	1	0	0	0	0	0	0	0	0	0	0	1	0	0	0	0	0	0	0	0	0
919	1	54	1	60	10	0	0	0	0	0	0			0	0	0	0	0	0	0	0	0	0	0	0	0	1	0	1	0	0	0	1	0	1	1	0	0	0	0	0	0	0	0	0	0	0	0	0
920	2	60	1	69	0	0	0	0	0	0	0	chronic non-communicable lung disease		0	0	0	0	0	0	0	0	0	0	0	0	0	1	0	0	0	0	0	1	0	0	0	0	0	0	0	0	1	0	0	0	0	0	0	0
921	2	63	1	68	0	0	0	0	0	0	0	cholecystitis		0	0	0	0	0	0	0	0	0	0	0	0	0	1	1	1	0	0	0	0	0	1	1	0	0	0	0	1	1	0	0	0	0	0	0	0
922	2	60	2	70	0	0	0	0	0	0	0			0	0	0	0	0	0	0	1	1	0	0	0	0	1	0	1	0	0	0	0	0	0	0	0	0	0	1	0	0	0	0	0	0	0	0	0
923	2	64	1	55	0	0	0	0	0	0	0			0	0	0	0	0	0	0	1	1	1	0	0	0	0	0	1	0	1	0	0	0	1	1	0	0	1	0	0	0	0	0	0	0	0	0	0
924	2	56	1	55	0	0	0	0	0	0	1			0	0	0	0	0	0	0	0	0	0	0	0	0	1	0	1	0	0	0	1	0	1	0	0	0	1	1	1	0	0	0	0	0	0	0	0
925	2	79		69	0	0	0	0	0	0	0			0	0	0	0	0	0	0	1	1	0	0	0	0	1	1	0	0	0	0	0	0	0	0	0	0	0	0	0	0	0	0	0	0	0	0	0
926	1	32	1	115	0	0	0	0	0	0	0			0	0	0	1	0	1	0	0	0	0	0	0	0	0	0	0	0	0	0	0	0	0	0	0	0	0	0	0	0	0	0	0	0	0	0	0
927	2	56	2	62	0	0	0	0	0	0	0	intervertebral disc disease		0	0	0	0	0	0	0	0	0	1	0	0	0	1	0	1	0	1	0	0	0	0	0	0	0	1	1	0	0	0	0	0	0	0	0	0
928	1	47	1	62	0	0	0	0	0	0	0			0	0	0	0	0	0	0	0	0	1	0	0	0	1	1	1	0	0	0	0	0	1	1	0	0	0	0	0	0	0	0	0	0	0	0	0
929	1	47	1	62	0	0	0	0	0	0	0			0	0	0	0	0	0	0	0	0	1	0	0	0	1	1	1	0	0	0	0	0	1	1	0	0	0	0	0	0	0	0	0	0	0	0	0
930	1	49	1	105	6	1	0	0	0	0	0			0	0	0	0	0	1	0	0	0	1	0	0	0	1	0	0	0	0	0	0	0	0	0	0	1	0	0	0	0	0	0	0	0	0	0	0
931	2	73	4	66	11	1	0	0	0	0	0	other bone disorders		0	0	0	0	0	0	0	1	1	1	0	0	0	1	1	0	0	1	0	1	0	1	0	0	0	0	0	1	0	0	0	0	0	0	0	0
932	1	50	1	70	0	0	0	0	0	0	0			0	0	0	1	0	0	0	0	0	1	0	0	0	0	0	0	0	0	0	1	0	0	0	0	0	0	0	0	0	0	0	0	0	0	0	0
933	1	45	1	78	2	1	0	0	0	0	0	gastroenteritis		0	0	0	0	0	1	0	1	1	0	0	0	0	1	1	1	0	0	0	0	0	0	0	0	0	0	0	0	0	0	0	0	0	0	0	0
934	2	67	2	62	0	0	0	0	0	0	0	other bone disorders		0	0	0	0	0	0	0	0	0	0	0	0	0	1	1	1	0	1	0	1	0	0	0	0	0	0	1	1	0	0	0	0	0	0	0	0
935	2	34	1	63	0	0	0	0	0	0	0	right hydronephrosis	left hydronephrosis	0	0	0	0	0	0	0	0	0	1	0	0	0	1	1	0	0	1	0	0	0	0	0	0	0	1	0	0	0	0	0	0	0	0	0	0
936	2	51	2	56	10	1	0	0	2	1	0	intervertebral disc disease		0	0	0	0	0	0	0	1	1	1	0	0	0	1	0	0	0	0	0	1	0	1	0	0	0	0	0	0	0	0	0	0	0	0	0	0
937	2	59	1	58	5	1	0	0	0	0	0			0	0	0	0	0	0	0	1	1	1	0	0	0	1	0	1	0	0	0	0	0	0	0	0	0	0	0	0	0	0	0	0	0	0	0	0
938	2	63	10	70	0	0	0	0	0	0	1	intervertebral disc disease		0	0	0	0	0	0	0	1	1	0	0	0	0	1	0	1	0	0	0	1	1	1	0	0	0	0	0	0	1	0	0	0	0	0	0	0
939	2	56	1	76	0	0	0	0	0	1	0			0	0	0	0	0	0	0	1	1	0	0	0	0	0	0	1	0	0	0	0	1	1	1	0	1	0	0	0	0	0	0	0	0	0	0	0
940	1	46	1	85	4	1	0	0	0	0	0			0	0	0	1	0	0	1	0	0	0	0	0	0	1	0	0	0	0	0	0	0	0	0	0	0	0	0	0	0	0	0	0	0	0	0	0
941	2	71	1	60	0	0	0	0	0	0	0			0	0	0	0	0	0	0	0	0	0	0	0	0	1	1	0	0	0	0	0	0	0	0	0	0	0	1	1	0	0	0	0	0	0	0	0
942	2	61	3	65	0	0	0	0	0	0	0	intervertebral disc disease		0	0	0	0	0	0	0	1	1	0	0	0	0	1	0	1	0	0	0	1	0	0	0	0	0	0	0	0	0	0	0	0	0	0	0	0
943	1	64	1	80	0	0	0	0	0	0	0	gastroenteritis		0	0	0	0	0	0	0	1	1	0	0	0	0	1	1	1	0	0	0	0	0	1	1	0	0	0	1	0	0	0	0	0	0	0	0	0
944	2	71	14	60	5	1	21	1	2	0	0			0	0	0	0	0	0	0	0	0	0	0	0	0	1	1	0	0	1	0	1	0	1	1	0	0	0	0	1	0	0	0	0	0	0	0	0
945	1	64	2	55	0	0	0	0	0	0	0	gastroenteritis		0	0	0	0	0	0	0	0	0	0	0	0	0	0	0	0	0	0	0	1	0	0	0	0	0	0	0	0	0	0	0	0	0	0	0	0
946	2	55	1	94	0	0	0	0	0	0	0			0	0	0	0	0	0	0	0	0	0	0	0	0	0	0	1	0	0	0	0	0	0	0	0	0	0	0	0	0	0	0	0	0	0	0	0
947	2	62	1	58	0	0	0	0	0	0	0			0	0	0	0	0	0	0	0	0	0	0	0	0	1	0	0	0	0	0	0	0	0	0	0	0	0	0	0	0	0	0	0	0	0	0	0
948	1	35	1	85	0	0	0	0	0	0	0			0	0	0	1	0	1	0	0	0	0	0	0	0	0	0	1	0	0	0	0	0	0	0	0	0	0	0	0	0	0	0	0	0	0	0	0
949	1	48	2	76	1	0	0	0	0	0	0	gastroenteritis		0	0	0	0	0	1	0	1	1	0	0	0	0	1	1	1	0	0	0	0	0	0	0	0	0	0	0	0	0	0	0	0	0	0	0	0
950	2	64	1	70	10	1	0	0	0	0	0			0	0	0	0	0	0	0	1	1	0	0	0	0	0	0	1	0	1	0	0	0	0	0	0	0	0	0	0	0	0	0	0	0	0	0	0
951	2	70	2	60	7	1	20	1	0	0	0	arthritis		0	0	0	0	0	0	0	1	1	1	0	0	0	1	0	1	0	0	0	0	0	0	0	0	0	1	0	0	0	0	0	0	0	0	0	0
952	1	68	3	78	0	0	2	1	0	0	0	chronic kidney disease	prostate disease	0	0	0	0	0	0	0	0	0	1	0	0	0	1	1	1	0	0	0	0	0	1	0	0	1	1	0	0	0	0	0	0	0	0	0	0
953	1	50		78	1	0	15	1	0	0	0			0	0	0	0	0	1	0	1	1	0	0	0	0	1	1	0	0	0	0	0	0	1	0	0	0	0	0	0	0	0	0	0	0	0	0	0
954	2	63	2	75	0	0	0	0	0	0	1	intervertebral disc disease		0	0	0	0	0	0	0	0	0	0	0	0	0	1	1	0	0	0	0	1	0	0	0	0	0	0	0	0	0	0	0	0	0	0	0	0
955	1	58	1	70	0	0	0	0	0	0	0	chronic non-communicable lung disease	prostate disease	0	0	0	0	0	0	0	1	1	0	0	0	0	1	1	1	0	0	0	1	0	0	0	0	0	0	0	0	0	0	0	0	0	0	0	0
956	1	56	1	74	0	0	0	0	0	0	0			0	0	0	0	1	1	0	1	1	0	0	0	0	1	0	1	0	0	0	1	0	1	1	0	1	0	0	1	0	0	0	0	0	0	0	0
957	2	65	1	60	0	0	0	0	0	0	1			0	0	0	0	0	0	0	1	1	0	0	0	0	0	1	0	0	0	0	1	0	1	0	0	0	0	0	0	0	0	0	0	0	0	0	0
958	1	55	1	65	2	0	0	0	0	0	0	gastroenteritis cholecystitis	chronic non-communicable lung disease	0	1	0	1	0	0	0	1	1	1	0	0	0	1	1	1	0	1	0	0	1	1	1	0	0	0	0	0	1	0	0	0	0	0	0	0
959	2	69	2	55	6	1	0	0	0	0	1	cholecystitis	intervertebral disc disease	0	0	0	0	0	0	0	1	1	0	0	0	0	1	0	0	0	0	0	0	0	1	0	0	0	0	0	0	0	0	0	0	0	0	0	0
960	1	57	3	70	2	0	10	1	0	0	0			0	0	0	0	0	0	0	0	0	1	0	0	0	0	1	1	0	0	0	1	0	0	0	0	0	0	0	0	0	0	0	0	0	0	0	0
961	1	71	2	96	40	1	0	0	0	0	1	arthritis		0	0	0	0	0	0	0	1	1	0	0	0	0	0	1	1	0	0	0	0	0	0	0	0	0	0	0	0	0	0	0	0	0	0	0	0
962	2	65	1	40	0	0	0	0	0	0	1	right kidney cyst		0	0	0	0	0	0	0	0	0	0	0	0	0	1	0	1	0	0	0	1	0	0	0	0	0	0	0	0	1	0	0	0	0	0	0	0
963	1	71	1	70	0	0	3	1	0	0	0			0	0	0	0	1	0	1	0	0	1	0	0	0	1	1	0	0	0	0	0	0	0	0	0	0	0	0	0	0	0	0	0	0	0	0	0
964	1	48	1	70	0	0	0	0	0	0	0			0	0	0	1	0	0	0	0	0	0	0	0	0	1	0	0	0	1	0	0	0	0	0	0	0	0	0	0	1	0	0	0	0	0	0	0
965	1	64		80	3	1	3	1	0	0	0			0	0	0	0	0	1	0	0	0	0	0	0	0	0	1	1	0	0	0	1	0	0	0	0	0	0	0	0	0	0	0	0	0	0	0	0
966	1	72	5	90	15	1	0	0	0	0	0			0	0	0	1	0	1	0	0	0	1	0	0	0	1	0	1	0	0	0	0	0	0	0	0	0	0	0	1	0	0	0	0	0	0	0	0
967	2	61	2	63	1	0	0	0	0	0	1	gastroenteritis		0	0	0	0	0	0	0	1	1	0	0	0	0	1	1	1	0	1	0	1	0	0	0	0	0	0	0	0	0	0	0	0	0	0	0	0
968	2	49	1	56	0	0	0	0	0	0	0			0	0	0	0	0	0	0	1	1	0	0	0	0	1	0	0	0	0	0	1	0	0	0	0	0	0	0	0	0	0	0	0	0	0	0	0
969	2	62	2	69	20	1	0	0	0	0	1	gastroenteritis		0	0	0	0	0	0	0	1	1	1	0	0	0	1	0	0	0	0	0	0	0	1	0	0	0	1	0	0	0	0	0	0	0	0	0	0
970	1	58	2	80	1	1	0	0	1	1	0	gastroenteritis		0	0	0	0	0	1	0	1	1	1	0	0	0	1	1	1	0	1	0	1	0	0	0	0	0	1	0	1	0	0	0	0	0	0	0	0
971	2	65	1	60	10	1	0	0	0	0	0			0	1	0	0	0	0	0	1	1	1	0	0	0	0	1	1	0	0	0	0	0	0	0	0	0	0	0	0	0	0	0	0	0	0	0	0
972	1	39	2	84	4	1	0	0	0	0	0	arthritis		0	1	0	1	0	1	1	1	1	0	0	0	0	1	1	1	0	0	0	1	0	0	0	0	0	0	0	0	0	0	0	0	0	0	0	0
973	2	65	4	63	0	0	0	0	0	0	1	Arthritis Cholecystitis	intervertebral disc disease	0	0	0	0	0	0	0	1	1	1	0	0	0	1	1	1	0	0	0	0	0	0	0	0	0	0	0	0	0	0	0	0	0	0	0	0
974	2	64	1	56	0	0	0	0	0	0	0	chronic kidney disease cholecystitis	chronic non-communicable lung disease	0	0	0	0	0	0	0	0	0	0	0	0	0	1	1	1	0	1	0	0	1	1	0	0	0	0	0	0	0	0	0	0	0	0	0	0
975	1	76	1	63	8	0	15	0	0	0	0			0	0	0	0	0	0	0	1	1	0	0	0	0	1	0	1	0	0	0	0	0	0	0	0	0	0	0	0	0	0	0	0	0	0	0	0
976	2	54	4	72	10	1	0	0	2	0	1	Gastroenteritis Arthritis	intervertebral disc disease	0	0	0	0	0	0	0	1	1	1	0	0	0	1	1	1	0	0	0	1	0	0	0	0	0	1	1	0	1	0	0	0	0	0	0	0
977	2	62	1	67	0	0	0	0	0	0	0			0	0	0	0	0	0	0	1	1	0	0	0	0	1	1	0	0	0	0	0	0	0	0	0	0	0	0	0	0	0	0	0	0	0	0	0
978	1	72	1	62	0	0	0	0	0	0	0	chronic kidney disease		0	0	0	1	1	1	1	1	1	0	0	0	0	1	0	0	0	0	0	1	0	0	0	0	0	0	0	0	0	0	0	0	0	0	0	0
979	2	49	2	90	0	0	0	0	0	0	0			0	0	0	0	0	0	0	0	0	1	0	0	0	1	1	1	0	1	0	1	0	1	0	0	0	0	0	0	0	0	0	0	0	0	0	0
980	2	52	1	66	0	0	0	0	4	0	0			0	0	0	0	0	0	0	1	1	0	0	0	0	1	1	0	0	0	0	1	0	1	1	0	0	0	0	0	0	0	0	0	0	0	0	0
981	1	55	1	68	0	0	0	0	0	0	0	chronic non-communicable lung disease	other bone disorders	0	0	0	1	0	0	0	1	1	0	0	0	0	0	0	0	0	0	0	0	0	0	0	0	0	0	0	0	0	0	0	0	0	0	0	0
982	2	63	1	54	0	0	0	0	0	0	0			0	0	0	0	0	0	0	0	0	0	0	0	0	0	1	1	0	0	0	1	0	0	0	0	0	0	0	0	0	0	0	0	0	0	0	0
983	2	61	1	56	35	1	0	0	0	0	0			0	0	0	0	0	0	0	0	0	0	0	0	0	1	0	0	0	0	0	0	0	0	0	0	0	0	0	0	0	0	0	0	0	0	0	0
984	1	51	2	88	0	0	0	0	0	0	0	gastroenteritis		0	0	0	1	0	1	0	1	1	1	0	0	0	0	0	0	0	0	0	0	0	0	0	0	0	0	0	0	0	0	0	0	0	0	0	0
985	2	76	1	60	20	0	20	1	0	0	0			0	0	0	0	0	0	0	1	1	1	0	0	0	1	1	1	0	0	0	1	0	0	0	0	0	0	1	0	0	0	0	0	0	0	0	0
986	2	55	5	56	0	0	0	0	10	0	0	gastroenteritis	intervertebral disc disease	0	0	0	0	0	0	0	1	1	1	0	0	0	0	1	1	0	0	0	1	0	0	0	0	0	0	0	1	0	0	0	0	0	0	0	0
987	1	85	3	65	20	1	0	0	0	0	0	gastroenteritis	prostate disease	0	0	0	0	0	0	0	1	1	0	0	0	0	1	1	1	0	0	0	0	0	0	0	0	0	0	1	0	0	0	0	0	0	0	0	0
988	1	48	1	70	0	0	0	0	0	0	0			0	0	0	1	1	1	1	1	1	1	0	0	0	0	0	0	0	1	0	0	0	1	0	0	0	0	1	0	0	0	0	0	0	0	0	0
989	2	59	1	70	20	1	10	1	10	0	0	intervertebral disc disease		0	0	0	0	0	0	0	1	1	1	0	0	0	1	0	0	0	1	0	0	1	1	1	0	0	0	0	0	0	0	0	0	0	0	0	0
990	1	63	3	77	40	0	10	0	0	0	0			0	0	0	1	0	1	0	1	1	1	0	0	0	1	1	1	0	0	0	1	0	0	0	0	0	0	0	0	0	0	0	0	0	0	0	0
991	1	64	2	65	0	0	0	0	0	0	0	gastroenteritis	intervertebral disc disease	0	0	0	0	0	0	0	0	0	1	0	0	0	1	1	0	0	1	0	1	0	1	1	0	0	0	0	0	0	0	0	0	0	0	0	0
992	1	53	4	85	2	1	1	1	0	0	0			0	0	0	1	0	1	1	1	1	0	0	0	0	1	0	1	0	0	0	0	0	0	0	0	0	0	0	0	1	0	0	0	0	0	0	0
993	2	63	1	70	0	0	0	0	0	0	0			0	0	0	0	0	0	0	0	0	0	0	0	0	0	0	0	0	0	0	1	0	0	0	0	0	0	1	0	0	0	0	0	0	0	0	0
994	1	48	1	86	10	1	0	0	0	0	0			0	0	0	1	0	1	1	1	1	0	0	0	0	1	0	0	0	0	0	0	0	0	0	0	0	0	0	0	0	0	0	0	0	0	0	0
995	1	52	3	85	20	1	0	0	0	0	0	intervertebral disc disease		0	0	0	0	0	0	0	1	1	1	0	0	0	1	0	0	0	0	0	1	1	1	1	0	0	0	0	0	0	0	0	0	0	0	0	0
996	1	52	2	85	0	0	2	1	27	1	0	gastroenteritis		0	0	0	1	0	1	0	0	0	0	0	0	0	1	0	0	0	0	0	1	1	1	1	0	0	0	0	0	0	0	0	0	0	0	0	0
997	2	75	1	59	1	0	0	0	0	0	0	gastroenteritis cholecystitis		0	0	0	0	0	0	0	1	1	1	0	0	0	0	0	0	0	1	0	1	0	1	0	0	1	0	1	0	1	0	0	0	0	0	0	0
998	2	62	3	100	6	1	0	0	0	0	0			0	0	0	0	0	0	0	1	1	1	0	0	0	1	1	0	0	0	0	1	0	1	1	0	0	0	0	0	0	0	0	0	0	0	0	0
999	2	61	5	70	12	1	0	0	0	0	0	gastroenteritis	intervertebral disc disease	0	0	0	0	0	0	0	1	1	1	0	0	0	1	0	0	0	0	0	1	0	1	0	0	0	0	0	0	0	0	0	0	0	0	0	0
1000	1	67	2	97	0	0	10	1	0	0	0			0	0	0	0	0	0	0	1	1	1	0	0	0	1	1	0	0	1	0	0	0	1	0	0	0	0	0	0	1	0	0	0	0	0	0	0
1001	2	55	1	47	0	0	0	0	0	0	0	intervertebral disc disease		0	0	0	0	0	0	0	0	0	1	0	0	0	1	1	1	0	0	0	1	1	1	1	0	0	1	1	0	0	0	0	0	0	0	0	0
1002	2	74	2	60	30	0	0	0	0	0	0			0	0	0	0	0	0	0	1	1	0	0	0	0	0	0	0	0	0	0	1	0	0	0	0	0	0	0	0	0	0	0	0	0	0	0	0
1003	2	68	1	69	0	0	0	0	0	0	0	gastroenteritis		0	0	0	0	0	0	0	0	0	1	0	0	0	1	1	1	0	0	0	1	0	0	0	0	0	0	0	1	0	0	0	0	0	0	0	0
1004	2	66	2	80	5	1	0	0	0	0	0	gastroenteritis		0	0	0	0	0	0	0	1	1	0	0	0	0	1	0	0	0	0	0	1	0	0	0	0	0	0	0	0	0	0	0	0	0	0	0	0
1005	2	79	3	62	4	1	0	0	0	0	1			0	0	0	0	0	0	0	1	1	1	0	0	0	1	1	0	0	0	0	0	0	1	1	0	0	0	0	1	0	0	0	0	0	0	0	0
1006	1	58	4	82	10	1	0	0	1	1	0			0	0	0	0	0	0	0	1	1	0	0	0	0	1	1	0	0	0	0	0	0	0	0	0	0	0	0	0	0	0	0	0	0	0	0	0
1007	1	61	1	80	1	1	0	0	3	0	0			0	0	0	1	1	1	0	1	1	0	0	0	0	1	1	0	0	0	0	1	0	0	0	0	0	0	1	0	0	0	0	0	0	0	0	0
1008	2	61	1	62	0	0	0	0	0	0	0			0	0	0	0	0	0	0	0	0	0	0	0	1	1	0	0	0	0	0	1	0	0	1	0	0	0	0	0	0	0	0	0	0	0	0	0
1009	2	82	2	52	0	0	26	1	0	0	0	gastroenteritis		0	0	0	0	0	0	0	1	1	1	0	0	0	0	0	0	0	0	0	0	0	0	0	0	0	0	0	1	0	0	0	0	0	0	0	0
1010	2	63	3	63	0	0	0	0	0	0	0	gastroenteritis		0	0	0	0	0	0	0	1	1	1	0	0	0	1	1	1	0	0	0	1	1	1	0	0	0	0	0	0	0	0	0	0	0	0	0	0
1011	1	47	2	74	0	0	0	0	0	0	0	prostate disease		0	0	0	1	0	1	0	1	1	1	0	0	0	1	1	1	0	1	0	0	1	1	1	0	0	0	0	0	0	0	0	0	0	0	0	0
1012	2	57	1	62	0	0	0	0	0	0	0	arthritis		0	1	0	0	0	0	0	1	1	1	0	0	0	1	1	0	0	0	0	1	0	0	0	0	0	0	0	0	0	0	0	0	0	0	0	0
1013	1	54	1	83	0	0	0	0	0	0	0			0	0	0	1	0	1	0	0	0	0	0	0	0	0	0	0	0	0	0	1	0	0	0	0	0	0	0	0	0	0	0	0	0	0	0	0
1014	2	53	2	70	0	0	0	0	0	0	0	gastroenteritis	intervertebral disc disease	0	0	0	0	0	0	0	0	0	1	0	0	0	1	0	1	0	0	0	1	0	0	0	0	0	0	1	0	0	0	0	0	0	0	0	0
1015	1	59	2	49	0	0	0	0	0	0	0			0	0	0	0	0	0	0	0	0	1	0	0	0	1	0	1	0	1	0	1	0	0	0	0	0	0	0	0	0	0	0	0	0	0	0	0
1016	2	76	1	61	10	1	0	0	0	0	1			0	0	0	0	0	0	0	1	1	1	0	0	0	1	1	1	0	0	0	1	0	0	0	0	0	0	1	0	0	0	0	0	0	0	0	0
1017	1	83	3	75	10	1	0	0	0	0	1			0	0	0	0	0	0	0	1	1	0	0	0	0	0	0	0	0	0	0	0	0	0	0	0	0	0	0	0	0	0	0	0	0	0	0	0
1018	1	69	1	60	0	0	0	0	0	0	0	gastroenteritis		0	0	0	1	1	0	0	1	1	1	0	0	0	1	0	1	0	0	0	0	0	0	0	0	0	0	0	0	0	0	0	0	0	0	0	0
1019	1	52	1	74	10	1	0	0	0	0	0			0	0	0	0	0	1	0	1	1	0	0	0	0	1	0	0	0	0	0	0	0	0	0	0	0	0	0	0	0	0	0	0	0	0	0	0
1020	2	63	5	75	0	0	0	0	0	0	0			0	0	0	0	0	0	0	1	1	0	0	0	0	1	1	0	0	0	0	1	0	1	0	0	0	0	1	0	0	0	0	0	0	0	0	0
1021	2	53	1	68	0	0	0	0	0	0	0			0	0	0	0	0	0	0	0	0	0	0	0	0	1	0	0	0	0	0	0	0	0	0	0	0	0	0	0	0	0	0	0	0	0	0	0
1022	1	72	2	124	0	0	0	0	0	0	0	arthritis		0	0	0	1	1	1	0	1	1	0	0	0	1	0	0	0	0	0	0	0	0	0	0	0	0	0	0	0	0	0	0	0	0	0	0	0
1023	1	70	1	63	0	0	0	0	0	0	0	prostate disease		0	0	0	0	0	0	0	1	1	1	0	0	0	1	0	0	0	0	0	0	0	1	1	0	0	0	0	0	0	0	0	0	0	0	0	0
1024	1	63	3	71	1	1	0	0	0	0	0			0	0	0	0	0	0	0	0	0	1	0	0	0	1	0	1	0	0	0	0	0	1	1	0	0	0	0	0	1	0	0	0	0	0	0	0
1025	1	53	1	63	0	0	0	0	0	0	0			0	0	0	1	1	1	0	0	0	1	0	0	0	1	0	0	0	0	0	0	0	1	0	0	0	0	0	0	0	0	0	0	0	0	0	0
1026	1	65	3	60	30	1	0	0	0	0	0			0	0	0	0	0	0	0	1	1	0	0	0	0	1	1	1	0	0	0	0	0	0	0	0	0	0	0	0	0	0	0	0	0	0	0	0
1027	2	70	1	75	0	0	0	0	0	0	0	arthritis		0	0	0	0	0	0	0	0	0	1	0	0	0	1	1	1	1	0	0	1	1	1	1	0	0	0	1	0	0	1	0	0	0	0	0	0
1028	2	60	1	76	15	1	0	0	0	0	0			0	0	0	0	0	0	0	1	1	1	0	0	0	1	0	1	0	0	0	0	0	0	0	0	0	0	0	0	0	0	0	0	0	0	0	0
1029	1	66	2	51	0	0	0	0	0	0	0			0	0	0	0	0	0	0	1	1	0	0	0	0	1	0	1	0	1	0	0	0	0	0	0	0	0	0	0	0	0	0	0	0	0	0	0
1030	2	51	1	65	0	0	0	0	0	0	0			0	0	0	0	0	0	0	1	1	0	0	0	0	0	0	1	0	0	0	1	1	0	0	0	0	0	0	0	0	0	0	0	0	0	0	0
1031	1	60	1	86	8	1	0	0	0	0	0			0	0	0	0	0	0	0	0	0	1	0	0	0	1	1	1	0	1	0	1	0	1	0	0	1	0	0	0	0	0	0	0	0	0	0	0
1032	2	69	2	68	0	0	0	0	0	0	0			0	0	0	0	0	0	0	1	1	1	0	0	0	0	0	1	0	0	0	0	0	0	0	0	1	0	0	0	0	0	0	0	0	0	0	0
1033	1	57	1	72	0	0	0	0	0	0	0			0	0	0	0	0	0	0	0	0	1	0	0	0	1	0	0	0	0	0	0	0	1	1	0	1	0	0	0	0	0	0	0	0	0	0	0
1034	2	59	1	89	8	1	0	0	0	0	1			0	0	0	0	0	0	0	0	0	0	0	0	0	0	1	0	0	0	0	0	0	0	1	0	0	0	0	0	0	0	0	0	0	0	0	0
1035	1	46	1	65	0	0	0	0	0	0	0	intervertebral disc disease		0	0	0	1	0	0	0	0	0	1	0	0	0	1	1	1	0	0	0	1	0	1	0	0	0	1	0	0	0	0	0	0	0	0	0	0
1036	2	42	1	79	1	1	0	0	0	0	0			0	0	0	0	0	0	0	0	0	0	0	0	0	1	0	0	0	0	0	1	0	0	0	0	0	0	0	1	0	0	0	0	0	0	0	0
1037	1	44	1	66	0	0	0	0	0	0	0			0	0	0	1	0	1	0	0	0	1	0	0	0	1	0	1	0	1	0	0	1	1	1	0	0	0	0	0	0	0	0	0	0	0	0	0
1038	1	43	9	72	9	1	0	0	0	0	0			0	0	0	1	0	0	0	0	0	1	0	0	0	1	1	0	0	0	0	1	0	0	0	0	0	0	1	0	1	1	0	0	0	0	0	0
1039	1	61		80	10	0	0	0	0	0	0			0	0	0	1	0	1	0	0	0	0	0	0	0	1	0	0	0	0	0	0	0	0	1	0	0	0	0	0	0	0	0	0	0	0	0	0
1040	2	61	4	70	0	0	0	0	0	0	1	Gastroenteritis Arthritis	intervertebral disc disease	0	0	0	0	0	0	0	0	0	1	0	0	0	1	1	0	0	0	0	1	0	0	0	0	0	0	0	0	0	0	0	0	0	0	0	0
1041	2	49	1	70	0	0	0	0	0	0	0			0	0	0	0	0	0	0	1	1	0	0	0	0	1	0	0	0	0	0	0	0	1	0	0	0	0	0	0	0	0	0	0	0	0	0	0
1042	1	60	2	75	8	1	0	0	0	0	0	intervertebral disc disease		0	0	0	1	0	0	0	1	1	0	0	0	0	1	1	1	0	0	0	0	0	0	0	0	0	0	0	0	0	0	0	0	0	0	0	0
1043	1	42	1	75	2	0	2	0	2	0	0	gastroenteritis	intervertebral disc disease	0	0	0	0	0	1	0	1	1	0	0	0	0	1	0	1	0	0	0	0	1	1	0	0	0	0	0	0	0	0	0	0	0	0	0	0
1044	1	52	1	80	0	0	0	0	0	0	0			0	0	0	0	0	1	0	1	1	0	0	0	0	1	0	0	0	0	0	0	1	1	1	0	0	0	0	0	0	0	0	0	0	0	0	0
1045	1	62	2	65	20	1	0	0	0	0	0	chronic non-communicable lung disease		0	0	0	1	0	1	1	1	1	1	0	0	0	1	0	1	0	1	0	1	1	1	1	0	0	0	0	0	0	0	0	0	0	0	0	0
1046	1	59	1	65	0	0	0	0	0	0	0			0	0	0	1	0	1	0	0	0	0	0	0	0	1	0	1	0	1	0	0	0	0	0	0	0	0	0	0	0	0	0	0	0	0	0	0
1047	2	61	1	48	0	0	0	0	0	0	0	gastroenteritis	intervertebral disc disease	0	0	0	0	0	0	0	0	0	1	0	0	0	1	0	0	0	0	0	1	0	1	1	0	0	0	0	0	0	0	0	0	0	0	0	0
1048	2	67	2	66	20	1	0	0	0	0	0	gastroenteritis		0	0	0	0	0	0	0	0	0	1	0	0	0	1	0	0	0	1	0	0	1	1	0	0	0	0	0	1	0	0	0	0	0	0	0	0
1049	1	57	1	70	0	0	0	0	0	0	0			0	0	0	1	0	0	0	1	1	0	0	0	0	1	0	0	0	0	0	0	0	0	0	0	0	0	0	0	0	0	0	0	0	0	0	0
1050	1	55	1	109	3	0	0	0	4	0	0	intervertebral disc disease		0	0	0	0	0	0	0	0	0	1	0	0	0	0	0	0	0	0	0	1	0	1	0	0	0	0	0	0	0	0	0	0	0	0	0	0
1051	1	75	2	96	7	1	0	0	0	0	1			0	0	0	1	1	0	1	1	1	0	0	0	0	1	1	1	0	0	0	0	0	0	0	0	0	0	0	0	0	0	0	0	0	0	0	0
1052	2	60	1	70	0	0	5	0	0	0	0			0	0	0	0	0	0	0	1	1	0	0	0	0	1	1	0	0	0	0	0	0	0	0	0	0	0	0	0	0	0	0	0	0	0	0	0
1053	1	45	1	70	4	0	0	0	0	0	0			0	0	0	0	0	0	0	1	1	0	0	0	0	1	0	0	0	0	0	1	0	0	0	0	0	0	0	0	0	0	0	0	0	0	0	0
1054	2	71	1	60	0	0	0	0	0	0	0			0	0	0	0	0	0	0	0	0	0	0	0	0	0	0	0	0	0	0	0	0	0	0	0	0	0	1	1	0	0	0	0	0	0	0	0
1055	1	71	2	52	27	1	0	0	0	0	0	gastroenteritis		0	0	0	1	1	1	1	0	0	1	0	0	0	0	1	1	0	0	0	0	0	1	0	0	0	0	1	0	0	0	0	0	0	0	0	0
1056	1	71	2	80	10	0	0	0	0	0	0			0	0	0	1	0	1	0	0	0	0	0	0	0	1	1	0	0	0	0	1	0	1	1	0	0	0	1	1	0	0	0	0	0	0	0	0
1057	1	54	1	91	0	0	0	0	0	0	0			0	0	0	0	0	1	0	1	1	0	0	0	0	1	0	0	0	0	0	0	0	0	0	0	0	0	0	0	0	0	0	0	0	0	0	0
1058	2	78	3	57	22	1	0	0	0	0	0			0	0	0	0	0	0	0	1	1	1	0	0	0	1	1	0	0	0	0	0	0	0	0	0	0	0	0	0	0	0	0	0	0	0	0	0
1059	1	67	1	85	0	0	0	0	0	0	0			0	0	0	1	0	1	0	0	0	1	0	0	0	1	0	0	0	0	0	0	0	1	0	0	0	0	0	0	0	0	0	0	0	0	0	0
1060	2	72	1	65	3	1	1	0	0	0	0			0	0	0	0	0	0	0	0	0	1	0	0	0	1	1	0	0	0	0	1	0	0	0	0	0	0	0	0	0	0	0	0	0	0	0	0
1061	1	55	2	72	0	0	0	0	0	0	0			0	0	0	1	0	0	0	1	1	1	0	0	0	0	0	0	0	0	0	0	0	0	0	0	0	0	0	0	0	0	0	0	0	0	0	0
1062	2	50	1	51	10	1	0	0	0	0	0			0	0	0	0	0	0	0	1	1	1	0	0	0	0	1	0	0	0	0	1	0	0	0	0	0	0	0	0	0	0	0	0	0	0	0	0
1063	1	46	1	75	0	0	5	0	0	0	0			0	0	0	1	0	0	0	1	1	0	0	0	0	1	0	0	0	0	0	1	0	0	0	0	0	0	1	0	0	0	0	0	0	0	0	0
1064	1	63	1	66	6	1	0	0	0	0	1			0	0	0	1	0	1	0	1	1	1	0	0	0	1	0	0	0	0	0	0	0	0	0	0	0	0	0	0	0	0	0	0	0	0	0	0
1065	1	68	1	73	10	1	10	1	0	0	1			0	0	0	0	0	0	0	0	0	0	0	0	0	1	1	0	0	0	0	0	0	0	0	0	0	0	0	0	0	1	0	0	0	0	0	0
1066	2	72	1	63	16	1	16	1	0	0	0			0	0	0	0	0	0	0	0	0	1	0	0	0	1	1	0	0	1	0	0	0	0	0	0	0	0	0	0	0	0	0	0	0	0	0	0
1067	1	66	1	72	10	1	0	0	0	0	0	gastroenteritis		0	0	0	1	0	0	0	1	1	0	0	0	0	0	0	0	0	0	0	0	0	1	1	0	0	0	1	0	0	0	0	0	0	0	0	0
1068	2	77	3	43	10	1	0	0	0	0	0	Gastroenteritis Arthritis	intervertebral disc disease	0	0	0	0	0	0	0	0	0	1	0	0	0	1	0	0	0	0	0	1	0	1	0	0	0	0	0	0	0	0	0	0	0	0	0	0
1069	2	72	1	65	0	0	6	1	6	1	1			0	0	0	0	0	0	0	1	1	1	0	0	0	1	0	1	0	0	0	0	0	0	0	0	0	0	0	0	0	0	0	0	0	0	0	0
1070	2	72	2	65	0	0	0	0	0	0	0	gastroenteritis		0	0	0	0	0	0	0	1	1	0	0	0	0	1	0	0	0	0	0	0	0	0	0	0	0	0	0	0	0	0	0	0	0	0	0	0
1071	2	77	3	60	7	1	0	0	0	0	0			0	0	0	0	0	0	0	1	1	1	0	0	0	1	1	1	0	0	0	0	0	0	0	0	0	0	0	0	0	0	0	0	0	0	0	0
1072	1	71	1	90	5	1	0	0	0	0	0			0	0	0	0	0	0	0	1	1	0	0	0	0	0	0	0	0	0	0	0	0	0	0	0	0	0	0	0	0	0	0	0	0	0	0	0
1073	2	57	2	69	10	1	0	0	0	0	0			0	0	0	0	0	0	0	0	0	1	0	0	0	0	1	1	0	1	0	1	1	1	1	0	0	0	0	0	0	0	0	0	0	0	0	0
1074	2	60	1	80	0	0	0	0	0	0	0	intervertebral disc disease		0	0	0	0	0	0	0	0	0	1	0	0	0	0	1	1	0	1	0	0	1	0	0	0	0	1	0	1	0	0	0	0	0	0	0	0
1075	2	59	1	70	10	1	0	0	0	0	0			0	0	0	0	0	0	0	0	0	1	0	0	0	1	1	1	0	0	0	0	0	1	0	0	0	0	0	0	0	0	0	0	0	0	0	0
1076	1	50	1	70	0	0	0	0	0	0	0			0	0	0	1	0	1	0	1	1	1	0	0	0	0	0	0	0	0	0	0	0	0	0	0	0	0	0	0	0	0	0	0	0	0	0	0
1077	2	65	1	75	0	0	0	0	0	0	0	gastroenteritis gallstones		0	0	0	0	0	0	0	0	0	0	0	0	0	0	0	1	0	0	0	0	0	0	0	0	0	0	0	1	0	0	0	0	0	0	0	0
1078	2	49	1	59	0	0	0	0	0	0	0			0	0	0	0	0	0	0	0	0	1	0	0	0	1	1	1	0	0	0	0	0	0	0	0	0	0	0	0	0	0	0	0	0	0	0	0
1079	2	62	1	55	10	0	15	1	0	0	0			0	0	0	0	0	0	0	1	1	0	0	0	0	0	0	0	0	0	0	0	0	1	0	0	0	0	0	0	0	0	0	0	0	0	0	0
1080	2	54	1	68	0	0	0	0	2	0	0	intervertebral disc disease		0	0	0	0	0	0	0	0	0	0	0	0	0	1	1	0	0	0	0	1	0	0	0	0	0	0	0	0	0	0	0	0	0	0	0	0
1081	2	68	2	85	5	0	0	0	0	0	0			0	0	0	0	0	0	0	1	1	0	0	0	0	0	0	0	0	0	0	1	0	0	0	0	0	0	1	0	0	1	0	0	0	0	0	0
1082	1	55	1	89	10	1	15	1	0	0	0			0	0	0	1	0	1	0	0	0	0	0	0	0	0	0	0	0	1	0	1	0	0	0	0	0	0	0	0	0	0	0	0	0	0	0	0
1083	2	63	3	61	0	0	0	0	10	1	0			0	0	0	0	0	0	0	1	1	1	0	0	0	1	1	0	0	1	0	0	0	0	0	0	0	0	0	1	0	0	0	0	0	0	0	0
1084	1	45	2	60	0	0	0	0	0	0	0			0	0	0	0	0	0	0	1	1	0	0	0	0	0	0	0	0	0	0	1	0	0	0	0	0	0	0	0	0	0	0	0	0	0	0	0
1085	2	63	1	69	0	0	8	1	0	0	0			0	0	0	0	0	0	0	1	1	1	0	0	0	1	0	0	0	0	0	0	0	0	0	0	0	0	0	0	0	0	0	0	0	0	0	0
1086	1	63	2	65	10	1	10	1	0	0	0			0	0	0	0	0	0	0	1	1	1	0	0	0	0	0	0	0	0	0	1	0	0	0	0	0	0	0	0	0	0	0	0	0	0	0	0
1087	2	47	1	80	4	0	0	0	0	0	0	intervertebral disc disease		0	0	0	0	0	0	0	0	0	1	0	0	0	0	1	0	0	0	0	0	1	0	0	0	0	0	0	0	0	0	0	0	0	0	0	0
1088	2	44	1	76	0	0	7	0	0	0	0			0	0	0	0	0	0	0	1	1	1	0	0	0	1	0	1	0	0	0	0	0	0	0	0	0	0	0	0	0	0	0	0	0	0	0	0
1089	1	62	13	70	0	0	10	1	0	0	0			0	0	0	1	0	1	0	0	0	0	0	0	0	0	0	0	0	0	0	0	0	0	0	0	0	0	0	0	0	0	0	0	0	0	0	0
1090	2	52	1	64	0	0	0	0	0	0	0			0	0	0	0	0	0	0	0	0	1	0	0	0	1	1	0	0	0	0	1	0	0	0	0	0	0	0	0	0	0	0	0	0	0	0	0
1091	1	53	1	54	0	0	0	0	0	0	0			0	0	0	0	0	0	0	0	0	1	0	0	0	1	1	0	0	0	0	1	0	0	0	0	0	1	1	0	0	0	0	0	0	0	0	0
1092	2	60	2	60	0	0	0	0	0	0	0			0	0	0	0	0	0	0	1	1	1	0	0	0	1	0	1	0	0	0	0	0	0	0	0	0	0	0	0	0	0	0	0	0	0	0	0
1093	2	67	2	71	30	1	0	0	0	0	0	gastroenteritis		0	0	0	0	0	0	0	0	0	1	0	0	0	0	1	1	0	1	0	1	0	1	0	0	0	0	0	0	0	0	0	0	0	0	0	0
1094	2	72	1	76	0	0	0	0	0	0	0	gastroenteritis		0	0	0	0	0	0	0	1	1	1	0	0	0	1	1	0	0	0	0	0	0	1	0	0	0	0	1	0	1	0	0	0	0	0	0	0
1095	2	60	2	62	0	0	0	0	0	0	0			0	0	0	0	0	0	0	1	1	0	0	0	0	1	0	0	0	0	0	0	0	0	0	0	0	0	0	0	0	0	0	0	0	0	0	0
1096	1	48	1	85	10	0	0	0	1	0	0			0	0	0	1	1	1	0	1	1	1	0	0	0	1	1	1	0	0	0	0	1	0	0	0	0	0	0	0	0	0	0	0	0	0	0	0
1097	2	46	1	70	0	0	0	0	0	0	0	intervertebral disc disease		0	0	0	0	0	0	0	0	0	1	0	0	0	1	1	0	0	0	0	1	0	0	0	0	0	0	0	0	0	0	0	0	0	0	0	0
1098	2	67	1	65	4	0	0	0	0	0	0	gastroenteritis		0	0	0	0	0	0	0	0	0	0	0	0	0	1	0	1	1	0	0	1	0	0	0	0	0	0	0	0	0	0	0	0	0	0	0	0
1099	2	51	1	63	9	1	0	0	0	0	1			0	0	0	0	0	0	0	1	1	1	0	0	0	0	0	1	0	0	0	0	0	0	0	0	0	0	1	0	0	0	0	0	0	0	0	0
1100	1	66	2	85	0	0	0	0	0	0	0	prostate disease		0	0	0	0	0	0	0	1	1	1	0	0	0	1	0	0	0	0	0	1	0	0	0	0	0	0	0	0	0	0	0	0	0	0	0	0
1101	1	45	1	85	0	0	0	0	0	0	0			0	0	0	1	0	1	0	0	0	1	0	0	0	1	1	1	0	1	0	1	1	1	1	0	0	0	0	1	0	0	0	0	0	0	0	0
1102	1	44	1	82	0	0	0	0	0	0	0	intervertebral disc disease		0	0	0	1	0	1	0	1	1	1	0	0	0	1	0	0	0	0	0	0	0	0	0	0	0	0	0	0	0	0	0	0	0	0	0	0
1103	2	71	1	64	0	0	0	0	0	0	0			0	0	0	0	0	0	0	1	1	1	0	0	0	1	0	1	0	0	0	1	0	0	0	0	0	0	0	0	0	1	0	0	0	0	0	0
1104	1	68	2	80	15	1	15	1	0	0	0			0	0	0	0	0	1	0	1	1	0	0	0	0	1	0	0	0	0	0	1	0	0	0	0	0	0	0	0	0	0	0	0	0	0	0	0
1105	2	62	10	61	0	0	0	0	0	0	1			0	0	0	0	0	0	0	0	0	1	0	0	1	1	1	0	0	1	0	0	0	0	0	0	0	0	0	0	0	0	0	0	0	0	0	0
1106	1	61	1	79	2	1	0	0	0	0	0			0	0	0	1	0	1	0	0	0	1	0	0	0	0	1	1	0	1	0	1	0	1	1	0	0	0	0	0	1	0	0	0	0	0	0	0
1107	1	53	1	90	7	1	0	0	0	0	0	prostate disease	intervertebral disc disease	0	0	0	0	0	1	0	1	1	1	0	0	0	1	1	1	0	1	0	1	0	1	1	0	0	0	0	0	1	0	0	0	0	0	0	0
1108	1	60	2	70	10	1	0	0	10	0	0	gastroenteritis		0	0	0	1	1	0	0	1	1	1	0	0	0	1	1	1	0	1	0	0	0	1	1	0	1	0	0	0	0	0	0	0	0	0	0	0
1109	2	63	1	85	8	1	0	0	0	0	0			0	0	0	0	0	0	0	1	1	0	0	0	0	1	1	1	0	1	0	1	0	0	0	0	0	0	0	0	0	0	0	0	0	0	0	0
1110	2	62	1	47	10	1	0	0	0	0	0	gastroenteritis	intervertebral disc disease	0	0	0	0	0	0	0	1	1	0	0	0	0	0	1	1	0	0	0	0	0	1	1	0	0	0	0	0	0	0	0	0	0	0	0	0
1111	1	72	1	77	0	0	0	0	0	0	0	gastroenteritis	prostate disease	0	0	0	0	0	1	0	1	1	0	0	0	0	0	0	0	0	0	0	1	0	0	0	0	0	0	0	0	0	0	0	0	0	0	0	0
1112	2	57	2	61	2	0	0	0	0	0	0	gastroenteritis	intervertebral disc disease	0	0	0	0	0	0	0	1	1	0	0	0	0	1	0	0	0	0	0	1	0	0	0	0	0	0	0	0	0	0	0	0	0	0	0	0
1113	2	53	1	65	0	0	0	0	0	0	0			0	0	0	0	0	0	0	0	0	0	0	0	0	0	0	0	0	0	0	1	0	0	0	0	0	0	0	0	0	0	0	0	0	0	0	0
1114	2	40	2	48	0	0	0	0	0	0	0			0	0	0	0	0	0	0	0	0	0	0	0	0	0	0	1	0	0	0	1	0	0	0	0	0	0	0	1	0	0	0	0	0	0	0	0
1115	1	44	1	75	10	1	0	0	0	0	0			0	0	0	1	0	1	0	1	1	1	0	0	0	1	0	0	0	0	0	0	0	0	0	0	0	0	0	0	0	0	0	0	0	0	0	0
1116	1	58	1	75	10	1	0	0	0	0	0	prostate disease		0	0	0	0	1	0	1	1	1	1	0	0	0	1	1	0	0	0	0	0	0	1	0	0	0	0	1	0	0	0	0	0	0	0	0	0
1117	2	53	1	69	2	0	0	0	0	0	1			0	0	0	0	0	0	0	1	1	1	0	0	0	0	0	0	0	0	0	0	0	1	0	0	0	0	0	0	0	0	0	0	0	0	0	0
1118	2	74	1	59	10	1	0	0	0	0	0			0	0	0	0	0	0	0	0	0	1	0	0	0	1	0	1	0	0	0	1	0	0	0	0	0	0	0	0	0	0	0	0	0	0	0	0
1119	2	73	1	60	14	1	10	1	0	0	0			0	0	0	0	0	0	0	0	0	1	0	0	0	1	1	0	0	0	0	0	0	0	0	0	0	0	1	0	0	0	0	0	0	0	0	0
1120	1	51	1	62	0	1	0	0	0	0	0			0	0	0	0	0	0	0	1	1	1	0	0	0	1	0	0	0	0	0	0	0	0	0	0	0	1	0	1	0	0	0	0	0	0	0	0
1121	2	60	2	65	0	0	0	0	3	0	0	gastroenteritis		0	0	0	0	0	0	0	0	0	0	0	0	0	1	0	0	0	0	0	0	0	1	0	0	0	0	0	0	0	0	0	0	0	0	0	0
1122	2	68	1	61	20	1	8	1	0	0	0	gastroenteritis		0	0	0	0	0	0	0	0	0	1	0	0	0	0	0	0	0	0	0	1	0	0	0	0	0	0	0	0	0	1	0	0	0	0	0	0
1123	1	45	1	70	0	0	0	0	0	0	0	gastroenteritis	intervertebral disc disease	0	0	0	0	0	0	0	0	0	0	0	0	0	0	0	0	0	0	0	0	0	0	0	0	0	0	0	1	0	0	0	0	0	0	0	0
1124	2	64	1	57	0	0	0	0	0	0	1	gastroenteritis		0	0	0	0	0	0	0	0	0	1	0	0	0	1	1	1	0	1	0	1	1	1	1	0	0	1	0	0	0	0	0	0	0	0	0	0
1125	2	59	1	56	0	0	0	0	3	0	0			0	0	0	0	0	0	0	0	0	0	0	0	0	0	1	1	0	0	0	0	0	0	0	0	0	0	0	0	0	0	0	0	0	0	0	0
1126	1	42	7	75	7	1	2	0	1	1	1			0	0	0	1	0	1	1	1	1	0	0	0	0	1	1	0	0	0	0	0	0	0	0	0	0	0	0	0	0	0	0	0	0	0	0	0
1127	1	65	1	75	0	0	0	0	0	0	0			0	0	0	0	0	0	0	0	0	0	0	0	0	1	0	0	0	0	0	0	0	0	0	0	0	0	0	0	0	0	0	0	0	0	0	0
1128	1	58	3	83	0	0	0	0	0	0	0	gastroenteritis		0	0	0	1	1	0	0	1	1	1	0	0	0	1	0	0	0	0	0	0	0	1	0	0	0	1	0	0	0	0	0	0	0	0	0	0
1129	1	61	1	85	0	0	0	0	0	0	0			0	0	0	1	0	1	0	0	0	0	0	0	0	0	0	0	0	0	1	0	0	0	0	0	0	0	0	0	0	1	0	0	0	0	0	0
1130	2	73	2	70	10	1	0	0	0	0	0			0	0	0	0	0	0	0	1	1	0	0	0	0	1	1	0	0	0	0	0	0	0	0	0	0	0	0	0	0	0	0	0	0	0	0	0
1131	2	60	1	60	0	0	0	0	0	0	0			0	0	0	0	0	0	0	1	1	0	0	0	0	1	1	0	0	0	0	1	0	1	0	0	0	0	0	0	1	0	0	0	0	0	0	0
1132	2	62	4	77	17	1	12	1	0	0	0			0	0	0	0	0	0	0	0	0	1	0	0	0	1	1	1	0	1	0	0	0	1	0	0	0	0	0	0	0	0	0	0	0	0	0	0
1133	2	51	1	65	0	0	0	0	0	0	0			0	0	0	0	0	0	0	0	0	0	0	0	0	1	1	0	0	0	0	1	0	0	0	0	0	0	0	0	0	0	0	0	0	0	0	0
1134	1	62	1	75	10	0	0	0	0	0	0	cholecystitis	intervertebral disc disease	0	0	0	0	0	0	0	1	1	0	0	0	0	1	0	0	0	1	1	0	0	1	1	0	0	0	0	0	0	0	0	0	0	0	0	0
1135	1	66	3	72	8	0	8	1	0	0	0	gastroenteritis		0	0	0	0	0	0	0	1	1	0	0	0	0	1	0	0	0	0	0	1	0	0	0	0	0	0	0	0	0	0	0	0	0	0	0	0
1136	2	72	1	60	0	0	0	0	0	0	0			0	0	0	0	0	0	0	0	0	1	0	0	0	1	1	0	0	0	0	1	0	1	1	0	1	0	0	0	0	0	0	0	0	0	0	0
1137	1	69	2	66	0	0	0	0	0	0	0	gastroenteritis		0	0	0	1	1	1	1	0	0	0	0	0	0	1	0	0	0	1	0	0	0	0	0	0	0	0	0	0	0	0	0	0	0	0	0	0
1138	2	42	1	55	1	1	0	0	0	0	0			0	0	0	0	0	0	0	0	0	1	0	0	0	1	1	1	0	0	0	0	0	1	1	0	0	0	0	1	0	0	0	0	0	0	0	0
1139	1	71	1	70	30	1	11	1	0	0	0			0	0	0	0	0	0	0	1	1	1	0	0	0	0	0	1	0	0	0	0	0	0	0	0	0	0	0	0	0	0	0	0	0	0	0	0
1140	2	73	2	68	20	1	15	1	0	0	0			0	0	0	0	0	0	0	1	1	1	0	0	0	1	1	0	0	0	0	0	0	1	0	0	0	0	0	0	1	0	0	0	0	0	0	0
1141	1	72	2	78	0	0	0	0	0	0	0			0	0	0	0	0	0	0	1	1	0	0	0	0	1	0	0	0	0	0	0	0	0	0	0	0	0	0	0	1	0	0	0	0	0	0	0
1142	2	69	3	67	0	0	0	0	0	0	0	gastroenteritis	intervertebral disc disease	0	0	0	0	0	0	0	0	0	0	0	0	0	1	1	1	0	0	0	0	0	0	0	0	0	0	0	0	0	0	0	0	0	0	0	0
1143	1	56	1	75	0	0	1	0	1	0	0	prostate disease		0	0	0	1	0	1	0	1	1	0	0	0	0	1	0	0	0	0	0	0	0	0	0	0	0	0	0	0	0	0	0	0	0	0	0	0
1144	1	62	1	80	20	1	0	0	0	0	0			0	0	0	0	0	0	0	0	0	0	0	0	0	1	0	0	0	1	0	0	1	1	0	0	0	0	0	0	0	0	0	0	0	0	0	0
1145	2	55	2	72	0	0	1	0	1	0	0	intervertebral disc disease		0	0	0	0	0	0	0	0	0	1	0	0	0	1	0	0	0	0	0	0	0	0	0	0	0	0	0	0	1	0	0	0	0	0	0	0
1146	2	53	1	72	7	0	0	0	0	0	0			0	0	0	0	0	0	1	1	1	0	0	0	0	1	1	0	0	0	0	1	0	1	0	0	0	0	0	1	0	0	0	0	0	0	0	0
1147	1	64	2	70	0	0	19	1	6	0	0	cholecystitis		0	0	0	1	0	0	0	0	0	0	0	0	0	1	1	0	0	0	0	1	0	1	1	0	0	0	0	0	0	0	0	0	0	0	0	0
1148	1	61	1	72	0	0	0	0	0	0	0			0	0	0	0	0	0	0	0	0	1	0	0	0	1	1	0	0	0	0	0	0	0	0	0	0	0	0	0	0	0	0	0	0	0	0	0
1149	1	49	1	78	2	1	0	0	0	0	0	gastroenteritis		0	0	0	0	0	0	0	0	0	0	0	0	0	1	1	0	0	0	0	0	0	0	0	0	0	0	0	0	0	0	0	0	0	0	0	0
1150	1	52	1	97	20	0	0	0	0	0	0			0	0	0	1	0	0	0	1	1	0	0	0	0	1	0	0	0	0	0	0	0	0	0	0	0	0	0	0	0	0	0	0	0	0	0	0
1151	2	64	2	65	10	1	0	0	7	0	0	cholecystitis		0	0	0	0	0	0	0	0	0	1	0	0	0	0	1	1	0	0	0	1	0	1	0	0	0	0	0	0	0	1	0	0	0	0	0	0
1152	1	47	1	75	10	0	0	0	0	0	0			0	0	0	1	0	1	0	0	0	0	0	0	0	1	0	0	0	0	0	1	0	0	0	0	0	0	1	0	0	0	0	0	0	0	0	0
1153	2	67	1	70	10	1	0	0	0	0	0	gastroenteritis		0	0	0	0	0	0	0	1	1	1	0	0	0	0	0	1	0	0	0	1	0	1	0	0	0	0	0	0	0	0	0	0	0	0	0	0
1154	2	59	2	77	0	0	0	0	0	0	0			0	0	0	0	0	0	0	1	1	1	0	0	0	1	0	0	0	0	0	0	0	1	0	0	0	0	0	0	0	0	0	0	0	0	0	0
1155	2	56	1	55	10	0	0	0	0	0	0			0	0	0	0	0	0	0	1	1	1	0	0	0	0	0	1	0	1	0	0	0	0	0	0	0	0	0	0	0	0	0	0	0	0	0	0
1156	1	41	1	90	1	1	0	0	4	0	0			0	1	0	0	0	1	0	1	1	0	0	0	0	1	1	1	0	0	0	1	1	1	1	0	0	0	0	0	0	0	0	0	0	0	0	0
1157	1	70	1	78	4	1	0	0	0	0	0			0	0	0	1	0	1	0	1	1	0	0	0	0	1	1	0	0	0	0	0	0	0	0	0	0	0	0	0	0	0	0	0	0	0	0	0
1158	1	74	1	70	0	0	0	0	0	0	0	gastroenteritis		0	0	0	0	1	1	0	1	1	0	0	0	0	1	0	1	0	0	0	0	0	1	0	0	0	0	0	0	0	0	0	0	0	0	0	0
1159	1	74	2	70	6	1	20	1	0	0	0	gastroenteritis		0	0	0	0	0	0	0	1	1	0	0	0	0	1	0	0	0	0	0	0	0	0	1	0	0	0	0	0	0	0	0	0	0	0	0	0
1160	1	51	1	95	30	1	0	0	0	0	0			0	1	0	0	0	1	0	1	1	0	0	0	0	1	0	0	0	0	0	0	0	0	0	0	0	0	0	0	0	0	0	0	0	0	0	0
1161	1	55	2	79	30	1	0	0	0	0	0			0	0	0	1	0	1	0	1	1	1	0	0	0	0	0	0	0	1	1	1	0	0	0	0	0	0	0	0	0	0	0	0	0	0	0	0
1162	1	70	5	90	16	1	16	1	0	0	0	gastroenteritis	prostate disease	0	0	0	0	0	1	1	1	1	0	0	0	0	1	1	0	0	0	0	1	0	0	0	0	0	0	0	0	0	0	0	0	0	0	0	0
1163	2	63	2	46	20	1	20	1	0	0	0			0	0	0	0	0	0	0	1	1	1	0	0	0	1	1	1	0	0	0	1	0	0	0	0	0	0	0	0	0	0	0	0	0	0	0	0
1164	1	71	1	70	15	1	0	0	0	0	0			0	0	0	1	0	1	0	0	0	1	0	0	0	1	0	0	0	0	0	0	0	1	0	0	0	0	0	0	0	0	0	0	0	0	0	0
1165	2	80	4	60	20	1	20	1	0	0	0			0	0	0	0	0	0	0	1	1	0	0	0	0	0	0	1	0	1	0	1	0	1	0	0	0	0	0	0	0	0	0	0	0	0	0	0
1166	1	67	1	70	12	1	0	0	0	0	0	chronic non-communicable lung disease	gallstones prostate disease	0	0	0	0	0	0	0	1	1	1	0	0	0	0	0	1	0	0	1	0	0	0	0	0	0	0	0	0	1	1	0	0	0	0	0	0
1167	1	83	1	70	2	1	0	0	0	0	0			0	0	0	0	0	1	0	1	1	0	0	0	0	1	1	0	0	0	0	1	0	0	0	0	0	0	0	0	0	0	0	0	0	0	0	0
1168	1	35	3	92	10	1	0	0	0	0	0			0	0	0	0	0	0	0	1	1	0	0	0	0	1	0	0	0	0	0	0	0	0	0	0	0	0	0	0	0	0	0	0	0	0	0	0
1169	1	67	1	86	3	1	0	0	0	0	0			0	0	0	1	1	1	1	1	1	1	0	0	0	1	1	0	0	0	0	0	0	0	0	0	0	0	0	0	0	1	0	0	0	0	0	0
1170	1	64	1	75	9	1	0	0	0	0	0			0	1	0	1	0	1	0	1	1	0	0	0	0	1	0	1	0	0	0	0	0	0	0	0	0	0	0	0	1	0	0	0	0	0	0	0
1171	2	67	1	65	0	0	0	0	0	0	0			0	0	0	0	0	0	0	1	1	0	0	0	0	0	1	1	0	0	0	0	0	0	0	0	0	0	0	0	0	0	0	0	0	0	0	0
1172	2	71	4	60	30	1	0	0	0	0	0	Gallstones		0	0	0	0	0	0	0	1	1	1	0	0	0	1	0	1	0	0	0	1	0	0	0	0	0	0	1	0	0	0	0	0	0	0	0	0
1173	2	63	1	67	0	0	0	0	0	0	0			0	0	0	0	0	0	0	1	1	0	0	0	0	1	1	0	0	0	0	1	0	1	0	0	0	0	0	0	0	0	0	0	0	0	0	0
1174	1	60	1	75	3	1	0	0	0	0	0			0	0	0	0	0	0	0	1	1	0	0	0	0	0	0	0	0	0	0	0	0	0	0	0	0	0	0	0	0	0	0	0	0	0	0	0
1175	1	55	4	84	0	0	0	0	0	0	0	gastroenteritis	chronic non-communicable lung disease	0	0	0	1	1	0	0	1	1	0	0	0	0	1	1	1	0	1	0	0	1	1	0	0	0	0	0	0	1	0	0	0	0	0	0	0
1176	1	79	2	70	0	0	20	1	0	0	0			0	0	0	0	0	0	0	1	1	0	0	0	0	1	1	0	0	0	0	0	0	1	0	0	0	0	0	0	0	0	0	0	0	0	0	0
1177	2	68	2	67	13	1	1	0	3	1	0			0	0	0	0	0	0	0	1	1	0	0	0	0	1	0	0	0	0	0	0	0	0	0	0	0	0	0	0	0	0	0	0	0	0	0	0
1178	1	75	1	92	8	1	4	1	0	0	0			0	0	0	1	1	1	1	1	1	1	0	0	0	1	1	0	0	1	0	1	1	1	0	0	0	0	1	0	1	0	0	0	0	0	0	0
1179	2	53	1	68	6	1	0	0	0	0	0			0	0	0	0	0	0	0	1	1	1	0	0	0	1	0	0	0	0	0	1	0	0	0	0	0	0	0	0	0	0	0	0	0	0	0	0
1180	2	70	3	68	0	0	0	0	0	0	1	gastroenteritis	intervertebral disc disease	0	0	0	0	0	0	0	1	1	1	0	0	0	0	1	1	0	1	0	0	1	1	1	0	0	0	0	0	1	0	0	0	0	0	0	0
1181	2	51	2	60	0	0	0	0	0	0	0	intervertebral disc disease		0	0	0	0	0	0	0	0	0	0	0	0	0	1	0	0	0	0	0	0	0	0	0	0	0	0	0	0	0	0	0	0	0	0	0	0
1182	2	83	2	70	2	1	0	0	0	0	0			0	0	0	0	0	0	0	1	1	0	0	0	0	1	1	1	1	0	0	0	0	0	0	0	0	0	0	1	1	0	0	0	0	0	0	0
1183	2	65	1	80	10	1	0	0	5	1	0	intervertebral disc disease		0	0	0	0	0	0	0	1	1	1	0	0	0	1	1	1	0	0	0	1	0	1	1	0	0	0	0	0	0	0	0	0	0	0	0	0
1184	2	63	1	69	0	0	0	0	0	0	0			0	0	0	0	0	0	0	1	1	1	0	0	0	1	1	1	0	0	0	0	0	0	0	0	0	0	0	0	0	0	0	0	0	0	0	0
1185	2	61	1	54	0	0	0	0	0	0	0			0	0	0	0	0	0	0	1	1	1	0	0	0	1	0	0	0	0	0	1	0	0	0	0	0	0	0	0	0	0	0	0	0	0	0	0
1186	1	64	6	66	0	0	0	0	0	0	1	intervertebral disc disease		0	0	0	0	1	1	0	1	1	0	0	0	0	1	1	1	0	0	0	1	0	1	0	0	0	0	0	0	0	0	0	0	0	0	0	0
1187	2	55	1	56	0	0	0	0	0	0	0	cholecystitis		0	0	0	0	0	0	0	0	0	1	0	0	0	1	0	1	0	1	0	0	0	0	0	0	0	0	0	0	0	0	0	0	0	0	0	0
1188	1	64	1	80	10	0	0	0	0	0	1	cholecystitis	intervertebral disc disease	0	0	0	0	0	0	0	1	1	0	0	0	0	1	1	1	0	1	0	1	0	0	0	0	0	0	0	0	0	0	0	0	0	0	0	0
1189	2	60	6	77	0	0	0	0	0	0	0			0	0	0	0	0	0	0	1	1	1	0	0	0	1	0	1	0	1	0	0	0	1	1	0	0	0	0	0	0	0	0	0	0	0	0	0
1190	1	80	1	80	10	1	0	0	0	0	1	intervertebral disc disease		0	0	0	1	1	1	1	1	1	0	0	0	0	1	1	1	0	1	1	1	0	0	0	0	0	0	0	0	0	0	0	0	0	0	0	0
1191	1	66	5	96	0	0	0	0	0	0	0	gastroenteritis	intervertebral disc disease	0	0	0	0	0	0	0	0	0	0	0	0	0	1	1	0	0	0	0	0	0	0	0	0	0	0	0	0	0	0	0	0	0	0	0	0
1192	2	63	1	55	20	1	0	0	0	0	0			0	0	0	0	0	0	0	1	1	1	0	0	0	1	1	0	0	1	0	0	1	1	1	0	0	0	0	0	0	0	0	0	0	0	0	0
1193	2	58	2	70	2	1	0	0	0	0	1	intervertebral disc disease		0	0	0	0	0	0	0	1	1	1	0	0	0	1	0	0	0	0	0	1	1	0	1	0	0	0	0	0	0	0	0	0	0	0	0	0
1194	1	49	1	81	0	0	0	0	0	0	0	gastroenteritis		0	0	0	1	1	1	1	1	1	1	0	0	0	1	0	1	0	0	0	0	0	1	0	0	0	0	1	1	0	0	0	0	0	0	0	0
1195	2	54	1	75	0	0	0	0	0	0	0			0	0	0	0	0	0	0	1	1	0	0	0	0	1	0	0	0	0	0	1	1	1	1	0	0	0	0	0	0	0	0	0	0	0	0	0
1196	2	73	1	81	19	1	0	0	0	0	0	chronic non-communicable lung disease	intervertebral disc disease	0	0	0	0	0	0	0	1	1	1	0	0	0	1	1	1	0	0	0	0	1	1	1	0	0	0	0	1	0	0	0	0	1	0	0	0
1197	2	47	1	65	0	0	0	0	0	0	0	gastroenteritis	cholecystitis	0	0	0	0	0	0	0	0	0	0	0	0	0	1	0	1	0	0	0	0	0	0	0	0	0	0	0	0	0	0	0	0	0	0	0	0
1198	2	58	9	56	15	1	0	0	0	0	0			0	0	0	0	0	0	0	1	1	1	0	0	0	1	1	0	0	0	0	1	0	1	0	0	0	0	1	0	0	0	0	0	0	0	0	0
1199	1	48	3	72	0	0	0	0	0	0	0			0	0	0	1	0	1	0	1	1	0	0	0	0	1	1	1	0	0	0	0	1	0	1	0	0	0	0	0	1	0	0	0	0	0	0	0
1200	2	74	2	60	30	1	0	0	0	0	0	gastroenteritis		0	0	0	0	0	0	0	1	1	1	0	0	0	1	1	1	0	0	0	1	0	0	0	0	0	0	0	1	0	1	0	0	0	0	0	0
1201	1	74	1	70	5	0	0	0	0	0	0			0	0	0	0	0	0	0	1	1	0	0	0	0	1	0	0	0	0	0	0	0	0	0	0	0	0	0	0	1	0	0	0	0	0	0	0
1202	3	78	1	70	14	0	14	0	0	0	0			0	0	0	0	0	0	0	1	1	0	0	0	0	1	0	0	0	0	0	0	0	0	0	0	0	0	0	0	0	0	0	0	0	0	0	0
1203	2	64	2	82	0	0	0	0	0	0	0			0	0	0	0	0	0	0	1	1	0	0	0	0	1	1	1	0	0	0	1	0	1	0	0	0	0	0	0	0	0	0	0	0	0	0	0
1204	2	74	3	55	24	1	0	0	0	0	0	gastroenteritis		0	0	0	0	0	0	0	1	1	1	0	0	0	1	1	0	0	0	0	1	0	0	0	0	0	0	0	0	0	0	0	0	0	0	0	0
1205	1	51	1	78	8	1	0	0	0	0	0			0	0	0	0	0	0	0	1	1	0	0	0	0	0	1	0	0	1	0	1	1	1	1	0	1	0	0	1	0	0	0	0	0	0	0	0
1206	1	62	3	63	0	0	0	0	1	0	0			0	0	0	1	1	1	0	1	1	1	0	0	0	1	1	0	0	1	0	0	0	0	0	0	0	0	0	0	1	0	0	0	0	0	0	0
1207	1	64	2	90	10	1	10	1	0	0	1			0	0	0	0	0	0	0	1	1	0	0	0	0	0	0	0	0	0	0	0	0	0	0	0	0	0	0	1	0	1	0	0	0	0	0	0
1208	1	64	2	73	20	0	1	0	0	0	0	intervertebral disc disease		0	0	0	0	0	0	0	1	1	0	0	0	0	0	1	0	0	0	0	0	0	0	0	0	0	0	0	0	1	1	0	0	0	0	0	0
1209	2	75	9	65	14	1	0	0	0	0	0	gastroenteritis	cholecystitis	0	0	0	0	0	0	0	0	0	1	0	0	0	1	0	1	0	0	0	0	0	1	1	0	0	0	0	0	0	0	0	0	0	0	0	0
1210	1	81	14	61	12	1	0	0	1	0	1			0	0	0	0	0	0	0	1	1	0	0	0	0	0	0	1	1	0	0	1	0	0	0	0	0	0	0	0	0	0	0	0	0	0	0	0
1211	1	56	1	85	0	0	0	0	0	0	0			0	0	0	1	1	1	0	1	1	1	0	0	0	1	0	1	0	0	0	0	0	0	0	0	0	0	0	0	0	0	0	0	0	0	0	0
1212	2	66	1	70	0	0	0	0	2	1	0			0	0	0	0	0	0	0	0	0	1	0	0	0	1	0	0	0	0	0	0	1	0	0	0	0	0	0	0	0	0	0	0	0	0	0	0
1213	2	67	1	63	0	0	0	0	0	0	0			1	0	0	0	0	0	0	1	1	1	0	0	0	1	1	0	0	0	0	0	0	1	1	0	0	0	0	1	0	0	0	0	0	0	0	0
1214	1	48	2	70	0	0	0	0	0	0	0	gastroenteritis		0	0	0	0	0	0	0	1	1	0	0	0	0	1	1	0	0	0	0	0	0	0	0	0	0	0	0	1	0	0	0	0	0	0	0	0
1215	1	62	3	72	1	1	3	1	0	0	0			0	0	0	1	1	1	0	1	1	0	0	0	0	1	0	0	0	1	0	1	0	0	0	0	0	0	0	0	0	0	0	0	0	0	0	0
1216	1	66	1	50	7	1	0	0	0	0	1	gastroenteritis		0	0	0	0	0	1	0	1	1	0	0	0	0	1	0	1	0	1	0	0	0	0	0	0	0	0	0	0	0	0	0	0	0	0	0	0
1217	1	59	5	81	27	1	4	1	0	0	0	gastroenteritis		0	0	0	1	0	1	1	1	1	0	0	0	0	1	0	0	0	0	0	0	0	0	0	0	0	0	0	0	0	0	0	0	0	0	0	0
1218	1	47	1	68	0	0	0	0	0	0	0			0	0	0	1	0	1	0	1	1	1	0	0	0	1	0	0	0	0	0	0	0	0	0	0	0	0	1	0	0	0	0	0	0	0	0	0
1219	1	52	1	75	1	1	1	0	3	0	0	Gallstones		0	0	0	1	0	1	0	1	1	1	0	0	0	1	1	0	0	0	0	1	0	1	1	0	0	0	0	1	0	0	0	0	0	0	0	0
1220	1	59	1	87	4	0	8	1	0	0	1			0	0	0	1	0	1	0	1	1	0	0	0	0	1	0	0	0	0	0	0	0	0	0	0	0	0	0	0	0	0	0	0	0	0	0	0
1221	2	66	2	65	0	0	20	0	1	0	0	cholecystitis		0	0	0	0	0	0	0	1	1	0	0	0	0	1	1	0	0	0	0	0	0	0	1	0	0	0	0	0	0	0	0	0	0	0	0	0
1222	2	79	2	66	20	1	30	1	0	0	0	intervertebral disc disease		0	0	0	0	0	0	0	0	0	0	0	0	0	1	1	1	0	0	0	0	0	0	0	0	0	0	0	0	0	0	0	0	0	0	0	0
1223	1	57	1	64	1	0	0	0	0	0	0			0	0	0	0	0	0	0	1	1	1	0	0	0	1	0	0	0	0	0	0	0	1	0	0	0	0	0	0	0	0	0	0	0	0	0	0
1224	2	59	3	65	8	1	0	0	0	0	0			0	0	0	0	0	0	0	1	1	1	0	0	0	1	0	0	0	0	0	0	0	0	0	0	0	0	0	0	0	0	0	0	0	0	0	0
1225	2	83	2	60	4	1	0	0	6	0	0			0	0	0	1	1	0	0	1	1	1	0	0	0	1	0	0	0	0	0	1	0	1	0	0	0	0	0	0	1	0	0	0	0	0	0	0
1226	2	65	1	62	0	0	0	0	0	0	0	gastroenteritis		0	0	0	0	0	0	0	0	0	0	0	0	1	0	1	0	0	0	0	0	0	0	0	0	0	0	1	0	0	1	0	0	0	0	0	0
1227	1	80	1	72	10	1	0	0	0	0	0			0	0	0	0	0	0	0	1	1	1	0	0	0	1	1	1	0	0	0	0	0	1	0	0	0	0	0	0	0	0	0	0	0	0	0	0
1228	2	77	1	57	0	0	0	0	0	0	1			0	0	0	0	0	0	0	1	1	0	0	0	0	1	0	0	0	0	0	1	0	0	0	0	0	0	0	0	0	0	0	0	0	0	0	0
1229	2	76	1	60	10	0	0	0	0	0	0			0	0	0	0	0	0	0	1	1	1	0	0	0	1	0	0	0	0	0	0	0	0	0	0	0	0	0	0	0	0	0	0	0	0	0	0
1230	1	52	1	75	10	1	13	1	0	0	0			0	0	0	0	0	0	0	0	0	0	0	0	0	0	0	0	0	0	0	0	0	0	0	0	0	0	0	0	0	0	0	0	0	0	0	0
1231	1	53	1	76	1	0	1	0	20	0	1			0	0	0	1	0	0	0	1	1	0	0	0	0	0	0	0	0	0	0	0	0	0	0	0	0	0	0	0	0	0	0	0	0	0	0	0
1232	2	60	1	61	10	1	7	1	6	1	0			0	0	0	0	0	0	0	1	1	1	0	0	0	1	0	0	0	0	0	1	0	1	1	0	0	0	0	0	0	1	0	0	0	0	0	0
1233	1	68	2	80	2	1	2	1	10	0	0			0	0	0	0	0	0	0	1	1	0	0	0	0	1	1	1	0	0	0	0	1	0	0	0	0	0	0	0	0	0	0	0	0	0	0	0
1234	1	70	1	70	0	0	0	0	0	0	0			0	0	0	0	0	0	0	1	1	1	0	0	0	1	1	0	0	0	0	0	0	0	0	0	0	0	0	0	0	0	0	0	0	0	0	0
1235	1	58	1	75	2	0	0	0	0	0	0			0	0	0	1	0	1	0	1	1	0	0	0	0	1	0	0	0	0	0	0	0	0	0	0	0	0	0	0	0	0	0	0	0	0	0	0
1236	1	48	1	76	0	0	0	0	0	0	0			0	0	0	0	0	0	0	1	1	0	0	0	0	0	0	0	0	0	0	1	0	0	0	0	0	0	0	0	0	0	0	0	0	0	0	0
1237	1	58	3	76	20	0	15	0	0	0	0			0	0	0	0	0	0	0	1	1	0	0	0	0	1	1	1	0	0	0	1	0	0	0	0	0	0	0	0	0	0	0	0	0	0	0	0
1238	2	73	6	55	10	1	0	0	0	0	0			0	0	0	0	0	0	0	1	1	0	0	0	0	0	0	1	0	0	0	0	1	1	0	0	1	0	0	0	0	0	0	0	0	0	0	0
1239	2	63	1	65	20	1	0	0	0	0	0			0	0	0	0	0	0	0	0	0	1	0	0	0	0	1	1	0	0	0	1	0	1	0	0	0	0	0	0	0	0	0	0	0	0	0	0
1240	1	59	3	74	0	0	0	0	0	0	0	gastroenteritis		0	0	0	1	0	0	0	1	1	1	0	0	0	1	1	0	0	0	0	0	0	1	1	0	0	0	0	0	0	0	0	0	0	0	0	0
1241	1	60	1	64	10	1	0	0	0	0	0	gastroenteritis		0	0	0	0	0	1	0	1	1	1	0	0	0	1	0	0	0	0	0	1	1	1	0	0	0	0	0	0	0	0	0	0	0	0	0	0
1242	2	57	9	65	8	1	8	0	0	0	0			0	0	0	0	0	0	0	1	1	1	0	0	0	0	1	0	0	0	0	0	0	0	0	0	0	0	0	0	0	0	0	0	0	0	0	0
1243	2	65	6	75	10	1	10	0	0	0	1	chronic kidney disease	intervertebral disc disease	0	0	0	0	0	0	0	1	1	0	0	0	0	1	0	0	0	0	0	0	0	0	0	0	0	0	0	0	0	0	0	0	0	0	0	0
1244	1	75	3		0	0	0	0	0	0	0			0	0	0	0	0	0	0	1	1	0	0	0	0	0	0	0	0	0	0	0	0	0	0	0	0	0	0	0	0	0	0	0	0	0	0	0
1245	1	61	1	80	10	0	0	0	0	0	0	gastroenteritis disc disease	chronic non-communicable lung disease	0	0	0	1	0	1	0	1	1	0	0	0	0	1	1	0	0	0	0	0	0	0	0	0	0	0	0	0	0	0	0	0	0	0	0	0
1246	2	67	1	75	12	1	0	0	0	0	0			0	0	0	0	0	0	0	1	1	0	0	0	0	1	0	0	0	0	0	0	0	0	0	0	0	0	0	0	0	0	0	0	0	0	0	0
1247	2	75	1	48	0	0	0	0	0	0	0			0	0	0	0	0	0	0	1	1	0	0	0	0	0	0	0	0	0	0	0	0	0	0	0	0	0	0	0	0	0	0	0	0	0	0	0
1248	2	66	1	65	30	1	10	1	0	0	1	chronic kidney disease		0	0	0	0	0	0	0	1	1	1	0	1	0	0	0	1	0	1	0	0	0	1	0	0	1	0	1	1	0	0	0	0	0	0	0	0
1249	2	66	5	64	11	1	0	0	7	0	0	gastroenteritis	intervertebral disc disease	0	0	0	0	0	0	0	0	0	0	0	0	0	1	1	1	0	0	1	0	0	0	0	0	0	0	0	1	0	0	0	0	0	0	0	0
1250	1	65	1	78	10	1	10	0	0	0	0			0	0	0	0	0	0	0	0	0	1	0	0	0	0	1	0	0	1	0	0	0	0	0	0	1	0	0	0	0	0	0	0	0	0	0	0
1251	1	73	1	93	5	0	1	0	0	0	0	prostate disease		0	0	0	0	0	0	0	1	1	0	0	0	0	0	1	0	0	0	0	1	0	1	1	0	0	0	0	1	0	0	0	0	0	0	0	0
1252	1	60	1	72	20	0	0	0	0	0	0			0	0	0	0	0	0	0	1	1	0	0	0	0	0	0	0	0	0	0	0	0	0	0	0	0	0	0	0	0	0	0	0	0	0	0	0
1253	1	59	1	75	0	0	0	0	0	0	0			0	0	0	0	0	0	0	1	1	0	0	0	0	0	0	0	0	1	0	1	0	1	0	0	0	0	0	0	0	0	0	0	0	0	0	0
1254	1	53	2	102	8	1	0	0	0	0	0			0	0	0	0	0	0	0	1	1	0	0	0	0	1	1	1	0	0	0	0	0	0	0	0	0	0	0	0	0	0	0	0	0	0	0	0
1255	2	69	2	59	0	0	12	0	0	0	0	cholecystitis		0	0	0	0	0	0	0	1	1	1	0	0	0	1	0	0	0	0	0	0	0	0	0	0	0	0	0	0	0	0	0	0	0	0	0	0
1256	1	58	3	85	3	0	0	0	0	0	0	cholecystitis		0	0	0	1	1	1	1	1	1	0	0	0	0	1	1	0	0	0	0	0	0	1	0	0	0	0	0	0	0	0	0	0	0	0	0	0
1257	1	74	8	65	8	0	5	0	0	0	0	prostate disease		0	0	0	0	0	0	0	1	1	1	0	0	0	1	0	0	0	0	0	1	0	0	0	0	0	0	1	0	0	0	0	0	0	0	0	0
1258	1	76	1	74	10	1	0	0	0	0	0			0	0	0	0	0	0	0	1	1	1	0	0	0	1	1	0	0	0	0	0	0	1	0	0	0	0	0	0	0	1	0	0	0	0	0	0
1259	1	70	1	64	1	0	0	0	0	0	0	Gallstones		0	0	0	0	0	0	0	0	0	0	0	0	0	0	0	0	0	0	0	0	0	0	0	0	0	0	1	0	0	0	0	0	0	0	0	0
1260	1	54	3	80	20	1	0	0	0	0	0			0	1	0	1	0	1	1	1	1	1	0	0	0	1	0	0	0	0	0	0	0	0	0	0	0	0	0	0	0	0	0	0	0	0	0	0
1261	1	86	1	68	10	0	0	0	0	0	0			0	0	0	0	0	0	0	1	1	0	0	0	0	1	0	1	0	0	0	0	0	0	0	0	0	0	0	0	0	0	0	0	0	0	0	0
1262	2	75	1	55	30	1	30	1	0	0	0			0	0	0	0	0	0	0	1	1	1	0	0	0	0	1	1	0	0	0	0	0	0	0	0	0	0	0	0	1	0	0	0	0	0	0	0
1263	1	57	1	86	0	0	0	0	0	0	0			0	0	0	0	0	1	0	1	1	1	0	0	0	0	0	0	0	0	0	1	0	0	1	0	0	0	0	0	0	0	0	0	0	0	0	0
1264	2	66	3	37	0	0	0	0	0	0	0			0	0	0	1	0	0	0	1	1	0	0	0	0	1	1	1	0	0	0	0	0	0	0	0	0	0	0	0	1	0	0	0	0	0	0	0
1265	2	58	1	89	2	1	1	0	1	0	0	intervertebral disc disease		0	0	0	0	0	0	0	1	1	0	0	0	0	1	1	0	0	0	0	0	0	0	0	0	0	0	0	0	0	1	0	0	0	0	0	0
1266	1	70	1	80	10	1	10	1	0	0	0	cholecystitis		0	0	0	0	0	0	0	0	0	0	0	0	0	0	0	1	0	1	0	0	0	0	1	0	0	0	0	0	0	1	0	0	0	0	0	0
1267	1	43	2	90	2	1	0	0	0	0	0			0	0	0	0	0	1	1	1	1	0	0	0	0	1	0	1	0	1	0	1	0	1	0	0	0	0	0	0	0	0	0	0	0	0	0	0
1268	2	58	2	60	13	1	0	0	0	0	0			0	0	0	0	0	0	0	1	1	0	0	0	0	0	0	1	0	0	0	1	0	0	0	0	0	0	0	0	0	0	0	0	0	0	0	0
1269	2	70	1	58	3	1	0	0	2	0	0			0	0	0	0	0	0	0	1	1	1	0	0	0	1	1	1	0	1	0	1	0	1	0	0	0	0	0	0	0	0	0	0	0	0	0	0
1270	1	83	2	75	10	0	0	0	0	0	0			0	0	0	0	0	0	0	0	0	0	0	0	0	0	0	0	0	0	0	0	0	0	0	0	0	0	0	0	0	0	0	0	0	0	0	0
1271	1	66	1	69	1	0	5	0	0	0	0			0	0	0	0	0	0	0	1	1	1	0	0	0	1	1	0	0	0	0	1	0	1	1	0	0	0	0	0	0	1	0	0	0	0	0	0
1272	1	67	5	61	5	1	2	1	0	0	1			0	0	0	1	1	1	1	1	1	0	0	0	0	1	0	0	0	0	0	0	0	0	0	0	0	0	0	0	0	0	0	0	0	0	0	0
1273	1	62	1	74	7	1	7	1	0	0	0			0	0	0	1	1	1	0	0	0	0	0	0	0	1	1	1	0	0	0	1	0	1	0	0	0	0	0	0	0	0	0	0	0	0	0	0
1274	1	60	1	80	2	1	0	0	0	0	0			0	0	0	1	0	0	0	0	0	0	0	0	0	1	0	1	0	0	0	0	0	0	0	0	0	0	0	0	0	0	0	0	0	0	0	0
1275	1	61	1	100	3	0	0	0	0	0	0			0	0	0	0	0	0	0	1	1	0	0	0	0	1	1	0	0	1	0	0	0	1	0	0	0	0	0	0	0	1	0	0	0	0	0	0
1276	2	67	2	67	5	1	15	1	0	0	0			0	0	0	0	0	0	0	1	1	0	0	0	0	1	1	0	0	0	0	1	0	0	0	0	0	0	0	0	0	0	0	0	0	0	0	0
1277	2	67	1	70	8	1	8	1	0	0	0			0	0	0	0	0	0	0	1	1	1	0	0	0	1	0	0	0	0	0	0	0	0	0	0	0	0	0	0	0	0	0	0	0	0	0	0
1278	1	64	4	75	18	1	10	0	13	0	0			0	0	0	1	1	0	0	1	1	0	0	0	0	0	0	1	0	0	0	0	0	0	0	0	0	0	0	0	0	0	0	0	0	0	0	0
1279	1	61	1	68	0	0	1	0	0	0	0			0	0	0	1	0	1	1	0	0	0	0	0	0	1	0	0	0	0	0	0	0	0	0	0	0	0	0	0	0	0	0	0	0	0	0	0
1280	1	66	1	78	30	1	0	0	0	0	0	cholecystitis		0	0	0	0	0	0	0	1	1	0	0	0	0	1	0	0	0	0	0	0	0	0	0	0	0	0	0	0	0	0	0	0	0	0	0	0
1281	1	74	2	60	5	0	6	0	0	0	0			0	0	0	1	0	0	0	1	1	0	0	0	0	1	0	0	0	0	0	0	0	0	0	0	0	0	0	0	1	0	0	0	0	0	0	0
1282	2	66	1	69	0	0	0	0	0	0	0			0	0	0	0	0	0	0	1	1	0	0	0	0	1	0	0	0	0	0	0	0	0	0	0	0	0	0	0	0	1	0	0	0	0	0	0
1283	2	60	3	60	5	0	0	0	0	0	0			0	0	0	0	0	0	0	1	1	0	0	0	0	1	1	1	0	0	0	0	0	0	0	0	0	0	0	0	0	0	0	0	0	0	0	0
1284	1	65	1	82	10	0	10	1	0	0	0			0	0	0	0	0	0	0	1	1	0	0	0	0	0	1	0	0	1	0	0	0	0	0	0	0	0	0	0	0	0	0	0	0	0	0	0
1285	1	73	2	58	10	1	0	0	0	0	0	intervertebral disc disease		0	0	0	1	0	1	0	1	1	0	0	0	0	0	1	1	0	0	0	0	0	0	0	0	0	0	0	0	0	0	0	0	0	0	0	0
1286	1	71	3	70	0	0	20	1	0	0	0			0	0	0	0	0	0	0	1	1	0	0	0	0	1	1	0	0	0	0	0	0	0	0	0	0	0	0	0	1	0	0	0	0	0	0	0
1287	2	64	5	65	3	1	15	1	0	0	0			0	0	0	0	0	0	0	1	1	1	0	0	0	0	0	0	0	0	0	0	0	0	0	0	0	0	0	0	0	0	0	0	0	0	0	0
1288	1	55	1	78	4	1	0	0	0	0	0			0	0	0	0	0	0	0	1	1	0	0	0	0	1	0	0	0	0	0	0	0	0	0	0	0	0	0	0	0	0	0	0	0	0	0	0
1289	1	73	9	60	10	1	0	0	0	0	0	gastroenteritis		0	0	0	0	0	0	0	0	0	0	0	0	0	0	0	1	0	0	0	1	0	1	1	0	0	0	1	0	0	1	0	0	0	0	0	0
1290	1	66	1	80	0	0	0	0	0	0	0			0	0	0	0	0	0	0	1	1	0	0	0	0	0	0	0	0	0	0	0	0	0	0	0	0	0	1	0	0	0	0	0	0	0	0	0
1291	2	60	4	65	10	1	8	1	0	0	0			0	0	0	0	0	0	0	1	1	0	0	0	0	0	0	0	0	0	0	0	0	0	0	0	0	0	0	0	0	0	0	0	0	0	0	0
1292	1	56	2	71	0	0	0	0	0	0	0			0	0	0	1	0	0	0	1	1	1	0	0	0	0	1	0	0	0	0	1	0	0	0	0	0	0	0	0	1	0	0	0	0	0	0	0
1293	1	61	1	65	1	1	0	0	0	0	0			0	0	0	1	0	1	0	0	0	0	0	0	0	0	0	0	0	0	0	0	0	1	1	0	0	0	0	0	0	0	0	0	0	0	0	0
1294	1	50	1	65	0	0	0	0	0	0	0			0	0	0	1	0	1	0	1	1	0	0	0	0	1	0	0	0	0	0	0	0	0	0	0	0	0	0	0	0	0	0	0	0	0	0	0
1295	1	60	1	80	10	1	4	0	0	0	0			0	0	0	0	0	0	0	1	1	0	0	0	0	1	0	0	0	0	0	1	0	0	0	0	0	0	0	0	0	0	0	0	0	0	0	0
1296	2	76	1	70	25	1	2	1	0	0	0			0	0	0	0	0	0	0	0	0	1	0	0	0	0	1	0	0	0	0	0	0	1	1	0	0	0	1	0	0	0	0	0	0	0	0	0
1297	2	60	4	66	9	1	0	0	0	0	0			0	0	0	0	0	0	0	1	1	1	0	0	0	1	0	1	0	0	0	0	0	0	0	0	0	0	0	0	0	0	0	0	0	0	0	0
1298	1	58	3	70	0	0	0	0	1	0	0	gastroenteritis	intervertebral disc disease	0	0	0	1	1	0	0	1	1	1	0	0	0	0	1	1	1	1	0	1	0	1	1	0	0	0	0	0	0	0	0	0	0	0	0	0
1299	2	68	3	75	3	1	0	0	3	0	1	intervertebral disc disease		0	0	0	0	0	0	0	1	1	0	0	0	0	1	0	1	0	0	0	0	1	1	1	0	0	0	0	0	0	0	0	0	0	0	0	0
1300	2	68	3	75	3	1	0	0	3	0	1	intervertebral disc disease		0	0	0	0	0	0	0	1	1	0	0	0	0	0	0	1	0	0	0	0	1	1	1	0	0	0	0	0	0	0	0	0	0	0	0	0
1301	2	70	1	65	20	1	0	0	0	0	0			0	0	0	0	0	0	0	1	1	1	0	0	0	1	1	1	0	1	0	0	0	0	0	0	0	0	0	0	0	0	0	0	0	0	0	0
1302	1	62	1	73	0	0	1	0	0	0	0	Gallstones		0	0	0	1	1	0	0	1	1	1	0	0	0	1	1	0	0	1	0	1	0	1	0	0	0	0	0	0	0	0	0	0	0	0	0	0
1303	2	65	3	62	10	1	0	0	0	0	1	gastroenteritis		0	0	0	0	0	0	0	1	1	1	0	0	0	1	0	1	0	0	1	0	0	0	0	0	0	0	0	0	0	1	0	0	0	0	0	0
1304	2	62	1	72	0	0	20	0	0	0	0			0	0	0	0	0	0	0	1	1	0	0	0	0	1	0	1	0	0	0	1	0	0	0	0	0	0	0	0	0	0	0	0	0	0	0	0
1305	2	76	2	62	20	1	0	0	10	1	0	Gallstones		0	1	0	0	0	0	0	0	0	0	0	1	0	1	0	1	0	1	0	0	0	0	0	0	0	0	0	0	0	0	0	0	0	0	0	0
1306	1	53	2	75	0	0	0	0	0	0	0			0	0	0	1	0	1	0	0	0	1	0	0	0	1	1	0	0	0	0	0	0	0	0	0	0	0	0	0	0	0	0	0	0	0	0	0
1307	2		1	70	40	1	20	1	0	0	0			0	0	0	0	0	0	0	0	0	1	0	0	0	0	0	0	0	0	0	0	0	0	0	0	0	0	0	0	0	0	0	0	0	0	0	0
1308	2	69	2	55	0	0	0	0	0	0	0			1	0	0	0	0	0	0	0	0	1	0	0	1	1	1	0	0	0	0	1	0	0	0	0	0	0	1	0	0	0	0	0	0	0	0	0
1309	2	70	1	77	1	0	10	1	0	0	0			0	0	0	0	0	0	0	1	1	0	0	0	0	0	1	0	0	0	0	0	0	0	0	0	0	0	0	0	0	0	0	0	0	0	0	0
1310	1	65	2	78	0	0	1	0	0	0	0			0	0	0	1	0	1	0	1	1	1	0	0	0	1	1	1	0	1	0	1	0	1	0	0	0	0	1	1	0	0	0	0	0	0	0	0
1311	2	70	2	65	20	0	0	0	0	0	0			0	0	0	0	0	0	0	0	0	0	0	1	0	1	1	1	0	0	0	1	0	1	1	0	0	0	1	0	0	0	0	0	0	0	0	0
1312	2	67	1	52	1	0	0	0	0	0	0			0	0	0	0	0	0	0	1	1	0	0	0	0	1	0	1	0	0	0	0	0	0	0	0	0	0	0	0	0	0	0	0	0	0	0	0
1313	2	73	1	62	10	1	0	0	0	0	0	cholecystitis		0	0	0	0	0	0	0	0	0	1	0	0	0	1	0	1	0	0	0	1	0	1	1	0	0	0	0	0	0	1	0	0	0	0	0	0
1314	2	66	1	65	6	1	0	0	3	0	0			0	0	0	0	0	0	0	1	1	1	0	0	0	1	1	1	0	0	1	0	0	0	0	0	0	0	0	0	0	0	0	0	0	0	0	0
1315	2	72	1	77	0	0	0	0	0	0	0			0	0	0	0	0	0	0	1	1	0	0	0	0	1	1	0	0	1	0	0	0	0	0	0	0	0	1	0	0	0	0	0	0	0	0	0
1316	1	59	1	68	0	0	0	0	0	0	0	gastroenteritis		0	0	0	0	0	0	0	1	1	0	0	0	0	1	1	0	0	0	0	0	0	0	0	0	1	0	0	0	0	0	0	0	0	0	0	0
1317	1	52	1	82	1	0	1	0	0	0	0			0	0	0	0	0	0	0	1	1	0	0	0	0	1	1	1	0	1	0	0	0	1	1	0	0	0	0	0	0	0	0	0	0	0	0	0
1318	2	69	1	70	10	1	8	1	10	0	0			0	0	0	0	0	0	0	1	1	1	0	0	0	1	0	1	0	0	0	0	0	1	0	0	0	0	0	0	0	0	0	0	0	0	0	0
1319	2	57	1	49	0	0	0	0	0	0	0	chronic noncommunicable lung disease		0	0	0	0	0	0	0	1	1	1	0	1	0	0	0	0	0	0	0	1	0	0	0	0	0	0	0	0	0	0	0	0	0	0	0	0
1320	2	65	1	73	6	1	6	1	0	0	0			0	0	0	0	0	0	0	1	1	0	0	0	1	1	1	0	0	0	0	1	0	0	0	0	0	0	0	0	0	0	0	0	0	0	0	0
1321	1	69	1	120	0	0	0	0	0	0	0	prostate disease	intervertebral disc disease	0	0	0	0	0	0	0	0	0	1	0	0	0	1	1	1	0	0	0	0	0	0	0	0	0	0	0	1	0	1	0	0	0	0	0	0
1322	2	75	5	79	40	1	0	0	0	0	0			0	0	0	0	0	0	0	0	0	0	0	0	0	1	0	0	0	0	0	1	0	0	0	0	0	0	1	0	0	0	0	0	0	0	0	0
1323	1	61	1	70	0	0	0	0	10	1	1	intervertebral disc disease		0	0	0	0	0	0	0	1	1	0	0	0	0	0	0	1	0	0	1	1	0	0	0	0	0	0	0	0	0	0	0	0	0	0	0	0
1324	2	58	1	74	0	0	10	1	0	0	0			0	0	0	0	0	0	0	0	0	1	0	0	0	1	1	0	0	0	0	1	0	0	0	0	0	0	0	0	0	0	0	0	0	0	0	0
1325	2	67	5	74	17	1	0	0	0	0	1	gastroenteritis	arthritis	0	0	0	0	0	0	0	1	1	1	0	0	0	1	0	1	0	1	0	1	0	1	0	0	0	0	1	0	0	0	0	0	0	0	0	0
1326	2	79	1	57	1	0	2	0	0	0	0	gastroenteritis		0	0	0	0	0	0	0	1	1	1	0	0	0	0	0	0	0	0	0	0	0	0	0	0	0	0	1	0	0	0	0	0	0	0	0	0
1327	2	66	1	70	30	1	0	0	0	0	1	arthritis	intervertebral disc disease	0	1	0	0	0	0	0	1	1	1	0	0	0	0	1	0	0	0	0	1	0	0	0	0	0	0	0	0	0	0	0	0	0	0	0	0
1328	2	76	1	55	20	0	0	0	0	0	0	gastroenteritis		0	1	0	0	0	0	0	1	1	0	0	0	0	1	1	1	0	0	0	0	0	0	0	0	0	0	0	0	0	0	0	0	0	0	0	0
1329	1	75	1	66	7	1	0	0	3	0	0			0	0	0	0	0	0	0	1	1	1	0	0	0	1	1	0	0	0	1	1	0	1	1	0	0	0	0	0	0	0	0	0	0	0	0	0
1330	1	50	1	86	10	1	0	0	0	0	0	gastroenteritis	prostate disease	0	0	0	1	0	1	0	1	1	1	0	0	0	1	1	0	0	0	0	1	0	0	0	0	0	0	0	1	0	0	0	0	0	0	0	0
1331	1	73	1	76	10	0	1	0	0	0	0	intervertebral disc disease		0	0	0	1	1	1	0	1	1	0	0	0	0	0	0	0	0	0	0	0	0	0	0	0	0	0	0	0	0	0	0	0	0	0	0	0
1332	2	56	2	57	2	1	0	0	1	0	0	cholecystitis		0	0	0	0	0	0	0	1	1	0	0	0	0	0	0	0	0	0	0	0	0	0	0	0	0	0	0	0	0	0	0	0	0	0	0	0
1333	1	53	2	83	1	0	2	0	0	0	0			0	0	0	1	1	1	1	1	1	1	0	0	0	1	0	0	0	0	0	0	0	0	0	0	0	0	0	0	0	0	0	0	0	0	0	0
1334	1	62	17	75	20	1	0	0	0	0	0	prostate disease		0	0	0	1	1	1	1	1	1	1	0	0	0	1	0	0	0	0	0	0	0	1	0	0	0	0	0	0	0	0	0	0	0	0	0	0
1335	2	75	1	70	30	1	20	0	0	0	0	intervertebral disc disease		0	0	0	0	0	0	0	0	0	0	0	0	0	0	0	0	0	1	0	0	0	0	0	0	0	0	0	0	0	0	0	0	0	0	0	0
1336	1	61	1	80	0	0	0	0	0	0	0	gastroenteritis		0	0	0	1	1	0	0	0	0	0	0	0	0	1	1	0	0	0	0	1	0	0	0	0	0	0	0	0	0	0	0	0	0	0	0	0
1337	2	77	1	65	20	1	0	0	0	0	1	intervertebral disc disease		0	0	0	0	0	0	0	1	1	0	0	0	0	1	0	0	0	0	0	0	0	0	0	0	0	0	0	0	0	0	0	0	0	0	0	0
1338	2	56	1	65	0	0	0	0	0	0	0	gastroenteritis		0	0	0	0	0	0	0	1	1	0	0	0	0	1	0	1	0	0	0	1	0	0	0	0	0	0	1	0	0	0	0	0	0	0	0	0
1339	2	52	1	64	5	0	0	0	0	0	0			0	0	0	0	0	0	0	1	1	0	0	0	0	1	0	0	0	0	0	0	0	1	0	0	0	0	0	0	0	0	0	0	0	0	0	0
1340	1	53	2	80	30	1	10	1	10	1	0			0	0	0	0	0	0	0	1	1	0	0	0	0	0	0	0	0	0	0	0	0	0	0	0	0	0	0	0	0	0	0	0	0	0	0	0
1341	2	62	1	65	30	1	8	1	0	0	0			0	0	0	0	0	0	0	0	0	1	0	0	0	1	1	0	0	0	0	1	0	1	0	0	0	0	0	0	0	0	0	0	0	0	0	0
1342	1	84	4	75	20	1	0	0	20	0	0	prostate disease		0	0	0	0	0	0	0	1	1	1	0	0	0	1	0	0	0	0	0	0	0	0	0	0	0	0	0	0	0	0	0	0	0	0	0	0
1343	1	60	1	80	0	0	0	0	0	0	0			0	0	0	1	0	1	0	1	1	0	0	0	0	1	0	0	0	0	0	1	0	0	0	0	0	0	0	0	0	0	0	0	0	0	0	0
1344	1	61	1	64	0	0	0	0	4	1	0			0	0	0	0	0	0	0	1	1	0	0	0	0	1	0	1	0	0	0	1	0	1	0	0	0	0	0	0	0	0	0	0	0	0	0	0
1345	2	76	2	63	0	0	0	0	0	0	0			0	0	0	0	0	0	0	1	1	0	0	0	0	1	0	0	0	1	0	0	0	0	0	0	0	0	0	0	0	0	0	0	0	0	0	0
1346	2	63	1	63	20	0	0	0	0	0	0	gastroenteritis		0	0	0	0	0	0	0	1	1	0	0	0	0	1	1	0	0	0	0	1	0	0	0	0	0	0	0	0	0	0	0	0	0	0	0	0
1347	2	62	3	82	1	0	0	0	0	0	0			0	0	0	0	0	0	0	0	0	0	0	0	0	1	1	0	0	0	0	1	0	0	0	0	0	0	0	0	0	0	0	0	0	0	0	0
1348	2	55	2	65	10	1	5	0	0	0	0	intervertebral disc disease		0	0	0	0	0	0	0	0	0	0	0	0	0	1	0	0	0	0	0	1	0	1	1	0	0	0	1	0	0	0	0	0	0	0	0	0
1349	2	62	1	65	0	0	0	0	0	0	0	intervertebral disc disease		0	0	0	0	0	0	0	0	0	1	0	0	0	1	0	1	0	1	0	1	0	1	1	0	0	0	0	0	0	0	0	0	0	0	0	0
1350	2	66	2	70	20	1	0	0	0	0	0			0	0	0	0	0	0	0	1	1	0	0	0	0	0	0	0	0	0	0	0	0	1	0	0	0	0	0	0	0	0	0	0	0	0	0	0
1351	2	57	12	53	0	0	0	0	0	0	0			0	0	0	0	0	0	0	1	1	0	0	0	0	0	0	0	0	0	0	0	0	0	0	0	0	0	0	0	0	0	0	0	0	0	0	0
1352	2	57	12	53	0	0	0	0	0	0	0			0	0	0	0	0	0	0	1	1	0	0	0	0	0	0	0	0	0	0	0	0	0	0	0	0	0	0	0	0	0	0	0	0	0	0	0
1353	1	73	3	70	2	1	0	0	0	0	0	gastroenteritis	arthritis	0	0	0	1	1	1	0	1	1	0	0	0	0	1	0	0	1	0	0	0	0	0	0	0	0	0	1	0	0	0	0	0	0	0	0	0
1354	1	52	1	85	0	0	0	0	0	0	0			0	0	0	0	0	0	0	1	1	0	0	0	0	1	1	0	0	0	0	0	0	1	0	0	1	0	0	0	0	0	0	0	0	0	0	0
1355	2	66	5	75	1	1	0	0	0	0	0			0	0	0	0	0	0	0	0	0	0	0	0	0	0	1	1	0	0	0	0	0	0	0	0	0	0	0	0	0	0	0	0	0	0	0	0
1356	2	68	1	62	1	1	0	0	0	0	0		familial thrombocytopenia	0	0	0	0	0	0	0	1	1	0	0	0	0	0	0	0	0	0	0	1	0	0	0	0	0	0	0	0	0	0	0	0	0	0	0	0
1357	2	66	3	65	30	1	4	1	0	0	1			0	0	0	0	0	0	0	1	1	1	0	0	0	1	0	0	0	0	0	0	0	1	1	0	0	0	0	0	0	0	0	0	0	0	0	0
1358	1	63	1	85	1	0	0	0	0	0	0			0	0	0	0	0	0	0	0	0	1	0	0	0	1	0	0	0	1	0	0	0	0	0	0	0	0	0	0	0	0	0	0	0	0	0	0
1359	2	51	1	90	2	1	0	0	0	0	0			0	0	0	0	0	0	0	0	0	1	0	0	0	0	1	0	0	0	1	0	0	0	0	0	0	0	0	0	0	0	0	0	0	0	0	0
1360	2	68	1	72	0	0	0	0	0	0	0	intervertebral disc disease		0	0	0	0	0	0	0	1	1	1	0	0	0	1	0	1	0	1	0	1	0	1	1	0	0	0	0	0	0	0	0	0	0	0	0	0
1361	2	61	4	76	10	1	0	0	0	0	0			0	0	0	0	0	0	0	1	1	1	0	0	0	0	0	0	0	1	0	0	1	1	1	0	0	0	0	0	0	0	0	0	0	0	0	0
1362	4	20	3	65	0	0	0	0	0	0	0	gallstone cholecystitis		0	0	0	0	0	0	0	1	1	0	0	0	0	1	0	0	0	0	0	0	0	0	0	0	0	0	0	0	0	0	0	0	0	0	0	0
1363	1	76	1	65	1	0	0	0	0	0	0			0	0	0	0	0	0	0	1	1	1	0	0	0	0	0	1	1	0	0	0	0	0	1	0	0	0	0	0	0	0	0	0	0	0	0	0
1364	1	61	1	69	62	0	0	0	0	0	0			0	0	0	1	1	1	0	1	1	1	0	1	0	1	1	1	0	1	0	1	0	0	0	0	0	0	0	0	0	0	0	0	0	0	0	0
1365	2	69	2	58	10	1	0	0	0	0	0	gastroenteritis		0	0	0	0	0	0	0	0	0	0	0	0	0	0	0	0	0	0	0	1	1	1	1	0	0	0	0	0	0	0	0	0	0	0	0	0
1366	2	54	2	65	2	1	0	0	0	0	0	gastroenteritis		0	0	0	0	0	0	0	0	0	0	0	0	0	1	1	1	0	0	0	1	0	0	0	0	0	0	1	1	0	0	0	0	0	0	0	0
1367	2	60	1	75	0	0	0	0	0	0	0			0	0	0	0	0	0	0	1	1	0	0	0	0	1	1	1	0	0	0	0	0	1	0	0	0	0	0	0	0	0	0	0	0	0	0	0
1368	1	68	1	81	5	0	10	1	0	0	0			0	0	0	1	1	0	0	1	1	0	0	0	0	1	0	0	0	0	0	0	0	1	0	0	0	0	0	0	0	0	0	0	0	0	0	0
1369	2	53	2	63	0	0	0	0	0	0	0	arthritis		0	0	0	0	0	0	0	1	1	1	0	0	0	1	0	0	0	0	0	1	1	0	0	0	0	0	0	0	0	0	0	0	0	0	0	0
1370	1	62	1	65	1	0	0	0	0	0	0			0	0	0	1	1	1	1	1	1	1	0	0	0	1	0	0	0	0	0	0	0	1	0	0	0	0	0	0	0	0	0	0	0	0	0	0
1371	1	76	1	65	0	0	1	0	0	0	0			0	0	0	0	0	0	0	1	1	0	0	1	0	0	0	1	0	0	0	0	0	1	0	0	0	0	0	0	0	0	0	0	0	0	0	0
1372	1	31	1	75	1	0	0	0	0	0	0			0	0	0	1	0	1	0	0	0	0	0	0	0	1	0	0	0	0	0	0	0	0	0	0	0	0	0	0	0	0	0	0	0	0	0	0
1373	1	64	1	98	0	0	0	0	0	0	0			0	0	0	1	1	1	1	1	1	0	0	0	0	0	0	0	0	0	0	0	0	0	0	0	0	0	0	0	0	0	0	0	0	0	0	0
1374	2	52	1	50	0	0	0	0	0	0	0			0	0	0	0	0	0	0	1	1	0	0	1	0	1	1	1	0	0	0	0	0	0	0	0	0	0	1	0	0	0	0	0	0	0	0	0
1375	2	51	1	51	0	0	0	0	0	0	0			0	0	0	0	0	0	0	0	0	0	0	0	0	1	1	1	1	0	0	0	0	0	0	0	0	0	0	0	0	0	0	0	0	0	0	0
1376	1	59	3	49	5	0	0	0	0	0	0	prostate disease		0	0	0	0	0	0	0	0	0	1	0	0	0	1	0	1	0	1	0	1	0	0	0	0	0	0	0	0	0	0	0	0	0	0	0	0
1377	2	57	1	55	0	0	0	0	0	0	0	Gallstones	intervertebral disc disease	0	0	0	0	0	0	0	0	0	1	0	0	0	1	0	1	0	0	0	1	0	1	0	0	0	0	1	0	0	0	0	0	0	0	0	0
1378	2	63	1	65	0	0	0	0	0	0	0			0	0	0	0	0	0	0	1	1	1	0	0	0	1	0	1	0	0	0	0	0	1	0	0	0	0	0	0	0	0	0	0	0	0	0	0
1379	2	62	1	65	0	0	0	0	1	0	0	gastroenteritis		0	0	0	0	0	0	0	1	1	0	0	0	0	1	1	0	0	0	0	0	1	0	1	0	0	0	0	0	1	0	0	0	0	0	0	0
1380	1	62	1	74	0	0	0	0	0	0	0	gastroenteritis		0	0	0	1	1	0	0	1	1	0	0	0	0	0	0	0	0	1	0	1	0	0	0	0	0	0	0	0	0	0	0	0	0	0	0	0
1381	2	45	1	52	0	0	0	0	0	0	0	gastroenteritis		0	0	0	0	0	0	0	0	0	1	0	0	0	1	0	0	0	0	1	1	0	0	0	0	0	0	0	0	0	0	0	0	0	0	0	0
1382	2	72	5	45	10	1	20	1	0	0	0	gastroenteritis		0	0	0	0	0	0	0	1	1	1	0	0	0	1	1	1	0	0	0	0	0	0	0	0	0	0	1	0	0	0	0	0	0	0	0	0
1383	1	45	1	78	0	0	0	0	0	0	0			0	0	0	1	0	1	0	0	0	0	0	0	0	1	0	1	0	0	0	0	0	0	0	0	0	0	0	0	0	0	0	0	0	0	0	0
1384	2	63	1	60	0	0	7	0	0	0	0			0	0	0	0	0	0	0	1	1	1	0	0	0	1	0	0	0	0	0	0	0	1	0	0	0	0	1	0	0	0	0	0	0	0	0	0
1385	1	61	1	57	0	0	0	0	0	0	0			0	0	0	0	0	0	0	1	1	1	0	1	0	1	0	1	0	0	0	0	0	0	0	0	0	0	0	0	0	0	0	0	0	0	0	0
1386	2	66	2	77	4	1	18	1	0	0	0			0	0	0	0	0	0	0	0	0	1	0	0	0	1	1	0	0	1	0	0	0	1	0	0	0	0	1	0	0	0	0	0	0	0	0	0
1387	2	74	2	40	10	1	40	1	0	0	0			0	0	0	0	0	0	0	0	0	1	0	0	0	1	0	0	0	0	0	1	0	0	0	0	0	0	0	0	0	1	0	0	0	0	0	0
1388	2	54	1	73	5	0	0	0	0	0	0			0	0	0	0	0	0	0	1	1	1	0	0	0	0	1	0	0	0	0	0	0	1	1	0	0	0	0	0	0	0	0	0	0	0	0	0
1389	2	60	1	70	0	0	0	0	0	0	0			0	0	0	0	0	0	0	1	1	0	0	0	0	1	0	1	0	0	0	0	0	0	0	0	0	0	0	0	0	0	0	0	0	0	0	0
1390	2	58	1	55	0	0	0	0	0	0	0	gastroenteritis		0	0	0	0	0	0	0	1	1	1	0	0	0	0	0	0	0	0	0	0	0	0	0	0	1	0	1	0	0	0	0	0	0	0	0	0
1391	2	59	3	55	40	1	10	1	1	0	0	intervertebral disc disease		0	0	0	0	0	0	0	1	1	0	0	0	1	1	1	1	0	0	0	0	0	1	1	0	0	1	0	0	0	0	0	0	0	0	0	0
1392	1	56	4	74	10	0	0	0	0	0	0	gastroenteritis	arthritis	0	0	0	0	0	0	0	1	1	0	0	0	0	1	0	0	0	0	0	0	0	0	0	0	0	0	0	0	0	0	0	0	0	0	0	0
1393	2	70	5	79	20	1	0	0	5	0	0	intervertebral disc disease		0	0	0	0	0	0	0	1	1	1	0	0	0	1	0	0	0	0	0	1	0	0	0	0	0	0	0	0	0	0	0	0	0	0	0	0
1394	1	61	1	81	10	0	13	1	0	0	0			0	0	0	0	0	0	0	1	1	1	0	0	0	1	0	1	0	1	0	0	1	0	0	0	0	1	0	0	0	0	0	0	0	0	0	0
1395	2	74	1	64	0	0	0	0	0	0	0			0	0	0	0	0	0	0	1	1	1	0	0	0	1	0	1	0	0	0	1	0	0	0	0	0	0	0	0	0	0	0	0	0	0	0	0
1396	2	53	1	60	0	0	0	0	0	0	0	gastroenteritis	cholecystitis	0	0	0	0	0	0	0	1	1	0	0	0	0	1	0	0	0	0	0	1	0	0	0	0	0	0	0	1	0	0	0	0	0	0	0	0
1397	1	58	2	70	0	0	0	0	0	0	0	gastroenteritis	arthritis	0	0	0	1	0	0	0	1	1	1	0	0	0	1	0	0	0	0	0	0	0	1	1	0	0	0	0	0	0	0	0	0	0	0	0	0
1398	2	56	1	63	0	0	0	0	0	0	0	intervertebral disc disease		0	0	0	0	0	0	0	0	0	0	0	0	0	0	1	1	0	0	0	1	0	0	1	0	0	0	0	0	0	0	0	0	0	0	0	0
1399	2	69	1	60	10	1	0	0	0	0	0	arthritis	intervertebral disc disease	0	0	0	0	0	0	0	1	1	1	0	0	0	1	1	1	0	1	0	0	0	1	0	0	0	0	0	1	0	0	0	0	0	0	0	0
1400	2	66	3	60	10	0	0	0	0	0	0	intervertebral disc disease		0	0	0	0	0	0	0	1	1	1	0	0	0	0	0	0	0	0	0	1	0	1	1	0	0	0	0	1	0	0	0	0	0	0	0	0
1401	2	61	1	55	0	0	2	1	0	0	0			0	0	0	0	0	0	0	0	0	1	0	0	1	1	0	0	0	0	0	0	0	1	1	0	0	0	0	0	0	0	0	0	0	0	0	0
1402	2	58	4	75	0	0	0	0	0	0	0	intervertebral disc disease		0	0	0	0	0	0	0	1	1	1	0	0	0	1	1	1	0	1	0	1	0	1	0	0	0	0	0	0	0	0	0	0	0	0	0	0
1403	2	57	1	70	0	0	0	0	0	0	1	intervertebral disc disease		0	0	0	0	0	0	0	1	1	0	0	0	0	1	1	1	0	1	0	1	1	1	0	0	0	0	0	0	0	0	0	0	0	0	0	0
1404	2	69	7	68	10	1	10	0	0	0	0			0	0	0	0	0	0	0	1	1	0	0	0	0	1	0	0	0	0	0	1	0	0	0	0	0	0	0	0	0	0	0	0	0	0	0	0
1405	1	59	1	67	10	1	0	0	0	0	0			0	0	0	0	0	0	0	1	1	0	0	0	0	0	0	1	0	1	0	0	0	0	0	0	0	0	0	1	0	0	0	0	0	0	0	0
1406	2	53	1	60	72	0	0	0	18	0	0			0	0	0	0	0	0	0	1	1	1	0	0	0	0	1	1	0	0	0	0	0	0	0	0	0	0	0	0	0	0	0	0	0	0	0	0
1407	1	61	2	76	0	0	10	1	0	0	0	prostate disease		0	0	0	1	0	1	0	1	1	0	0	0	0	1	0	0	0	0	0	0	0	0	0	0	0	0	0	0	0	0	0	0	0	0	0	0
1408	2	66	1	71	0	0	0	0	0	0	1			0	0	0	0	0	0	0	0	0	0	0	0	0	0	0	0	0	0	0	0	1	0	0	0	0	0	0	0	0	0	0	0	0	0	0	0
1409	1	49	1	92	20	1	0	0	0	0	0			0	0	0	0	0	0	0	1	1	0	0	0	0	1	1	0	0	0	0	0	0	0	0	0	0	0	0	0	0	0	0	0	0	0	0	0
1410	2	65	1	70	10	1	0	0	0	0	0			0	0	0	0	0	0	0	0	0	0	0	0	0	0	1	0	0	0	0	0	0	0	0	0	0	0	0	0	0	0	0	0	0	0	0	0
1411	1	78	3	70	0	0	0	0	0	0	0			0	0	0	0	0	0	0	0	0	1	0	0	0	0	0	0	0	0	0	1	0	0	0	0	0	0	0	0	0	0	0	0	0	0	0	0
1412	1	59	2	77	0	0	0	0	0	0	0			0	0	0	1	0	1	0	1	1	1	0	0	0	1	1	0	0	0	0	0	0	0	0	0	0	0	0	0	0	0	0	0	0	0	0	0
1413	1	61	11	75	20	1	0	0	0	0	1			0	0	0	0	0	0	0	1	1	0	0	0	0	1	0	0	0	0	0	1	0	1	0	0	0	0	0	0	0	0	0	0	0	0	0	0
1414	2	62	1	56	0	0	0	0	0	0	0	Gallstones	intervertebral disc disease	0	0	0	0	0	0	0	1	1	1	0	0	0	1	0	0	0	0	0	1	0	0	0	0	0	0	0	0	0	0	0	0	0	0	0	0
1415	2	72	4	50	5	1	0	0	5	0	0	intervertebral disc disease	Osteoporosis	0	0	0	0	0	0	0	1	1	0	0	0	0	1	1	0	0	0	0	1	0	0	0	0	0	0	0	1	0	0	0	0	0	0	0	0
1416	1	69	1	70	5	1	17	1	0	0	0			0	0	0	1	1	1	1	1	1	1	0	0	0	1	1	1	0	0	0	0	0	0	0	0	0	0	0	1	0	0	0	0	0	0	0	0
1417	1	73	5	52	10	1	0	0	0	0	0	Gastroenteritis Arthritis Gallbladder	prostate disease	0	0	0	0	0	0	0	0	0	1	0	0	0	1	1	0	0	0	0	1	0	1	0	0	1	0	0	0	0	1	0	0	0	0	0	0
1418	1	77	1	74	20	1	20	1	0	0	0			0	0	0	0	0	0	0	1	1	0	0	0	0	1	0	1	0	0	0	0	0	0	0	0	0	0	0	0	0	0	0	0	0	0	0	0
1419	1	55	1	74	7	1	0	0	5	0	0			0	0	0	1	0	1	0	1	1	0	0	0	0	1	1	1	0	0	0	1	0	0	0	0	0	0	0	0	0	0	0	0	0	0	0	0
1420	2	57	2	73	10	1	0	0	0	0	1			0	0	0	0	0	0	0	1	1	1	0	0	0	1	1	1	0	1	0	1	0	1	1	0	0	0	0	1	0	1	0	0	0	0	0	0
1421	1	54	2	92	10	1	0	0	5	0	0	intervertebral disc disease		0	0	0	1	0	1	0	1	1	0	0	0	0	1	0	0	0	0	0	0	0	0	0	0	0	0	0	0	0	0	0	0	0	0	0	0
1422	2	63	2	64	0	0	0	0	0	0	0			0	0	0	0	0	0	0	1	1	0	0	0	0	1	0	0	0	0	0	1	1	1	1	0	0	0	0	0	0	0	0	0	0	0	0	0
1423	1	57	1	78	30	1	0	0	0	0	1			0	0	0	1	0	0	0	1	1	0	0	0	0	0	0	0	0	0	0	0	0	0	0	0	0	0	0	0	0	0	0	0	0	0	0	0
1424	2	63	1	56	0	0	0	0	0	0	0			0	0	0	0	0	0	0	1	1	0	0	0	0	1	1	1	0	0	0	0	0	0	0	0	0	0	0	1	0	0	0	0	0	0	0	0
1425	2	55	4	67	30	1	0	0	10	1	0			0	0	0	0	0	0	0	1	1	1	0	0	0	1	1	1	0	0	0	1	1	1	0	0	0	0	0	1	0	0	0	0	0	0	0	0
1426	1	53	1	65	5	1	0	0	0	0	0	prostate disease		0	0	0	0	0	0	0	0	0	1	0	0	0	1	1	0	0	0	0	0	0	0	0	0	0	0	0	0	0	0	0	0	0	0	0	0
1427	2	67	2	68	0	0	10	1	0	0	0	gallstones, disc disease		0	0	0	0	0	0	0	1	1	0	0	0	0	1	0	1	0	0	0	1	0	1	1	0	0	0	1	0	0	0	0	0	0	0	0	0
1428	2	69	2	56	0	0	0	0	0	0	0			0	0	0	0	0	0	0	1	1	1	0	0	0	0	1	1	0	0	0	1	0	1	0	0	0	0	1	1	1	0	0	0	0	0	0	0
1429	2	57	1	66	0	0	0	0	0	0	0			0	0	0	0	0	0	0	1	1	0	0	0	0	1	0	0	0	1	0	0	0	1	1	0	0	0	0	0	0	0	0	0	0	0	0	0
1430	1	43	1	80	0	0	0	0	0	0	0			0	0	0	0	0	0	0	1	1	0	0	0	0	0	0	1	0	1	0	0	0	1	1	0	0	0	0	0	0	0	0	0	0	0	0	0
1431	2	62	1		10	1	0	0	0	0	0			0	0	0	0	0	0	0	1	1	0	0	0	0	0	0	0	0	0	0	1	0	0	0	0	0	0	0	0	0	0	0	0	0	0	0	0
1432	2	63	9	60	2	1	0	0	11	0	1	gastroenteritis		0	0	0	0	0	0	0	1	1	0	0	0	0	0	0	1	0	0	0	0	0	0	0	0	0	0	0	0	0	0	0	0	0	0	0	0
1433	2	67	1	70	6	1	0	0	0	0	0			0	0	0	0	0	0	0	1	1	1	0	0	0	1	0	0	0	0	0	0	0	1	0	0	0	0	0	0	0	0	0	0	0	0	0	0
1434	1	76	1	68	0	0	20	1	0	0	0			0	0	1	0	0	0	0	1	1	1	0	0	0	0	0	0	0	1	0	0	0	1	0	0	0	0	0	0	0	1	0	0	0	0	0	0
1435	2	56	1	55	7	0	0	0	0	0	0	gastroenteritis	arthritis, disc disease	0	0	0	0	0	0	0	1	1	1	0	0	0	1	0	0	0	1	0	1	1	1	0	0	0	0	0	0	0	0	0	0	0	0	0	0
1436	1	53	2	76	0	0	0	0	0	0	0			0	0	0	1	0	1	0	1	1	0	0	0	0	1	0	0	0	0	0	1	0	1	1	0	0	0	0	0	0	0	0	0	0	0	0	0
1437	1	65	3	78	0	0	0	0	0	0	1			0	0	0	0	0	0	0	1	1	0	0	0	0	0	0	1	0	0	0	0	1	1	1	0	0	0	0	0	0	0	0	0	0	0	0	0
1438	1	55	4	86	30	1	10	1	10	0	0			0	0	0	0	0	0	0	0	0	0	0	0	0	1	0	0	0	0	0	0	0	1	0	0	0	0	0	0	0	0	0	0	0	0	0	0
1439	1	66	5	96	0	0	0	0	0	0	0	gastroenteritis	intervertebral disc disease	0	0	0	0	0	0	0	0	0	0	0	0	0	1	1	0	0	0	0	0	0	0	0	0	0	0	0	0	0	0	0	0	0	0	0	0
1440	1	72	3	78	40	0	0	0	0	0	0			0	0	0	1	0	1	0	1	1	0	0	0	0	0	0	0	0	0	0	0	0	0	0	0	0	0	0	0	0	0	0	0	0	0	0	0
1441	2	70	4	41	0	0	10	0	0	0	0			0	0	0	0	0	0	0	1	1	1	0	0	0	1	0	0	0	1	0	1	1	0	0	0	0	0	0	0	0	0	0	0	0	0	0	0
1442	2	52	2	64	20	1	0	0	0	0	0			0	0	0	0	0	0	0	1	1	0	0	0	0	1	0	0	0	0	0	0	0	0	0	0	0	0	0	0	0	0	0	0	0	0	0	0
1443	1	46	1	86	0	0	0	0	0	0	0	intervertebral disc disease		0	0	0	1	0	1	1	1	1	0	0	0	0	1	0	0	0	0	0	0	0	1	1	0	0	0	0	0	0	0	0	0	0	0	0	0
1444	2	70	3	75	0	0	0	0	0	0	0			0	0	0	0	0	0	0	1	1	1	0	0	0	1	1	0	0	0	0	1	0	0	0	0	0	0	0	0	0	1	0	0	0	0	0	0
1445	1	61	1	83	0	1	0	0	0	0	0			0	0	0	0	0	0	0	1	1	0	0	0	0	0	0	1	0	0	0	1	0	0	0	0	0	0	0	0	0	0	0	0	0	0	0	0
1446	1	45	1	80	0	0	0	0	0	0	0			0	0	0	1	1	1	1	1	1	0	0	0	0	0	0	1	0	0	0	0	0	0	0	0	0	0	0	0	0	0	0	0	0	0	0	0
1447	2	62	7	60	0	0	0	0	0	0	0			0	0	0	0	0	0	0	1	1	1	0	0	0	1	0	0	0	0	0	1	1	1	1	0	0	0	0	0	0	0	0	0	0	0	0	0
1448	1	80	1	80	20	1	0	0	0	0	1			0	0	0	0	0	0	0	1	1	0	0	0	0	1	1	0	0	0	0	1	0	0	0	0	0	0	0	0	0	0	0	0	0	0	0	0
1449	1	86	1		20	1	0	0	0	0	0			0	0	0	0	0	0	0	0	0	0	0	0	0	0	0	0	0	0	0	1	0	0	0	0	0	0	0	0	0	0	0	0	0	0	0	0
1450	2	59	6	90	10	1	5	1	0	0	0			0	0	0	0	0	0	0	1	1	0	0	0	0	1	1	1	0	0	0	0	0	1	0	0	1	0	0	0	0	0	0	0	0	0	0	0
1451	1	62	1	88	0	0	0	0	0	0	0			0	0	0	0	0	0	0	0	0	0	0	0	0	1	1	0	0	0	0	0	0	0	0	0	0	0	0	0	0	0	0	0	0	0	0	0
1452	2	63	2	62	10	1	20	1	0	0	0			0	0	0	0	0	0	0	1	1	0	0	0	0	1	1	1	0	0	0	0	0	0	0	0	0	0	0	0	0	0	0	0	0	0	0	0
1453	1	61	1	58	0	0	0	0	0	0	0			0	0	0	1	0	0	0	1	1	1	0	0	0	1	0	0	0	0	0	0	1	0	0	0	0	0	0	0	0	1	0	0	0	0	0	0
1454	2	85	5	62	10	1	0	0	0	0	0			0	0	0	0	0	0	0	1	1	0	0	0	0	0	0	0	0	0	0	0	0	0	0	0	0	0	0	0	0	0	0	0	0	0	0	0
1455	1	56	1	56	5	1	0	0	0	0	0			0	0	0	1	0	1	0	0	0	0	0	0	0	0	0	0	0	0	0	0	0	0	0	0	0	0	0	0	0	0	0	0	0	0	0	0
1456	2	70	8	70	21	0	1	1	2	0	1			0	0	0	0	0	0	0	1	1	1	0	0	0	1	1	0	0	0	0	0	0	1	1	0	0	0	1	0	0	1	0	0	0	0	0	0
1457	2	66	3	65	8	1	0	0	0	0	0	gastroenteritis		0	0	0	0	0	0	0	1	1	1	0	0	0	1	0	0	0	0	0	0	1	1	1	0	0	0	0	0	0	0	0	0	0	0	0	0
1458	1	60	6	90	15	1	17	1	0	0	0	intervertebral disc disease		0	1	1	1	1	0	0	0	0	1	0	0	0	1	0	0	0	1	0	1	0	0	0	0	0	0	0	0	0	0	0	0	0	0	0	0
1459	2	73	7	62	20	1	0	0	0	0	0			0	0	0	0	0	0	0	1	1	0	0	0	0	1	0	0	0	0	0	0	0	0	0	0	0	0	1	0	0	0	0	0	0	0	0	0
1460	1	75	1	64	4	1	0	0	0	0	0			0	0	0	1	0	1	0	0	0	1	0	0	0	1	0	0	0	0	0	0	0	0	0	0	0	0	0	1	0	0	0	0	0	0	0	0
1461	1	71	2	67	5	1	0	0	0	0	0			0	0	0	0	0	0	0	1	1	0	0	0	0	1	0	0	0	0	0	0	0	0	0	0	0	0	0	0	0	0	0	0	0	0	0	0
1462	2	63	7	80	20	1	0	0	0	0	0			0	0	0	1	1	0	0	1	1	0	0	0	0	1	0	1	0	0	0	0	0	0	0	0	0	0	0	0	0	0	0	0	0	0	0	0
1463	2	52	2	70	0	0	0	0	0	0	1	Gallstones		0	0	0	0	0	0	0	1	1	1	0	0	0	1	0	1	0	0	0	1	0	0	0	0	0	0	1	0	0	0	0	0	0	0	0	0
1464	2	75	3		20	1	10	1	0	0	0			0	0	0	0	0	0	0	1	1	1	0	0	0	1	1	1	0	0	0	1	0	0	0	0	0	0	0	0	0	0	0	0	0	0	0	0
1465	1	70	1	75	30	1	0	0	5	0	0	chronic kidney disease		0	0	0	1	1	1	1	1	1	1	0	0	0	1	1	1	0	0	0	1	0	1	0	0	1	0	0	0	0	0	0	0	0	0	0	0
1466	1	59	1	68	30	0	0	0	0	0	0	gastroenteritis		0	0	0	1	0	1	0	0	0	0	0	0	0	1	0	0	0	0	0	0	0	0	0	0	0	0	0	0	0	0	0	0	0	0	0	0
1467	1	79	5	79	30	1	0	0	0	0	0			0	0	0	0	0	0	0	0	0	0	0	0	0	1	0	0	0	0	0	0	0	0	0	0	0	0	0	0	0	0	0	0	0	0	0	0
1468	1	65	7	80	0	0	13	1	0	0	0			0	0	0	0	0	0	0	1	1	0	0	0	0	1	0	0	0	0	0	1	0	0	0	0	1	0	1	0	0	0	0	0	0	0	0	0
1469	1	58	1	60	0	0	3	1	0	0	0			0	0	0	1	0	1	0	1	1	0	0	0	0	1	1	0	0	0	0	0	0	1	1	0	0	0	0	0	0	0	0	0	0	0	0	0
1470	1	62	1	85	20	0	0	0	0	0	0			0	0	0	0	0	0	0	0	0	0	0	0	0	0	0	0	0	0	0	0	0	0	0	0	0	0	0	0	0	0	0	0	0	0	0	0
1471	1	77	1	75	0	0	0	0	0	0	0			0	0	0	1	0	1	0	0	0	0	0	0	0	1	1	1	0	0	0	0	0	0	0	0	0	0	0	0	0	0	0	0	0	0	0	0
1472	1	61	2	71	11	1	0	0	0	0	0			0	0	0	0	0	0	0	1	1	1	0	0	0	0	1	0	0	0	0	0	0	0	0	0	0	0	0	0	0	0	0	0	0	0	0	0
1473	1	67	1	82	2	0	0	0	0	0	0			0	0	0	1	1	1	0	1	1	0	0	0	0	1	0	0	0	0	0	0	0	1	0	0	0	0	0	0	0	0	0	0	0	0	0	0
1474	1	59	2	80	6	0	0	0	0	0	0	intervertebral disc disease		0	0	0	0	0	0	0	1	1	1	0	0	0	0	1	0	0	0	0	0	0	0	0	0	0	0	0	0	0	0	0	0	0	0	0	0
1475	1	65	2	82	0	0	8	1	0	0	0			0	0	0	0	0	0	0	1	1	1	0	0	0	1	1	1	0	1	0	1	0	1	0	0	0	0	0	0	0	0	0	0	0	0	0	0
1476	1	51	4	84	16	1	0	0	8	0	0			0	0	0	1	1	1	0	1	1	0	0	0	0	0	0	1	0	0	0	0	0	1	1	0	0	0	0	1	0	0	0	0	0	0	0	0
1477	2	59	3	65	0	0	0	0	0	0	0	arthritis		0	0	0	0	0	0	0	0	0	1	0	0	0	1	1	0	0	1	0	0	0	0	0	0	0	0	0	1	0	0	1	1	0	0	0	0
1478	2	72	1	73	5	0	0	0	0	0	0			0	0	0	0	0	0	0	1	1	1	0	0	0	0	1	0	0	0	0	0	0	0	0	0	0	0	0	0	0	0	0	0	0	0	0	0
1479	2	58	2	69	0	0	0	0	0	0	0			0	0	0	0	0	0	0	1	1	0	0	0	0	0	0	0	0	0	0	0	0	0	0	0	0	0	0	0	0	0	0	0	0	0	0	0
1480	1	53	3	70	5	0	0	0	0	0	0			0	0	0	0	0	0	0	1	1	0	0	0	0	1	1	1	0	0	0	1	0	0	0	0	0	0	0	1	1	0	0	0	0	0	0	0
1481	2	59	1	62	0	0	0	0	0	0	0			0	0	0	0	0	0	0	1	1	1	0	0	0	0	1	1	0	0	0	1	0	0	0	0	1	0	0	0	0	0	0	0	0	0	0	0
1482	1	63	4	80	6	1	0	0	0	0	0			0	0	0	1	1	1	1	1	1	0	0	0	0	1	0	1	0	0	0	0	0	0	0	0	0	0	0	0	1	0	0	0	0	0	0	0
1483	2	63	1	59	4	0	0	0	0	0	0			0	0	0	0	0	0	0	1	1	1	0	0	0	1	1	0	0	0	0	1	0	1	0	0	0	0	1	1	0	0	0	0	0	0	0	0
1484	2	77	13	55	9	1	0	0	1	1	0			0	0	0	0	0	0	0	1	1	1	0	0	0	1	1	0	0	0	0	1	0	0	0	0	0	0	1	1	0	0	0	0	0	0	0	0
1485	1	54	2	80	30	1	10	0	0	0	0			0	0	0	0	0	0	0	1	1	0	0	0	0	1	0	0	0	0	0	0	0	0	0	0	0	0	0	0	0	0	0	0	0	0	0	0
1486	1	53	1	75	20	0	0	0	0	0	0	Cerebrovascular disease		0	0	0	0	0	0	0	1	1	0	0	0	0	1	0	1	0	0	0	0	0	0	0	0	0	0	0	0	0	0	0	0	0	0	0	0
1487	1	53	1	75	10	1	0	0	0	0	0			0	0	0	0	0	0	0	1	1	1	0	0	0	1	0	1	0	1	0	0	1	0	0	0	0	0	0	0	0	0	0	0	0	0	0	0
1488	1	55	1	70	0	0	0	0	0	0	0	prostate disease		0	0	0	1	0	1	0	0	0	0	0	0	0	1	1	0	0	0	0	0	0	0	0	0	0	0	0	0	0	0	0	0	0	0	0	0
1489	1	86	6	65	0	0	0	0	0	0	1	prostate disease		0	0	0	1	0	1	0	1	1	0	0	0	0	1	1	0	0	0	0	0	0	0	0	0	0	0	0	0	0	0	0	0	0	0	0	0
1490	1	63	1	61	0	0	5	1	0	0	0			0	0	0	1	1	0	0	0	0	1	0	0	0	1	1	1	0	0	0	0	0	0	0	0	0	0	0	0	0	0	0	0	0	0	0	0
1491	1	72	11	78	20	0	0	0	0	0	0			0	0	0	0	0	0	0	1	1	0	0	0	0	1	0	0	0	0	0	0	0	0	0	0	0	0	0	0	0	0	0	0	0	0	0	0
1492	1	74	1	75	10	1	0	0	0	0	1			0	0	0	0	0	0	0	1	1	1	0	0	0	1	0	0	0	0	0	0	0	0	0	0	0	0	0	0	0	0	0	0	0	0	0	0
1493	1	52	1	106	6	1	0	0	6	0	0			0	0	0	0	0	0	0	1	1	1	0	0	0	1	1	0	0	0	0	0	1	1	1	0	0	0	0	0	0	0	0	0	0	0	0	0
1494	1	45	1	60	0	1	0	0	20	1	0			0	0	0	1	1	1	1	1	1	0	0	0	0	1	0	0	0	0	0	0	0	0	0	0	0	0	0	0	0	0	0	0	0	0	0	0
1495	2	72	1	65	0	0	0	0	0	0	0			0	0	0	0	0	0	0	1	1	1	0	0	0	1	0	1	0	0	0	0	0	1	0	0	0	0	0	1	1	0	0	0	0	0	0	0
1496	1	69	2	80	0	0	0	0	0	0	0			0	0	0	0	0	0	0	1	1	0	0	0	0	0	0	0	0	0	0	0	0	0	0	0	0	0	0	0	0	0	0	0	0	0	0	0
1497	1	65	1	65	7	0	0	0	0	0	0			0	0	0	0	0	0	0	1	1	0	0	0	0	1	0	0	0	0	0	0	0	0	0	0	0	0	0	0	0	0	0	0	0	0	0	0
1498	1	61	3	74	10	1	0	0	0	0	1			0	0	0	0	0	0	0	0	0	0	0	0	0	1	0	1	0	0	0	0	0	0	0	0	0	0	0	0	0	0	0	0	0	0	0	0
1499	1	75	1	85	0	0	0	0	0	0	0			0	0	0	1	0	1	0	0	0	0	0	0	0	1	0	1	0	0	0	0	1	1	1	0	0	0	0	0	0	0	0	0	0	0	0	0
[truncated: 58 more columns]
