# Supplementary material for: The biomedical knowledge graph of symptom phenotype in coronary artery plaque: machine learning-based analysis of real-world clinical data
Source: BioData Min. 2024 May 21;17:13. doi: 10.1186/s13040-024-00365-1 (PMC11110203; doi:10.1186/s13040-024-00365-1)
Supplement: Supplementary file 1 — Supplementary Material 1. [file 13040_2024_365_MOESM1_ESM.zip › Supplementary Files/PPIN.R]

rm(list = ls())

load('PPIN_SYMBOL.RData')

PPIN_SYMBOL = subset(PPIN_SYMBOL, PPIN_SYMBOL$combined_score >= 400)

PPIN = PPIN_SYMBOL[,c(15:16)]

rm(list = c('PPIN_SYMBOL', 'proInfo'))

MM_target = read.csv('MM_target.csv',header = T, stringsAsFactors = F)
gene = as.matrix(MM_target$Gene.symbol)
gene = as.matrix(gene[!duplicated(gene)])

PPIN_Out = subset(PPIN, PPIN$source %in% gene & PPIN$target %in% gene)
PPIN_gene = rbind(as.matrix(PPIN_Out$source), as.matrix(PPIN_Out$target))
PPIN_gene = as.matrix(PPIN_gene[!duplicated(PPIN_gene)])

MM_target_Net = cbind(as.matrix(MM_target$Gene.symbol), as.matrix(MM_target$MM))

load('network.RData')

MM_CAQ_Net = cbind(as.matrix(symMM_CAQ_node$lhs), as.matrix(symMM_CAQ_node$rhs))


MM_target_CAQ_Net = rbind(MM_target_Net, MM_CAQ_Net)

PPIN_Out = as.matrix(PPIN_Out)

PPIN_MM_target_CAQ_Net = rbind(PPIN_Out, MM_target_CAQ_Net)


#####建立矩阵#######


a = as.data.frame(PPIN_MM_target_CAQ_Net)

index = as.matrix(names(symMM_CAQ_matrix))

#tap = read.csv('CAQ_index.csv',header = T)
#tap = as.matrix(tap)


juzhen = matrix(1:nrow(index)^2, nrow = nrow(index), dimnames = list(index, index))
juzhen = as.data.frame(juzhen)

for (lie in 1:ncol(juzhen)) {
  print(lie)
  for (hang in 1:nrow(juzhen)) {
    mm = subset(a, (a$source == names(juzhen)[lie] & a$target == colnames(juzhen)[hang]) | (a$target == names(juzhen)[lie] & a$source == colnames(juzhen)[hang]))
    juzhen[hang, lie] = nrow(mm)
  }
}

juzhen[is.na(juzhen)] = 0

symMM_CAQ_PPIN_matrix = juzhen

rm(list =  c('a','index','juzhen','mm','hang','lie'))

symMM_CAQ_PPIN_matrix[symMM_CAQ_PPIN_matrix == 2] = 1


library(igraph)


adjacency_weight <- symMM_CAQ_PPIN_matrix
head(adjacency_weight)[1:6] 

igraph = graph_from_adjacency_matrix(as.matrix(adjacency_weight), mode = 'undirected', weighted = TRUE, diag = FALSE)
igraph    #igraph 的邻接列表

E(igraph)$corr <- E(igraph)$weight
E(igraph)$weight <- abs(E(igraph)$weight)


length(V(igraph)$name)

vcount(igraph)

V(igraph)$degree <- degree(igraph)
V(igraph)$degree


degree_dist <- degree.distribution(igraph)[-1]
degree_num <- 1:max(V(igraph)$degree)

par(mfrow = c(1, 2))
hist(V(igraph)$degree, xlab = 'Degree', ylab = 'Frequency', 
     main = 'Degree distribution')
plot(degree_num, degree_dist, log = 'xy', xlab = 'Log-degree', 
     ylab = 'Log-intensity', main = 'Log-log degree distribution')


neighbor_degree <- graph.knn(igraph, V(igraph))$knn
plot(V(igraph)$degree, neighbor_degree, log = 'xy', 
     xlab = 'Log degree', ylab = 'Log average neighbor degree')

#
V(igraph)$weight_degree <- strength(igraph)
V(igraph)$weight_degree


V(igraph)$closeness_centrality <- closeness(igraph)
V(igraph)$closeness_centrality


V(igraph)$betweenness_centrality <- betweenness(igraph)
V(igraph)$betweenness_centrality

V(igraph)$eigenvector_centrality <- evcent(igraph)$vector
V(igraph)$eigenvector_centrality

library(car)

scatter3d(V(igraph)$closeness_centrality, V(igraph)$betweenness_centrality, V(igraph)$eigenvector_centrality, 
          xlab =  'Closeness centrality', ylab = 'Betweenness centrality', zlab = 'Eigenvector centrality', 
          surface = FALSE)


plot(V(igraph)$degree, V(igraph)$eigenvector_centrality, 
     xlab = 'Degree', ylab = 'Eigenvector centrality')


node_list <- data.frame(
  node_id = V(igraph)$name, 
  degree = V(igraph)$degree, 
  weight_degree = V(igraph)$weight_degree, 
  closeness_centrality = V(igraph)$closeness_centrality, 
  betweenness_centrality = V(igraph)$betweenness_centrality, 
  eigenvector_centrality = V(igraph)$eigenvector_centrality)

head(node_list)
#write.table(node_list, 'node_list.txt', sep = '\t', row.names = FALSE, quote = FALSE)


ecount(igraph)


E(igraph)$weight

E(igraph)$betweenness_centrality <- edge.betweenness(igraph)
E(igraph)$betweenness_centrality


edge <- data.frame(as_edgelist(igraph))    #igraph 的邻接列表转为边列表

edge_list <- data.frame(
  source = edge[[1]],
  target = edge[[2]],
  weight = E(igraph)$weight,
  correlation = E(igraph)$corr, 
  betweenness_centrality = E(igraph)$betweenness_centrality
)
head(edge_list)

#write.table(edge_list, 'edge_list.txt', sep = '\t', row.names = FALSE, quote = FALSE)


symMM_CAQ_PPIN_edge_list = edge_list
symMM_CAQ_PPIN_node_list = node_list


rm(list =  c('adjacency_weight', 'edge', 'igraph', 'degree_dist', 'degree_num', 'neighbor_degree', 'edge_list', 'node_list'))


#save.image(file = "PPIN_network.RData")


load('PPIN_network.RData')


########STRING_online########

library(tidyverse)
library(clusterProfiler) # Y叔的包有没有，这个其实只是为了ID转换
library(org.Hs.eg.db)  #小鼠的话，把Hs改成Mm

library(STRINGdb)
library(igraph)
library(ggraph)

string_db <- STRINGdb$new( version="11.5", species=9606, 
                           score_threshold=400, input_directory="")


gene <- gene %>% bitr(fromType = "SYMBOL", 
                      toType = "ENTREZID", 
                      OrgDb = "org.Hs.eg.db", 
                      drop = T)


data_mapped <- gene %>% string_db$map(my_data_frame_id_col_names = "ENTREZID", 
                                      removeUnmappedRows = TRUE)


string_db$plot_network(data_mapped$STRING_id )
